# Supplementary material for: A genome-wide cross-cancer meta-analysis highlights the shared genetic links of five solid cancers
Source: Front Microbiol. 2023 Feb 3;14:1116592. doi: 10.3389/fmicb.2023.1116592 (PMC9935838; doi:10.3389/fmicb.2023.1116592)
Supplement: Supplementary file 1 [file Table_1.XLSX]

## Sheet: Table S1
Table S1. Partitioned genetic correlations of breast-ovarian, breast-lung, and lung-head/neck cancer pairs
Cancer 1	Cancer 2	Functional category	rg	se	z	p
breast cancer	ovarian cancer	DGF_ENCODE	0.1143	0.0443	2.581	0.0099
breast cancer	ovarian cancer	DHS_Trynka	0.1279	0.0476	2.6855	0.0072
breast cancer	ovarian cancer	FetalDHS_Trynka	0.1203	0.0493	2.4425	0.0146
breast cancer	ovarian cancer	H3K27ac_Hnisz	0.0921	0.0453	2.0327	0.0421
breast cancer	ovarian cancer	H3K4me1_Trynka	0.1146	0.0447	2.5658	0.0103
breast cancer	ovarian cancer	H3K4me3_Trynka	0.0943	0.0482	1.9577	0.0503
breast cancer	ovarian cancer	H3K9ac_Trynka	0.0855	0.0459	1.8627	0.0625
breast cancer	ovarian cancer	Intron_UCSC	0.1556	0.0675	2.3045	0.0212
breast cancer	ovarian cancer	SuperEnhancer_Hnisz	0.0334	0.053	0.6314	0.5278
breast cancer	ovarian cancer	TFBS_ENCODE	0.1249	0.0409	3.0527	0.0023
breast cancer	ovarian cancer	Transcribed_Hoffman	0.1554	0.0619	2.5116	0.012
breast cancer	lung cancer	DGF_ENCODE	0.2261	0.0502	4.508	6.5444e-06
breast cancer	lung cancer	DHS_Trynka	0.2218	0.0536	4.1372	3.5155e-05
breast cancer	lung cancer	FetalDHS_Trynka	0.2239	0.0561	3.9891	6.6324e-05
breast cancer	lung cancer	H3K27ac_Hnisz	0.1961	0.0497	3.9448	7.9868e-05
breast cancer	lung cancer	H3K4me1_Trynka	0.2193	0.0505	4.3457	1.3881e-05
breast cancer	lung cancer	H3K4me3_Trynka	0.2246	0.0504	4.4572	8.3043e-06
breast cancer	lung cancer	H3K9ac_Trynka	0.2199	0.0573	3.8353	0.0001
breast cancer	lung cancer	Intron_UCSC	0.2973	0.0693	4.2908	1.7801e-05
breast cancer	lung cancer	SuperEnhancer_Hnisz	0.1838	0.0646	2.8449	0.0044
breast cancer	lung cancer	TFBS_ENCODE	0.2289	0.0507	4.5107	6.4621e-06
breast cancer	lung cancer	Transcribed_Hoffman	0.301	0.0645	4.6705	3.0044e-06
lung cancer	head/neck cancer	DGF_ENCODE	0.5029	0.2925	1.7193	0.0856
lung cancer	head/neck cancer	DHS_Trynka	0.4897	0.2393	2.0459	0.0408
lung cancer	head/neck cancer	FetalDHS_Trynka	0.486	0.2834	1.7151	0.0863
lung cancer	head/neck cancer	H3K27ac_Hnisz	0.4837	0.3123	1.5486	0.1215
lung cancer	head/neck cancer	H3K4me1_Trynka	0.4954	0.264	1.8764	0.0606
lung cancer	head/neck cancer	H3K4me3_Trynka	0.2419	0.2396	1.0093	0.3128
lung cancer	head/neck cancer	H3K9ac_Trynka	0.5037	0.3667	1.3736	0.1696
lung cancer	head/neck cancer	Intron_UCSC	0.8149	2.2451	0.363	0.7166
lung cancer	head/neck cancer	SuperEnhancer_Hnisz	0.3901	0.4619	0.8446	0.3983
lung cancer	head/neck cancer	TFBS_ENCODE	0.4229	0.2495	1.6949	0.0901
lung cancer	head/neck cancer	Transcribed_Hoffman	0.5456	0.2406	2.2674	0.0234
