# Supplementary material for: A genome-wide cross-cancer meta-analysis highlights the shared genetic links of five solid cancers
Source: Front Microbiol. 2023 Feb 3;14:1116592. doi: 10.3389/fmicb.2023.1116592 (PMC9935838; doi:10.3389/fmicb.2023.1116592)
Supplement: Supplementary file 2 [file Table_2.XLSX]

## Sheet: Table S2
Table S2. TWAS of breast cancer
Tissue	Gene	Chr	P0	P1	Z	P	GN	FDR
Adipose_Subcutaneous	PEX14	1	10534944	10690815	-4.7224	2.33e-06	3579	0.00834
Adipose_Subcutaneous	CCDC17	1	46085716	46089729	-4.528	5.95e-06	3579	0.0213
Adipose_Subcutaneous	RP11-767N6.2	1	46116711	46117498	5.271	1.36e-07	3579	0.000487
Adipose_Subcutaneous	NSUN4	1	46805849	46830824	4.482	7.39e-06	3579	0.0264
Adipose_Subcutaneous	GSTM4	1	110198703	110208118	4.4675	7.91e-06	3579	0.0283
Adipose_Subcutaneous	HIST2H2BA	1	120906028	120915073	-9.917	3.51e-23	3579	1.26e-19
Adipose_Subcutaneous	NBPF10	1	145289772	145370303	5.4227	5.87e-08	3579	0.00021
Adipose_Subcutaneous	NUDT17	1	145586804	145589439	6.15	7.75e-10	3579	2.77e-06
Adipose_Subcutaneous	GBAP1	1	155183616	155197214	5.377	7.57e-08	3579	0.000271
Adipose_Subcutaneous	GBA	1	155204243	155214490	5.377	7.57e-08	3579	0.000271
Adipose_Subcutaneous	RIT1	1	155867599	155881195	4.4663	7.96e-06	3579	0.0285
Adipose_Subcutaneous	SEMA4A	1	156117157	156147543	-5.5314	3.18e-08	3579	0.000114
Adipose_Subcutaneous	GDI2	10	5807186	5884095	4.605	4.12e-06	3579	0.0147
Adipose_Subcutaneous	RNH1	11	494512	507300	5.3814	7.39e-08	3579	0.000264
Adipose_Subcutaneous	AP006621.5	11	777578	784297	-4.8863	1.03e-06	3579	0.00369
Adipose_Subcutaneous	AP006621.1	11	780117	780755	-5.4233	5.85e-08	3579	0.000209
Adipose_Subcutaneous	AP006621.6	11	781645	782105	-5.509	3.61e-08	3579	0.000129
Adipose_Subcutaneous	PIDD	11	799179	806095	-6.549	5.79e-11	3579	2.07e-07
Adipose_Subcutaneous	MRPL23-AS1	11	2004467	2011150	7.418	1.19e-13	3579	4.26e-10
Adipose_Subcutaneous	RNASEH2C	11	65487713	65488418	4.836	1.33e-06	3579	0.00476
Adipose_Subcutaneous	CTSF	11	66330934	66336312	-4.6609	3.15e-06	3579	0.0113
Adipose_Subcutaneous	CTD-2235H24.2	15	75192333	75193030	-4.867	1.13e-06	3579	0.00404
Adipose_Subcutaneous	NEIL1	15	75639296	75647159	5.029	4.93e-07	3579	0.00176
Adipose_Subcutaneous	MAN2C1	15	75648133	75659986	4.7595	1.94e-06	3579	0.00694
Adipose_Subcutaneous	RCCD1	15	91498100	91506349	7.9166	2.44e-15	3579	8.73e-12
Adipose_Subcutaneous	NAGLU	17	40688190	40696467	4.865	1.14e-06	3579	0.00408
Adipose_Subcutaneous	RP11-400F19.8	17	40688528	40714080	4.865	1.14e-06	3579	0.00408
Adipose_Subcutaneous	LRRC37A4P	17	43578685	43623042	-6.0632	1.33e-09	3579	4.76e-06
Adipose_Subcutaneous	CRHR1-IT1	17	43697694	43725582	6.2111	5.26e-10	3579	1.88e-06
Adipose_Subcutaneous	CRHR1	17	43699267	43913194	6.334	2.39e-10	3579	8.55e-07
Adipose_Subcutaneous	KANSL1-AS1	17	44270942	44274089	6.1352	8.51e-10	3579	3.05e-06
Adipose_Subcutaneous	LRRC37A	17	44370099	44415160	5.7407	9.43e-09	3579	3.37e-05
Adipose_Subcutaneous	LRRC37A2	17	44588877	44630815	5.1103	3.22e-07	3579	0.00115
Adipose_Subcutaneous	COX11	17	53029263	53042213	-4.917	8.79e-07	3579	0.00315
Adipose_Subcutaneous	STXBP4	17	53062975	53241646	-10.977	4.93e-28	3579	1.76e-24
Adipose_Subcutaneous	WDR45B	17	80572438	80606429	4.9175	8.76e-07	3579	0.00314
Adipose_Subcutaneous	ZNF404	19	44376515	44388203	-7.593	3.13e-14	3579	1.12e-10
Adipose_Subcutaneous	ADCY3	2	25045380	25142708	6.804	1.02e-11	3579	3.65e-08
Adipose_Subcutaneous	RP11-443B20.1	2	25048479	25049586	4.95783	7.13e-07	3579	0.00255
Adipose_Subcutaneous	CYBRD1	2	172378757	172414643	4.62099	3.82e-06	3579	0.0137
Adipose_Subcutaneous	CASP8	2	202098166	202152434	7.90739	2.63e-15	3579	9.41e-12
Adipose_Subcutaneous	ALS2CR12	2	202152994	202222121	-7.02789	2.1e-12	3579	7.52e-09
Adipose_Subcutaneous	AP001468.1	21	47612391	47613673	4.5698	4.88e-06	3579	0.0175
Adipose_Subcutaneous	TMEM184B	22	38615298	38669040	-4.607	4.09e-06	3579	0.0146
Adipose_Subcutaneous	ZBTB38	3	141043055	141168634	-7.488	6.99e-14	3579	2.5e-10
Adipose_Subcutaneous	LINC00886	3	156465135	156534851	4.80014	1.59e-06	3579	0.00569
Adipose_Subcutaneous	FAM114A1	4	38869298	38947360	-4.9919	5.98e-07	3579	0.00214
Adipose_Subcutaneous	RP11-53O19.3	5	44826178	44828694	13.77	3.86e-43	3579	1.38e-39
Adipose_Subcutaneous	SETD9	5	56205087	56221359	5.3157	1.06e-07	3579	0.000379
Adipose_Subcutaneous	ATG10	5	81267844	81551958	6.6857	2.3e-11	3579	8.23e-08
Adipose_Subcutaneous	RPS23	5	81573178	81574396	-5.313	1.08e-07	3579	0.000387
Adipose_Subcutaneous	ATP6AP1L	5	81575281	81682796	5.313	1.08e-07	3579	0.000387
Adipose_Subcutaneous	SLC22A5	5	131705444	131731306	4.847	1.25e-06	3579	0.00447
Adipose_Subcutaneous	L3MBTL3	6	130334844	130462594	7.432	1.07e-13	3579	3.83e-10
Adipose_Subcutaneous	AC004166.6	7	74322730	74331163	-4.435	9.21e-06	3579	0.033
Adipose_Subcutaneous	BAIAP2L1	7	97923386	98030380	4.746	2.07e-06	3579	0.00741
Adipose_Subcutaneous	SLC2A8	9	130159421	130170703	-4.4659	7.97e-06	3579	0.0285
Adipose_Visceral_Omentum	PEX14	1	10534944	10690815	-4.316	1.59e-05	2100	0.0334
Adipose_Visceral_Omentum	PIK3R3	1	46505812	46642160	4.9379	7.89e-07	2100	0.00166
Adipose_Visceral_Omentum	HIST2H2BA	1	120906028	120915073	-15.246	1.75e-52	2100	3.68e-49
Adipose_Visceral_Omentum	SRGAP2C	1	121107124	121129949	10.062	8.13e-24	2100	1.71e-20
Adipose_Visceral_Omentum	GBAP1	1	155183616	155197214	5.411	6.27e-08	2100	0.000132
Adipose_Visceral_Omentum	RIT1	1	155867599	155881195	4.2728	1.93e-05	2100	0.0405
Adipose_Visceral_Omentum	GDI2	10	5807186	5884095	4.273	1.93e-05	2100	0.0405
Adipose_Visceral_Omentum	AP006621.5	11	777578	784297	-5.509	3.61e-08	2100	7.58e-05
Adipose_Visceral_Omentum	AP006621.1	11	780117	780755	-5.8665	4.45e-09	2100	9.34e-06
Adipose_Visceral_Omentum	AP006621.6	11	781645	782105	-5.9473	2.73e-09	2100	5.73e-06
Adipose_Visceral_Omentum	MRPL23-AS1	11	2004467	2011150	7.1136	1.13e-12	2100	2.37e-09
Adipose_Visceral_Omentum	DPP3	11	66247484	66272253	-5.5782	2.43e-08	2100	5.1e-05
Adipose_Visceral_Omentum	RP11-554A11.9	11	68923378	68927220	-4.8883	1.02e-06	2100	0.00214
Adipose_Visceral_Omentum	NEIL1	15	75639296	75647159	5.1338	2.84e-07	2100	0.000596
Adipose_Visceral_Omentum	MAN2C1	15	75648133	75659986	4.9095	9.13e-07	2100	0.00192
Adipose_Visceral_Omentum	HDDC3	15	91475285	91475799	-4.4734	7.7e-06	2100	0.0162
Adipose_Visceral_Omentum	RCCD1	15	91498100	91506349	7.72	1.16e-14	2100	2.44e-11
Adipose_Visceral_Omentum	HSD17B1P1	17	40698782	40700724	-4.751	2.02e-06	2100	0.00424
Adipose_Visceral_Omentum	LRRC37A4P	17	43578685	43623042	-6.33	2.45e-10	2100	5.15e-07
Adipose_Visceral_Omentum	CRHR1-IT1	17	43697694	43725582	6.3254	2.53e-10	2100	5.31e-07
Adipose_Visceral_Omentum	CRHR1	17	43699267	43913194	6.33	2.45e-10	2100	5.15e-07
Adipose_Visceral_Omentum	KANSL1-AS1	17	44270942	44274089	6.2311	4.63e-10	2100	9.72e-07
Adipose_Visceral_Omentum	LRRC37A	17	44370099	44415160	6.33	2.45e-10	2100	5.15e-07
Adipose_Visceral_Omentum	LRRC37A2	17	44588877	44630815	5.0477	4.47e-07	2100	0.000939
Adipose_Visceral_Omentum	STXBP4	17	53062975	53241646	-10.2189	1.63e-24	2100	3.42e-21
Adipose_Visceral_Omentum	CTC-462L7.1	17	53246184	53250993	-4.6652	3.08e-06	2100	0.00647
Adipose_Visceral_Omentum	ZNF404	19	44376515	44388203	-7.593	3.13e-14	2100	6.57e-11
Adipose_Visceral_Omentum	CASP8	2	202098166	202152434	8.229	1.89e-16	2100	3.97e-13
Adipose_Visceral_Omentum	CHEK2	22	29083731	29134026	4.2949	1.75e-05	2100	0.0367
Adipose_Visceral_Omentum	LINC00886	3	156465135	156534851	4.4292	9.46e-06	2100	0.0199
Adipose_Visceral_Omentum	ATG10	5	81267844	81551958	6.3759	1.82e-10	2100	3.82e-07
Adipose_Visceral_Omentum	ATP6AP1L	5	81575281	81682796	5.313	1.08e-07	2100	0.000227
Adipose_Visceral_Omentum	CTC-228N24.3	5	127292496	127418864	4.306	1.66e-05	2100	0.0349
Adipose_Visceral_Omentum	DNPH1	6	43193367	43197222	-4.789	1.68e-06	2100	0.00353
Adipose_Visceral_Omentum	L3MBTL3	6	130334844	130462594	7.4914	6.81e-14	2100	1.43e-10
Adipose_Visceral_Omentum	BAIAP2L1	7	97923386	98030380	4.6795	2.88e-06	2100	0.00605
Adipose_Visceral_Omentum	AC093668.2	7	102120679	102121095	-4.537	5.71e-06	2100	0.012
Adipose_Visceral_Omentum	ERMP1	9	5784571	5833117	4.335	1.46e-05	2100	0.0307
Adrenal_Gland	NSUN4	1	46805849	46830824	4.49	7.19e-06	1514	0.0109
Adrenal_Gland	HIST2H2BA	1	120906028	120915073	-10.8	4.17e-27	1514	6.31e-24
Adrenal_Gland	RP11-315I20.1	1	145475982	145508503	-4.44	8.83e-06	1514	0.0134
Adrenal_Gland	NUDT17	1	145586804	145589439	6.15	7.75e-10	1514	1.17e-06
Adrenal_Gland	HCN3	1	155252202	155257128	4.96	7.2e-07	1514	0.00109
Adrenal_Gland	PDDC1	11	767220	777488	-5.077	3.83e-07	1514	0.00058
Adrenal_Gland	AP006621.5	11	777578	784297	-5.2259	1.73e-07	1514	0.000262
Adrenal_Gland	AP006621.1	11	780117	780755	-5.5002	3.79e-08	1514	5.74e-05
Adrenal_Gland	CTSW	11	65647280	65651212	4.561	5.09e-06	1514	0.00771
Adrenal_Gland	FIBP	11	65651392	65656010	-6.3377	2.33e-10	1514	3.53e-07
Adrenal_Gland	CTSF	11	66330934	66336312	-4.378	1.2e-05	1514	0.0182
Adrenal_Gland	CTD-3110H11.1	15	50651647	50652391	-4.2245	2.39e-05	1514	0.0362
Adrenal_Gland	MAN2C1	15	75648133	75659986	4.886	1.03e-06	1514	0.00156
Adrenal_Gland	SNUPN	15	75890424	75918810	4.5306	5.88e-06	1514	0.0089
Adrenal_Gland	RCCD1	15	91498100	91506349	4.2868	1.81e-05	1514	0.0274
Adrenal_Gland	LRRC37A4P	17	43578685	43623042	-6.3531	2.11e-10	1514	3.19e-07
Adrenal_Gland	CRHR1	17	43699267	43913194	6.334	2.39e-10	1514	3.62e-07
Adrenal_Gland	KANSL1-AS1	17	44270942	44274089	6.3157	2.69e-10	1514	4.07e-07
Adrenal_Gland	LRRC37A	17	44370099	44415160	4.7276	2.27e-06	1514	0.00344
Adrenal_Gland	LRRC37A2	17	44588877	44630815	5.1418	2.72e-07	1514	0.000412
Adrenal_Gland	TOM1L1	17	52976748	53037988	-8.421	3.73e-17	1514	5.65e-14
Adrenal_Gland	STXBP4	17	53062975	53241646	-6.2476	4.17e-10	1514	6.31e-07
Adrenal_Gland	RP11-15A1.3	19	44395956	44397292	-7.593	3.13e-14	1514	4.74e-11
Adrenal_Gland	YBEY	21	47706251	47717665	-4.272	1.93e-05	1514	0.0292
Adrenal_Gland	SETD9	5	56205087	56221359	4.65	3.32e-06	1514	0.00503
Adrenal_Gland	ATG10	5	81267844	81551958	6.7237	1.77e-11	1514	2.68e-08
Adrenal_Gland	RPS23	5	81573178	81574396	-5.313	1.08e-07	1514	0.000164
Adrenal_Gland	ATP6AP1L	5	81575281	81682796	5.249	1.53e-07	1514	0.000232
Adrenal_Gland	PMS2P1	7	99918615	99939531	4.42267	9.75e-06	1514	0.0148
Adrenal_Gland	PILRB	7	99933737	99957160	-4.191	2.78e-05	1514	0.0421
Adrenal_Gland	CRISPLD1	8	75896750	75946793	4.1705	3.04e-05	1514	0.046
Artery_Aorta	GSTM4	1	110198703	110208118	4.7615	1.92e-06	3047	0.00585
Artery_Aorta	HIST2H2BA	1	120906028	120915073	-10.348	4.27e-25	3047	1.3e-21
Artery_Aorta	SRGAP2C	1	121107124	121129949	12.3027	8.76e-35	3047	2.67e-31
Artery_Aorta	ANKRD35	1	145549230	145568526	4.5701	4.87e-06	3047	0.0148
Artery_Aorta	RPRD2	1	150335567	150449042	-4.673	2.97e-06	3047	0.00905
Artery_Aorta	GBAP1	1	155183616	155197214	5.6976	1.22e-08	3047	3.72e-05
Artery_Aorta	RIT1	1	155867599	155881195	4.376	1.21e-05	3047	0.0369
Artery_Aorta	TCF7L2	10	114710009	114927437	7.11	1.16e-12	3047	3.53e-09
Artery_Aorta	AP006621.5	11	777578	784297	-5.6418	1.68e-08	3047	5.12e-05
Artery_Aorta	AP006621.1	11	780117	780755	-5.509	3.61e-08	3047	0.00011
Artery_Aorta	AP006621.6	11	781645	782105	-5.509	3.61e-08	3047	0.00011
Artery_Aorta	PIDD	11	799179	806095	-6.763	1.35e-11	3047	4.11e-08
Artery_Aorta	MRPL23-AS1	11	2004467	2011150	8.4713	2.43e-17	3047	7.4e-14
Artery_Aorta	SIVA1	14	105219437	105234831	4.342	1.41e-05	3047	0.043
Artery_Aorta	TLN2	15	62682725	63136830	-4.387	1.15e-05	3047	0.035
Artery_Aorta	MAN2C1	15	75648133	75659986	4.884	1.04e-06	3047	0.00317
Artery_Aorta	RCCD1	15	91498100	91506349	7.95	1.87e-15	3047	5.7e-12
Artery_Aorta	NAGLU	17	40688190	40696467	4.3473	1.38e-05	3047	0.042
Artery_Aorta	RP11-400F19.8	17	40688528	40714080	4.977	6.46e-07	3047	0.00197
Artery_Aorta	LRRC37A4P	17	43578685	43623042	-6.5717	4.98e-11	3047	1.52e-07
Artery_Aorta	CRHR1	17	43699267	43913194	6.334	2.39e-10	3047	7.28e-07
Artery_Aorta	MAPT	17	43971748	44105700	-4.9968	5.83e-07	3047	0.00178
Artery_Aorta	RP11-669E14.6	17	44112679	44113136	-6.38	1.77e-10	3047	5.39e-07
Artery_Aorta	KANSL1-AS1	17	44270942	44274089	6.334	2.39e-10	3047	7.28e-07
Artery_Aorta	LRRC37A	17	44370099	44415160	6.0025	1.94e-09	3047	5.91e-06
Artery_Aorta	LRRC37A2	17	44588877	44630815	5.032	4.85e-07	3047	0.00148
Artery_Aorta	WNT3	17	44839872	44910424	4.6027	4.17e-06	3047	0.0127
Artery_Aorta	STXBP4	17	53062975	53241646	-8.0946	5.75e-16	3047	1.75e-12
Artery_Aorta	CTC-462L7.1	17	53246184	53250993	-6.8567	7.05e-12	3047	2.15e-08
Artery_Aorta	ZNF404	19	44376515	44388203	-7.478	7.55e-14	3047	2.3e-10
Artery_Aorta	CYBRD1	2	172378757	172414643	4.5744	4.78e-06	3047	0.0146
Artery_Aorta	CASP8	2	202098166	202152434	5.1288	2.92e-07	3047	0.00089
Artery_Aorta	ALS2CR12	2	202152994	202222121	-8.262	1.43e-16	3047	4.36e-13
Artery_Aorta	AP001062.7	21	45753085	45755734	4.522	6.12e-06	3047	0.0186
Artery_Aorta	C22orf23	22	38339528	38347529	5.7724	7.82e-09	3047	2.38e-05
Artery_Aorta	PLA2G6	22	38507502	38601697	5.979	2.25e-09	3047	6.86e-06
Artery_Aorta	TMEM184B	22	38615298	38669040	-5.68	1.35e-08	3047	4.11e-05
Artery_Aorta	AL021977.1	22	38616385	38617120	-5.0828	3.72e-07	3047	0.00113
Artery_Aorta	A4GALT	22	43088127	43117304	4.456	8.35e-06	3047	0.0254
Artery_Aorta	SLC4A7	3	27414214	27525911	10.825	2.62e-27	3047	7.98e-24
Artery_Aorta	LINC00886	3	156465135	156534851	4.741	2.13e-06	3047	0.00649
Artery_Aorta	NNT	5	43602794	43707507	-4.3156	1.59e-05	3047	0.0484
Artery_Aorta	RP11-53O19.3	5	44826178	44828694	12.422	1.99e-35	3047	6.06e-32
Artery_Aorta	ATG10	5	81267844	81551958	5.89068	3.85e-09	3047	1.17e-05
Artery_Aorta	RPS23	5	81573178	81574396	-5.313	1.08e-07	3047	0.000329
Artery_Aorta	ATP6AP1L	5	81575281	81682796	5.176	2.27e-07	3047	0.000692
Artery_Aorta	CTC-228N24.3	5	127292496	127418864	4.47113	7.78e-06	3047	0.0237
Artery_Aorta	P4HA2-AS1	5	131520569	131528501	-4.775	1.8e-06	3047	0.00548
Artery_Aorta	P4HA2	5	131527531	131631008	-4.903	9.44e-07	3047	0.00288
Artery_Aorta	RANBP9	6	13621730	13711796	-6.321	2.6e-10	3047	7.92e-07
Artery_Aorta	KRIT1	7	91828283	91875480	4.74895	2.04e-06	3047	0.00622
Artery_Aorta	AC000120.7	7	91829328	91836171	6.481	9.11e-11	3047	2.78e-07
Artery_Aorta	LRWD1	7	102105376	102113251	-4.50184	6.74e-06	3047	0.0205
Artery_Aorta	AC093668.2	7	102120679	102121095	-4.49	7.12e-06	3047	0.0217
Artery_Coronary	PEX11B	1	145516252	145523730	5.101	3.38e-07	1231	0.000416
Artery_Coronary	NUDT17	1	145586804	145589439	6.208	5.37e-10	1231	6.61e-07
Artery_Coronary	HCN3	1	155252202	155257128	4.872	1.1e-06	1231	0.00135
Artery_Coronary	ASH1L	1	155305059	155532598	4.2205	2.44e-05	1231	0.03
Artery_Coronary	AP006621.5	11	777578	784297	-6.0532	1.42e-09	1231	1.75e-06
Artery_Coronary	AP006621.1	11	780117	780755	-5.509	3.61e-08	1231	4.44e-05
Artery_Coronary	AP006621.6	11	781645	782105	-6.6855	2.3e-11	1231	2.83e-08
Artery_Coronary	RNASEH2C	11	65487713	65488418	6.547	5.87e-11	1231	7.23e-08
Artery_Coronary	FIBP	11	65651392	65656010	-5.2388	1.62e-07	1231	0.000199
Artery_Coronary	MAN2C1	15	75648133	75659986	4.886	1.03e-06	1231	0.00127
Artery_Coronary	LRRC37A4P	17	43578685	43623042	-5.4617	4.72e-08	1231	5.81e-05
Artery_Coronary	CRHR1-IT1	17	43697694	43725582	6.0263	1.68e-09	1231	2.07e-06
Artery_Coronary	CRHR1	17	43699267	43913194	6.0338	1.6e-09	1231	1.97e-06
Artery_Coronary	RP11-669E14.6	17	44112679	44113136	-6.38	1.77e-10	1231	2.18e-07
Artery_Coronary	KANSL1-AS1	17	44270942	44274089	6.33	2.45e-10	1231	3.02e-07
Artery_Coronary	LRRC37A	17	44370099	44415160	5.5087	3.62e-08	1231	4.46e-05
Artery_Coronary	LRRC37A2	17	44588877	44630815	5.176	2.27e-07	1231	0.000279
Artery_Coronary	WNT3	17	44839872	44910424	5.155	2.54e-07	1231	0.000313
Artery_Coronary	STXBP4	17	53062975	53241646	-6.0857	1.16e-09	1231	1.43e-06
Artery_Coronary	RP11-773H22.4	18	12984693	12991172	-4.318	1.57e-05	1231	0.0193
Artery_Coronary	KLHL26	19	18747775	18781309	-5.749	8.95e-09	1231	1.1e-05
Artery_Coronary	ZNF404	19	44376515	44388203	-7.593	3.13e-14	1231	3.85e-11
Artery_Coronary	ATG10	5	81267844	81551958	6.987	2.82e-12	1231	3.47e-09
Artery_Coronary	ATP6AP1L	5	81575281	81682796	5.353	8.64e-08	1231	0.000106
Artery_Coronary	CTC-228N24.3	5	127292496	127418864	4.449	8.63e-06	1231	0.0106
Artery_Coronary	HSF2	6	122720691	122754264	4.22	2.44e-05	1231	0.03
Artery_Coronary	AC000120.7	7	91829328	91836171	5.547	2.91e-08	1231	3.58e-05
Artery_Coronary	PILRB	7	99933737	99957160	-4.1644	3.12e-05	1231	0.0384
Artery_Coronary	PILRA	7	99971068	99997719	-4.301	1.7e-05	1231	0.0209
Artery_Coronary	POLR2J	7	102114778	102119354	4.537	5.71e-06	1231	0.00703
Artery_Coronary	AC093668.2	7	102120679	102121095	-4.537	5.71e-06	1231	0.00703
Artery_Coronary	RASA4DP	7	102322283	102330916	4.4192	9.91e-06	1231	0.0122
Artery_Tibial	RP11-767N6.2	1	46116711	46117498	5.5449	2.94e-08	3844	0.000113
Artery_Tibial	HIST2H2BA	1	120906028	120915073	-12.1936	3.36e-34	3844	1.29e-30
Artery_Tibial	SRGAP2C	1	121107124	121129949	9.9329	2.99e-23	3844	1.15e-19
Artery_Tibial	NUDT17	1	145586804	145589439	6.0507	1.44e-09	3844	5.54e-06
Artery_Tibial	HIST2H2AA3	1	149813505	149814478	-5.9805	2.23e-09	3844	8.57e-06
Artery_Tibial	RP11-196G18.22	1	149816065	149820591	-5.8575	4.7e-09	3844	1.81e-05
Artery_Tibial	RP11-196G18.24	1	149817383	149818053	-6.0703	1.28e-09	3844	4.92e-06
Artery_Tibial	GBAP1	1	155183616	155197214	5.307	1.11e-07	3844	0.000427
Artery_Tibial	RIT1	1	155867599	155881195	5.5027	3.74e-08	3844	0.000144
Artery_Tibial	GDI2	10	5807186	5884095	4.717	2.39e-06	3844	0.00919
Artery_Tibial	ATE1	10	123499939	123688316	6.8547	7.14e-12	3844	2.74e-08
Artery_Tibial	AP006621.5	11	777578	784297	-5.0659	4.06e-07	3844	0.00156
Artery_Tibial	AP006621.1	11	780117	780755	-5.509	3.61e-08	3844	0.000139
Artery_Tibial	AP006621.6	11	781645	782105	-5.9071	3.48e-09	3844	1.34e-05
Artery_Tibial	RPLP2	11	810398	812880	-6.013	1.82e-09	3844	7e-06
Artery_Tibial	PNPLA2	11	818902	825573	4.973	6.59e-07	3844	0.00253
Artery_Tibial	MRPL23-AS1	11	2004467	2011150	8.2482	1.61e-16	3844	6.19e-13
Artery_Tibial	EFEMP2	11	65633912	65641063	-6.94	3.92e-12	3844	1.51e-08
Artery_Tibial	CTSW	11	65647280	65651212	4.8155	1.47e-06	3844	0.00565
Artery_Tibial	EIF1AD	11	65764016	65768213	-5.0339	4.81e-07	3844	0.00185
Artery_Tibial	BANF1	11	65770052	65771620	5.7356	9.72e-09	3844	3.74e-05
Artery_Tibial	CTSF	11	66330934	66336312	-4.378	1.2e-05	3844	0.0461
Artery_Tibial	PPP2R1B	11	111606005	111637151	-4.8009	1.58e-06	3844	0.00607
Artery_Tibial	SIVA1	14	105219437	105234831	5.4403	5.32e-08	3844	0.000205
Artery_Tibial	NUDT14	14	105639275	105647649	-4.8995	9.61e-07	3844	0.00369
Artery_Tibial	MAN2C1	15	75648133	75659986	4.886	1.03e-06	3844	0.00396
Artery_Tibial	RCCD1	15	91498100	91506349	7.81055	5.69e-15	3844	2.19e-11
Artery_Tibial	BBS2	16	56518257	56554195	-4.73389	2.2e-06	3844	0.00846
Artery_Tibial	RP11-848P1.7	17	29335172	29335337	6.2381	4.43e-10	3844	1.7e-06
Artery_Tibial	NAGLU	17	40688190	40696467	5.2509	1.51e-07	3844	0.00058
Artery_Tibial	RP11-400F19.8	17	40688528	40714080	4.749	2.04e-06	3844	0.00784
Artery_Tibial	LRRC37A4P	17	43578685	43623042	-6.38	1.77e-10	3844	6.8e-07
Artery_Tibial	CRHR1	17	43699267	43913194	6.2947	3.08e-10	3844	1.18e-06
Artery_Tibial	KANSL1-AS1	17	44270942	44274089	6.3201	2.61e-10	3844	1e-06
Artery_Tibial	LRRC37A	17	44370099	44415160	6.334	2.39e-10	3844	9.19e-07
Artery_Tibial	LRRC37A2	17	44588877	44630815	5.148	2.63e-07	3844	0.00101
Artery_Tibial	COX11	17	53029263	53042213	-4.917	8.79e-07	3844	0.00338
Artery_Tibial	STXBP4	17	53062975	53241646	-9.9331	2.99e-23	3844	1.15e-19
Artery_Tibial	CTC-462L7.1	17	53246184	53250993	-8.6246	6.43e-18	3844	2.47e-14
Artery_Tibial	SSBP4	19	18529674	18544742	-10.878	1.47e-27	3844	5.65e-24
Artery_Tibial	MAU2	19	19432334	19469563	-6.019	1.75e-09	3844	6.73e-06
Artery_Tibial	ZNF404	19	44376515	44388203	-7.593	3.13e-14	3844	1.2e-10
Artery_Tibial	RP11-15A1.3	19	44395956	44397292	-7.593	3.13e-14	3844	1.2e-10
Artery_Tibial	ADCY3	2	25045380	25142708	6.652	2.89e-11	3844	1.11e-07
Artery_Tibial	RP11-443B20.1	2	25048479	25049586	6.2947	3.08e-10	3844	1.18e-06
Artery_Tibial	CASP8	2	202098166	202152434	6.718	1.84e-11	3844	7.07e-08
Artery_Tibial	ALS2CR12	2	202152994	202222121	-6.718	1.84e-11	3844	7.07e-08
Artery_Tibial	RP11-53O19.3	5	44826178	44828694	12.9157	3.67e-38	3844	1.41e-34
Artery_Tibial	ATG10	5	81267844	81551958	6.40321	1.52e-10	3844	5.84e-07
Artery_Tibial	ATP6AP1L	5	81575281	81682796	5.51224	3.54e-08	3844	0.000136
Artery_Tibial	P4HA2-AS1	5	131520569	131528501	-4.77354	1.81e-06	3844	0.00696
Artery_Tibial	P4HA2	5	131527531	131631008	-4.589	4.45e-06	3844	0.0171
Artery_Tibial	SLC22A5	5	131705444	131731306	4.847	1.25e-06	3844	0.00481
Artery_Tibial	RANBP9	6	13621730	13711796	-5.6774	1.37e-08	3844	5.27e-05
Artery_Tibial	AC000120.7	7	91829328	91836171	6.028	1.66e-09	3844	6.38e-06
Artery_Tibial	PILRB	7	99933737	99957160	-4.4457	8.76e-06	3844	0.0337
Artery_Tibial	STAG3L5P-PVRIG2P-PILRB	7	99952766	99965454	-4.40401	1.06e-05	3844	0.0407
Artery_Tibial	POLR2J	7	102114778	102119354	4.537	5.71e-06	3844	0.0219
Artery_Tibial	AC093668.2	7	102120679	102121095	-4.537	5.71e-06	3844	0.0219
Artery_Tibial	RASA4DP	7	102322283	102330916	4.62054	3.83e-06	3844	0.0147
Artery_Tibial	PVT1	8	128806779	129113499	-9.3662	7.52e-21	3844	2.89e-17
Artery_Tibial	SMC2	9	106856541	106903698	4.52914	5.92e-06	3844	0.0228
Brain_Caudate_basal_ganglia	KIF1B	1	10270863	10441661	5.6658	1.46e-08	970	1.42e-05
Brain_Caudate_basal_ganglia	HIST2H2BA	1	120906028	120915073	-11.9116	1.03e-32	970	9.99e-30
Brain_Caudate_basal_ganglia	RP11-458D21.1	1	145373054	145382434	-4.483	7.36e-06	970	0.00714
Brain_Caudate_basal_ganglia	AP006621.5	11	777578	784297	-5.80234	6.54e-09	970	6.34e-06
Brain_Caudate_basal_ganglia	AP006621.1	11	780117	780755	-5.005	5.59e-07	970	0.000542
Brain_Caudate_basal_ganglia	MRPL23-AS1	11	2004467	2011150	7.30497	2.77e-13	970	2.69e-10
Brain_Caudate_basal_ganglia	PPP2R1B	11	111606005	111637151	-4.27607	1.9e-05	970	0.0184
Brain_Caudate_basal_ganglia	MPI	15	75182346	75191798	-5.131	2.88e-07	970	0.000279
Brain_Caudate_basal_ganglia	MAN2C1	15	75648133	75659986	4.886	1.03e-06	970	0.000999
Brain_Caudate_basal_ganglia	CTD-2323K18.1	15	75819491	75893546	4.103	4.08e-05	970	0.0396
Brain_Caudate_basal_ganglia	SNUPN	15	75890424	75918810	4.103	4.08e-05	970	0.0396
Brain_Caudate_basal_ganglia	RCCD1	15	91498100	91506349	7.72	1.16e-14	970	1.13e-11
Brain_Caudate_basal_ganglia	NAGLU	17	40688190	40696467	4.749	2.04e-06	970	0.00198
Brain_Caudate_basal_ganglia	LRRC37A4P	17	43578685	43623042	-6.334	2.39e-10	970	2.32e-07
Brain_Caudate_basal_ganglia	CRHR1-IT1	17	43697694	43725582	6.38	1.77e-10	970	1.72e-07
Brain_Caudate_basal_ganglia	KANSL1-AS1	17	44270942	44274089	6.32	2.62e-10	970	2.54e-07
Brain_Caudate_basal_ganglia	LRRC37A2	17	44588877	44630815	4.9912	6e-07	970	0.000582
Brain_Caudate_basal_ganglia	FARSA	19	13033293	13044851	-4.529	5.93e-06	970	0.00575
Brain_Caudate_basal_ganglia	ZNF404	19	44376515	44388203	-6.77	1.29e-11	970	1.25e-08
Brain_Caudate_basal_ganglia	ATG10	5	81267844	81551958	5.7975	6.73e-09	970	6.53e-06
Brain_Caudate_basal_ganglia	ATP6AP1L	5	81575281	81682796	5.249	1.53e-07	970	0.000148
Brain_Caudate_basal_ganglia	HLA-DOB	6	32780540	32781248	4.202	2.65e-05	970	0.0257
Brain_Caudate_basal_ganglia	PILRB	7	99933737	99957160	-4.181	2.9e-05	970	0.0281
Brain_Caudate_basal_ganglia	STAG3L5P-PVRIG2P-PILRB	7	99952766	99965454	-4.181	2.9e-05	970	0.0281
Brain_Caudate_basal_ganglia	PILRA	7	99971068	99997719	-4.2342	2.29e-05	970	0.0222
Brain_Caudate_basal_ganglia	ZCWPW1	7	99998476	100026415	-4.088	4.35e-05	970	0.0422
Brain_Caudate_basal_ganglia	MEPCE	7	100026440	100031741	4.11	3.96e-05	970	0.0384
Brain_Caudate_basal_ganglia	AC093668.2	7	102120679	102121095	-4.537	5.71e-06	970	0.00554
Brain_Caudate_basal_ganglia	ARHGEF5	7	144052381	144077725	6.78	1.2e-11	970	1.16e-08
Brain_Caudate_basal_ganglia	PCM1	8	17780349	17885478	-4.438	9.08e-06	970	0.00881
Brain_Caudate_basal_ganglia	SMC2	9	106856541	106903698	5.026	5.01e-07	970	0.000486
Brain_Cerebellar_Hemisphere	HIST2H2BA	1	120906028	120915073	-13.739	5.93e-43	1542	9.14e-40
Brain_Cerebellar_Hemisphere	EFNA1	1	155099936	155107333	4.61822	3.87e-06	1542	0.00597
Brain_Cerebellar_Hemisphere	THBS3	1	155165379	155177708	-4.669	3.03e-06	1542	0.00467
Brain_Cerebellar_Hemisphere	MSTO1	1	155579979	155718153	-5.88352	4.02e-09	1542	6.2e-06
Brain_Cerebellar_Hemisphere	DAP3	1	155678824	155708801	-5.7458	9.15e-09	1542	1.41e-05
Brain_Cerebellar_Hemisphere	AP006621.5	11	777578	784297	-5.509	3.61e-08	1542	5.57e-05
Brain_Cerebellar_Hemisphere	AP006621.1	11	780117	780755	-6.085	1.16e-09	1542	1.79e-06
Brain_Cerebellar_Hemisphere	AP006621.6	11	781645	782105	-4.993	5.94e-07	1542	0.000916
Brain_Cerebellar_Hemisphere	PIDD	11	799179	806095	-6.429	1.29e-10	1542	1.99e-07
Brain_Cerebellar_Hemisphere	EFEMP2	11	65633912	65641063	-6.243	4.29e-10	1542	6.62e-07
Brain_Cerebellar_Hemisphere	RP11-554A11.9	11	68923378	68927220	-4.709	2.49e-06	1542	0.00384
Brain_Cerebellar_Hemisphere	GABPB1-AS1	15	50647525	50659636	-4.3797	1.19e-05	1542	0.0183
Brain_Cerebellar_Hemisphere	CTD-3110H11.1	15	50651647	50652391	-4.4297	9.44e-06	1542	0.0146
Brain_Cerebellar_Hemisphere	RCCD1	15	91498100	91506349	7.72	1.16e-14	1542	1.79e-11
Brain_Cerebellar_Hemisphere	BBS2	16	56518257	56554195	-5.23138	1.68e-07	1542	0.000259
Brain_Cerebellar_Hemisphere	PLEKHM1	17	43513266	43568115	-6.334	2.39e-10	1542	3.69e-07
Brain_Cerebellar_Hemisphere	LRRC37A4P	17	43578685	43623042	-6.334	2.39e-10	1542	3.69e-07
Brain_Cerebellar_Hemisphere	MAPT	17	43971748	44105700	-6.38	1.77e-10	1542	2.73e-07
Brain_Cerebellar_Hemisphere	KANSL1-AS1	17	44270942	44274089	6.242	4.32e-10	1542	6.66e-07
Brain_Cerebellar_Hemisphere	LRRC37A	17	44370099	44415160	5.2686	1.37e-07	1542	0.000211
Brain_Cerebellar_Hemisphere	LRRC37A2	17	44588877	44630815	5.148	2.63e-07	1542	0.000406
Brain_Cerebellar_Hemisphere	RBBP8	18	20378224	20606451	4.183	2.88e-05	1542	0.0444
Brain_Cerebellar_Hemisphere	GCDH	19	13001840	13025021	-4.46641	7.95e-06	1542	0.0123
Brain_Cerebellar_Hemisphere	CASP8	2	202098166	202152434	-7.648	2.04e-14	1542	3.15e-11
Brain_Cerebellar_Hemisphere	YBEY	21	47706251	47717665	-4.259	2.05e-05	1542	0.0316
Brain_Cerebellar_Hemisphere	ATG10	5	81267844	81551958	4.5919	4.39e-06	1542	0.00677
Brain_Cerebellar_Hemisphere	ATP6AP1L	5	81575281	81682796	5.2903	1.22e-07	1542	0.000188
Brain_Cerebellar_Hemisphere	STAG3L5P-PVRIG2P-PILRB	7	99952766	99965454	-4.27729	1.89e-05	1542	0.0291
Brain_Cerebellar_Hemisphere	PILRA	7	99971068	99997719	-4.32874	1.5e-05	1542	0.0231
Brain_Cerebellar_Hemisphere	PCM1	8	17780349	17885478	-4.438	9.08e-06	1542	0.014
Brain_Cerebellar_Hemisphere	INTS10	8	19674651	19709594	4.78	1.75e-06	1542	0.0027
Brain_Cerebellar_Hemisphere	SMC2	9	106856541	106903698	4.4762	7.6e-06	1542	0.0117
Brain_Cerebellum	AKR1A1	1	46016215	46035721	4.417	1e-05	2033	0.0203
Brain_Cerebellum	HIST2H2BA	1	120906028	120915073	-10.254	1.14e-24	2033	2.32e-21
Brain_Cerebellum	THBS3	1	155165379	155177708	-5.1238	2.99e-07	2033	0.000608
Brain_Cerebellum	HCN3	1	155252202	155257128	4.975	6.52e-07	2033	0.00133
Brain_Cerebellum	MSTO1	1	155579979	155718153	-4.9168	8.8e-07	2033	0.00179
Brain_Cerebellum	GDI2	10	5807186	5884095	4.273	1.93e-05	2033	0.0392
Brain_Cerebellum	LDB1	10	103867317	103880210	-4.4906	7.1e-06	2033	0.0144
Brain_Cerebellum	PDDC1	11	767220	777488	6.41202	1.44e-10	2033	2.93e-07
Brain_Cerebellum	AP006621.5	11	777578	784297	-4.993	5.94e-07	2033	0.00121
Brain_Cerebellum	AP006621.1	11	780117	780755	-5.38456	7.26e-08	2033	0.000148
Brain_Cerebellum	AP006621.6	11	781645	782105	-4.993	5.94e-07	2033	0.00121
Brain_Cerebellum	PIDD	11	799179	806095	-6.51798	7.13e-11	2033	1.45e-07
Brain_Cerebellum	PNPLA2	11	818902	825573	6.013	1.82e-09	2033	3.7e-06
Brain_Cerebellum	MRPL23-AS1	11	2004467	2011150	7.83995	4.51e-15	2033	9.17e-12
Brain_Cerebellum	EFEMP2	11	65633912	65641063	-6.095	1.09e-09	2033	2.22e-06
Brain_Cerebellum	RP11-554A11.9	11	68923378	68927220	-5.12259	3.01e-07	2033	0.000612
Brain_Cerebellum	PPP2R1B	11	111606005	111637151	-4.889	1.01e-06	2033	0.00205
Brain_Cerebellum	RCCD1	15	91498100	91506349	7.4742	7.77e-14	2033	1.58e-10
Brain_Cerebellum	PLEKHM1	17	43513266	43568115	-5.11727	3.1e-07	2033	0.00063
Brain_Cerebellum	LRRC37A4P	17	43578685	43623042	-6.32	2.62e-10	2033	5.33e-07
Brain_Cerebellum	MAPT	17	43971748	44105700	-5.40262	6.57e-08	2033	0.000134
Brain_Cerebellum	KANSL1-AS1	17	44270942	44274089	6.22597	4.79e-10	2033	9.74e-07
Brain_Cerebellum	LRRC37A	17	44370099	44415160	5.32711	9.98e-08	2033	0.000203
Brain_Cerebellum	LRRC37A2	17	44588877	44630815	5.11217	3.18e-07	2033	0.000646
Brain_Cerebellum	CTC-462L7.1	17	53246184	53250993	-4.68734	2.77e-06	2033	0.00563
Brain_Cerebellum	RBBP8	18	20378224	20606451	4.314	1.6e-05	2033	0.0325
Brain_Cerebellum	AD000092.3	19	13004947	13005694	-4.3039	1.68e-05	2033	0.0342
Brain_Cerebellum	SUGP2	19	19101697	19144368	-7.9299	2.19e-15	2033	4.45e-12
Brain_Cerebellum	ATP13A1	19	19756009	19774502	-5.192	2.08e-07	2033	0.000423
Brain_Cerebellum	CASP8	2	202098166	202152434	-8.182	2.79e-16	2033	5.67e-13
Brain_Cerebellum	ALS2CR12	2	202152994	202222121	-6.718	1.84e-11	2033	3.74e-08
Brain_Cerebellum	TNRC6B	22	40440821	40731812	-8.094	5.77e-16	2033	1.17e-12
Brain_Cerebellum	THOC7	3	63819546	63849579	6.271	3.59e-10	2033	7.3e-07
Brain_Cerebellum	ATG10	5	81267844	81551958	7.0298	2.07e-12	2033	4.21e-09
Brain_Cerebellum	ATP6AP1L	5	81575281	81682796	5.8426	5.14e-09	2033	1.04e-05
Brain_Cerebellum	SIRT5	6	13574816	13614790	-4.2811	1.86e-05	2033	0.0378
Brain_Cerebellum	AC093668.2	7	102120679	102121095	-4.537	5.71e-06	2033	0.0116
Brain_Cerebellum	PCM1	8	17780349	17885478	-4.2494	2.14e-05	2033	0.0435
Brain_Cerebellum	INTS10	8	19674651	19709594	4.78	1.75e-06	2033	0.00356
Brain_Cerebellum	SMC2	9	106856541	106903698	4.99065	6.02e-07	2033	0.00122
Brain_Cortex	CDC7	1	91966408	91991321	-4.127	3.68e-05	1069	0.0393
Brain_Cortex	HIST2H2BA	1	120906028	120915073	-9.917	3.51e-23	1069	3.75e-20
Brain_Cortex	GBAP1	1	155183616	155197214	-5.49664	3.87e-08	1069	4.14e-05
Brain_Cortex	RP11-318E3.4	10	5903768	5904557	4.6505	3.31e-06	1069	0.00354
Brain_Cortex	RP11-500G22.2	10	123687827	123711480	-4.1764	2.96e-05	1069	0.0316
Brain_Cortex	HRAS	11	532242	537287	4.0887	4.34e-05	1069	0.0464
Brain_Cortex	AP006621.5	11	777578	784297	-4.9501	7.42e-07	1069	0.000793
Brain_Cortex	AP006621.1	11	780117	780755	-5.077	3.83e-07	1069	0.000409
Brain_Cortex	PNPLA2	11	818902	825573	6.013	1.82e-09	1069	1.95e-06
Brain_Cortex	AP006621.8	11	823634	832883	6.013	1.82e-09	1069	1.95e-06
Brain_Cortex	BANF1	11	65770052	65771620	4.2894	1.79e-05	1069	0.0191
Brain_Cortex	PPP2R1B	11	111606005	111637151	-4.7949	1.63e-06	1069	0.00174
Brain_Cortex	RCCD1	15	91498100	91506349	7.9247	2.29e-15	1069	2.45e-12
Brain_Cortex	PLEKHM1	17	43513266	43568115	5.9577	2.56e-09	1069	2.74e-06
Brain_Cortex	LRRC37A4P	17	43578685	43623042	-6.242	4.32e-10	1069	4.62e-07
Brain_Cortex	CRHR1-IT1	17	43697694	43725582	6.32	2.62e-10	1069	2.8e-07
Brain_Cortex	MAPT	17	43971748	44105700	-6.33	2.45e-10	1069	2.62e-07
Brain_Cortex	KANSL1-AS1	17	44270942	44274089	6.242	4.32e-10	1069	4.62e-07
Brain_Cortex	LRRC37A2	17	44588877	44630815	5.0564	4.27e-07	1069	0.000456
Brain_Cortex	GCDH	19	13001840	13025021	-4.6298	3.66e-06	1069	0.00391
Brain_Cortex	ZNF404	19	44376515	44388203	-4.6565	3.22e-06	1069	0.00344
Brain_Cortex	ALS2CR12	2	202152994	202222121	-6.718	1.84e-11	1069	1.97e-08
Brain_Cortex	TMEM184B	22	38615298	38669040	-5.68	1.35e-08	1069	1.44e-05
Brain_Cortex	NIT2	3	100053545	100075710	-4.08478	4.41e-05	1069	0.0471
Brain_Cortex	MRPS18C	4	84377118	84390888	-4.4141	1.01e-05	1069	0.0108
Brain_Cortex	ATG10	5	81267844	81551958	7.106	1.19e-12	1069	1.27e-09
Brain_Cortex	ATP6AP1L	5	81575281	81682796	5.313	1.08e-07	1069	0.000115
Brain_Cortex	AC000120.7	7	91829328	91836171	6.472	9.67e-11	1069	1.03e-07
Brain_Cortex	PILRA	7	99971068	99997719	-4.1227	3.74e-05	1069	0.04
Brain_Cortex	ZCWPW1	7	99998476	100026415	-4.11	3.96e-05	1069	0.0423
Brain_Cortex	AC093668.2	7	102120679	102121095	-4.537	5.71e-06	1069	0.0061
Brain_Cortex	ARHGEF5	7	144052381	144077725	5.65561	1.55e-08	1069	1.66e-05
Brain_Cortex	PCM1	8	17780349	17885478	-4.494	6.98e-06	1069	0.00746
Brain_Cortex	SMC2	9	106856541	106903698	5.026	5.01e-07	1069	0.000536
Brain_Frontal_Cortex_BA9	HIST2H2BA	1	120906028	120915073	-11.8957	1.25e-32	950	1.19e-29
Brain_Frontal_Cortex_BA9	ANKRD34A	1	145470508	145475646	-4.872	1.1e-06	950	0.00105
Brain_Frontal_Cortex_BA9	MTX1P1	1	155200766	155204116	-5.26	1.44e-07	950	0.000137
Brain_Frontal_Cortex_BA9	AP006621.5	11	777578	784297	-6.2452	4.23e-10	950	4.02e-07
Brain_Frontal_Cortex_BA9	AP006621.1	11	780117	780755	-5.1004	3.39e-07	950	0.000322
Brain_Frontal_Cortex_BA9	PIDD	11	799179	806095	-6.048	1.47e-09	950	1.4e-06
Brain_Frontal_Cortex_BA9	MRPL23-AS1	11	2004467	2011150	8.425	3.61e-17	950	3.43e-14
Brain_Frontal_Cortex_BA9	PPP2R1B	11	111606005	111637151	-4.889	1.01e-06	950	0.00096
Brain_Frontal_Cortex_BA9	ARID3B	15	74833518	74890472	-4.0804	4.5e-05	950	0.0428
Brain_Frontal_Cortex_BA9	MAN2C1	15	75648133	75659986	4.886	1.03e-06	950	0.000978
Brain_Frontal_Cortex_BA9	RCCD1	15	91498100	91506349	7.72	1.16e-14	950	1.1e-11
Brain_Frontal_Cortex_BA9	LRRC37A4P	17	43578685	43623042	-6.38	1.77e-10	950	1.68e-07
Brain_Frontal_Cortex_BA9	CRHR1-IT1	17	43697694	43725582	6.38	1.77e-10	950	1.68e-07
Brain_Frontal_Cortex_BA9	MAPT	17	43971748	44105700	-6.355	2.09e-10	950	1.99e-07
Brain_Frontal_Cortex_BA9	KANSL1-AS1	17	44270942	44274089	6.334	2.39e-10	950	2.27e-07
Brain_Frontal_Cortex_BA9	LRRC37A2	17	44588877	44630815	4.949	7.46e-07	950	0.000709
Brain_Frontal_Cortex_BA9	CASP8	2	202098166	202152434	-7.648	2.04e-14	950	1.94e-11
Brain_Frontal_Cortex_BA9	ALS2CR12	2	202152994	202222121	-6.718	1.84e-11	950	1.75e-08
Brain_Frontal_Cortex_BA9	SLC25A17	22	41165634	41215403	-7.848	4.24e-15	950	4.03e-12
Brain_Frontal_Cortex_BA9	NIT2	3	100053545	100075710	-4.16364	3.13e-05	950	0.0297
Brain_Frontal_Cortex_BA9	ATG10	5	81267844	81551958	4.4	1.08e-05	950	0.0103
Brain_Frontal_Cortex_BA9	ATP6AP1L	5	81575281	81682796	6.289	3.2e-10	950	3.04e-07
Brain_Frontal_Cortex_BA9	CPEB4	5	173315283	173388979	-4.473	7.72e-06	950	0.00733
Brain_Frontal_Cortex_BA9	PILRB	7	99933737	99957160	-4.162	3.15e-05	950	0.0299
Brain_Frontal_Cortex_BA9	STAG3L5P-PVRIG2P-PILRB	7	99952766	99965454	-4.191	2.78e-05	950	0.0264
Brain_Frontal_Cortex_BA9	PILRA	7	99971068	99997719	-4.191	2.78e-05	950	0.0264
Brain_Frontal_Cortex_BA9	ZCWPW1	7	99998476	100026415	-4.11	3.96e-05	950	0.0376
Brain_Frontal_Cortex_BA9	MEPCE	7	100026440	100031741	4.283	1.84e-05	950	0.0175
Brain_Frontal_Cortex_BA9	AC093668.2	7	102120679	102121095	-4.581	4.63e-06	950	0.0044
Brain_Frontal_Cortex_BA9	PCM1	8	17780349	17885478	-4.438	9.08e-06	950	0.00863
Brain_Frontal_Cortex_BA9	SMC2	9	106856541	106903698	5.026	5.01e-07	950	0.000476
Brain_Hippocampus	HIST2H2BA	1	120906028	120915073	-10.1656	2.82e-24	558	1.57e-21
Brain_Hippocampus	RP11-458D21.1	1	145373054	145382434	-4.444	8.83e-06	558	0.00493
Brain_Hippocampus	AP006621.5	11	777578	784297	-4.993	5.94e-07	558	0.000331
Brain_Hippocampus	AP006621.1	11	780117	780755	-5.509	3.61e-08	558	2.01e-05
Brain_Hippocampus	CTSW	11	65647280	65651212	3.9459	7.95e-05	558	0.0444
Brain_Hippocampus	MPI	15	75182346	75191798	-4.957	7.16e-07	558	0.0004
Brain_Hippocampus	MAN2C1	15	75648133	75659986	4.931	8.2e-07	558	0.000458
Brain_Hippocampus	LRRC37A4P	17	43578685	43623042	-6.334	2.39e-10	558	1.33e-07
Brain_Hippocampus	CRHR1-IT1	17	43697694	43725582	6.32	2.62e-10	558	1.46e-07
Brain_Hippocampus	KANSL1-AS1	17	44270942	44274089	6.171	6.79e-10	558	3.79e-07
Brain_Hippocampus	LRRC37A2	17	44588877	44630815	5.172	2.32e-07	558	0.000129
Brain_Hippocampus	DDX49	19	19030484	19039436	4.145	3.39e-05	558	0.0189
Brain_Hippocampus	CPNE1	20	34213953	34220170	4.029	5.6e-05	558	0.0312
Brain_Hippocampus	YBEY	21	47706251	47717665	-4.30091	1.7e-05	558	0.00949
Brain_Hippocampus	ATP6AP1L	5	81575281	81682796	5.448	5.09e-08	558	2.84e-05
Brain_Hippocampus	HLA-DOB	6	32780540	32781248	4.202	2.65e-05	558	0.0148
Brain_Hippocampus	PILRB	7	99933737	99957160	-4.036	5.44e-05	558	0.0304
Brain_Hippocampus	STAG3L5P-PVRIG2P-PILRB	7	99952766	99965454	-4.143	3.43e-05	558	0.0191
Brain_Hippocampus	PILRA	7	99971068	99997719	-4.2044	2.62e-05	558	0.0146
Brain_Hippocampus	ZCWPW1	7	99998476	100026415	-4.1	4.13e-05	558	0.023
Brain_Hippocampus	MEPCE	7	100026440	100031741	4.283	1.84e-05	558	0.0103
Brain_Hippocampus	AC093668.2	7	102120679	102121095	-4.49	7.12e-06	558	0.00397
Brain_Hypothalamus	HIST2H2BA	1	120906028	120915073	-11.9776	4.66e-33	619	2.88e-30
Brain_Hypothalamus	AP006621.1	11	780117	780755	-5.005	5.59e-07	619	0.000346
Brain_Hypothalamus	PNPLA2	11	818902	825573	6.097	1.08e-09	619	6.69e-07
Brain_Hypothalamus	LRRC37A4P	17	43578685	43623042	-6.132	8.69e-10	619	5.38e-07
Brain_Hypothalamus	CRHR1-IT1	17	43697694	43725582	6.38	1.77e-10	619	1.1e-07
Brain_Hypothalamus	KANSL1-AS1	17	44270942	44274089	6.334	2.39e-10	619	1.48e-07
Brain_Hypothalamus	LRRC37A2	17	44588877	44630815	4.943	7.71e-07	619	0.000477
Brain_Hypothalamus	CADM4	19	44126520	44143991	5.0071	5.53e-07	619	0.000342
Brain_Hypothalamus	KCNN4	19	44270685	44285409	-6.4447	1.16e-10	619	7.18e-08
Brain_Hypothalamus	ENO1P4	2	202486369	202488153	6.598	4.17e-11	619	2.58e-08
Brain_Hypothalamus	CPNE1	20	34213953	34220170	4.033	5.51e-05	619	0.0341
Brain_Hypothalamus	EXOC3	5	443273	470102	-4.414	1.02e-05	619	0.00631
Brain_Hypothalamus	ATP6AP1L	5	81575281	81682796	5.448	5.09e-08	619	3.15e-05
Brain_Hypothalamus	PILRB	7	99933737	99957160	-4.1218	3.76e-05	619	0.0233
Brain_Hypothalamus	STAG3L5P-PVRIG2P-PILRB	7	99952766	99965454	-4.1218	3.76e-05	619	0.0233
Brain_Hypothalamus	PILRA	7	99971068	99997719	-4.102	4.1e-05	619	0.0254
Brain_Hypothalamus	MEPCE	7	100026440	100031741	4.1957	2.72e-05	619	0.0168
Brain_Hypothalamus	AC093668.2	7	102120679	102121095	-4.537	5.71e-06	619	0.00353
Brain_Hypothalamus	PCM1	8	17780349	17885478	-4.438	9.08e-06	619	0.00562
Brain_Hypothalamus	SMC2	9	106856541	106903698	4.914	8.92e-07	619	0.000552
Brain_Nucleus_accumbens_basal_ganglia	HIST2H2BA	1	120906028	120915073	-10.109	5.04e-24	906	4.57e-21
Brain_Nucleus_accumbens_basal_ganglia	RP11-458D21.1	1	145373054	145382434	-4.444	8.83e-06	906	0.008
Brain_Nucleus_accumbens_basal_ganglia	AP006621.5	11	777578	784297	-5.14324	2.7e-07	906	0.000245
Brain_Nucleus_accumbens_basal_ganglia	AP006621.1	11	780117	780755	-5.509	3.61e-08	906	3.27e-05
Brain_Nucleus_accumbens_basal_ganglia	MRPL23-AS1	11	2004467	2011150	6.591	4.37e-11	906	3.96e-08
Brain_Nucleus_accumbens_basal_ganglia	PPP2R1B	11	111606005	111637151	-4.889	1.01e-06	906	0.000915
Brain_Nucleus_accumbens_basal_ganglia	MAN2C1	15	75648133	75659986	4.876	1.08e-06	906	0.000978
Brain_Nucleus_accumbens_basal_ganglia	RCCD1	15	91498100	91506349	7.5292	5.11e-14	906	4.63e-11
Brain_Nucleus_accumbens_basal_ganglia	ARHGAP27	17	43471275	43511787	6.32	2.62e-10	906	2.37e-07
Brain_Nucleus_accumbens_basal_ganglia	LRRC37A4P	17	43578685	43623042	-6.334	2.39e-10	906	2.17e-07
Brain_Nucleus_accumbens_basal_ganglia	CRHR1-IT1	17	43697694	43725582	6.2683	3.65e-10	906	3.31e-07
Brain_Nucleus_accumbens_basal_ganglia	KANSL1-AS1	17	44270942	44274089	6.334	2.39e-10	906	2.17e-07
Brain_Nucleus_accumbens_basal_ganglia	LRRC37A2	17	44588877	44630815	5.0284	4.95e-07	906	0.000448
Brain_Nucleus_accumbens_basal_ganglia	WNT3	17	44839872	44910424	4.742	2.12e-06	906	0.00192
Brain_Nucleus_accumbens_basal_ganglia	ELL	19	18553473	18632937	-10.819	2.81e-27	906	2.55e-24
Brain_Nucleus_accumbens_basal_ganglia	ZNF404	19	44376515	44388203	-5.186	2.15e-07	906	0.000195
Brain_Nucleus_accumbens_basal_ganglia	ALS2CR12	2	202152994	202222121	-8.262	1.43e-16	906	1.3e-13
Brain_Nucleus_accumbens_basal_ganglia	CPNE1	20	34213953	34220170	4.066	4.79e-05	906	0.0434
Brain_Nucleus_accumbens_basal_ganglia	YBEY	21	47706251	47717665	-4.4804	7.45e-06	906	0.00675
Brain_Nucleus_accumbens_basal_ganglia	NIT2	3	100053545	100075710	-4.528	5.95e-06	906	0.00539
Brain_Nucleus_accumbens_basal_ganglia	EXOC3	5	443273	470102	-4.3492	1.37e-05	906	0.0124
Brain_Nucleus_accumbens_basal_ganglia	ATG10	5	81267844	81551958	5.8492	4.94e-09	906	4.48e-06
Brain_Nucleus_accumbens_basal_ganglia	ATP6AP1L	5	81575281	81682796	5.9996	1.98e-09	906	1.79e-06
Brain_Nucleus_accumbens_basal_ganglia	RANBP9	6	13621730	13711796	4.6153	3.93e-06	906	0.00356
Brain_Nucleus_accumbens_basal_ganglia	HLA-DOB	6	32780540	32781248	4.202	2.65e-05	906	0.024
Brain_Nucleus_accumbens_basal_ganglia	PILRB	7	99933737	99957160	-4.122	3.76e-05	906	0.0341
Brain_Nucleus_accumbens_basal_ganglia	STAG3L5P-PVRIG2P-PILRB	7	99952766	99965454	-4.096	4.21e-05	906	0.0381
Brain_Nucleus_accumbens_basal_ganglia	PILRA	7	99971068	99997719	-4.129	3.65e-05	906	0.0331
Brain_Nucleus_accumbens_basal_ganglia	ZCWPW1	7	99998476	100026415	-4.114	3.89e-05	906	0.0352
Brain_Nucleus_accumbens_basal_ganglia	AC093668.2	7	102120679	102121095	-4.138	3.5e-05	906	0.0317
Brain_Nucleus_accumbens_basal_ganglia	PCM1	8	17780349	17885478	-4.493	7.01e-06	906	0.00635
Brain_Putamen_basal_ganglia	HIST2H2BA	1	120906028	120915073	-11.792	4.29e-32	647	2.78e-29
Brain_Putamen_basal_ganglia	FAM189B	1	155216996	155225178	5.458	4.82e-08	647	3.12e-05
Brain_Putamen_basal_ganglia	RP11-500G22.2	10	123687827	123711480	-3.9674	7.27e-05	647	0.047
Brain_Putamen_basal_ganglia	DRD4	11	637293	640706	6.554	5.6e-11	647	3.62e-08
Brain_Putamen_basal_ganglia	AP006621.5	11	777578	784297	-5.4648	4.63e-08	647	3e-05
Brain_Putamen_basal_ganglia	AP006621.1	11	780117	780755	-5.509	3.61e-08	647	2.34e-05
Brain_Putamen_basal_ganglia	CD151	11	832843	838834	-4.3384	1.44e-05	647	0.00932
Brain_Putamen_basal_ganglia	LAYN	11	111411005	111432264	-4.7307	2.24e-06	647	0.00145
Brain_Putamen_basal_ganglia	PPP2R1B	11	111606005	111637151	-4.889	1.01e-06	647	0.000653
Brain_Putamen_basal_ganglia	MPI	15	75182346	75191798	-4.9899	6.04e-07	647	0.000391
Brain_Putamen_basal_ganglia	ELP5	17	7155942	7160357	4.1485	3.35e-05	647	0.0217
Brain_Putamen_basal_ganglia	LRRC37A4P	17	43578685	43623042	-6.334	2.39e-10	647	1.55e-07
Brain_Putamen_basal_ganglia	CRHR1-IT1	17	43697694	43725582	6.32	2.62e-10	647	1.7e-07
Brain_Putamen_basal_ganglia	KANSL1-AS1	17	44270942	44274089	6.334	2.39e-10	647	1.55e-07
Brain_Putamen_basal_ganglia	LRRC37A	17	44370099	44415160	4.5551	5.24e-06	647	0.00339
Brain_Putamen_basal_ganglia	LRRC37A2	17	44588877	44630815	5.1208	3.04e-07	647	0.000197
Brain_Putamen_basal_ganglia	ZNF404	19	44376515	44388203	-7.513	5.78e-14	647	3.74e-11
Brain_Putamen_basal_ganglia	ALS2CR12	2	202152994	202222121	-6.718	1.84e-11	647	1.19e-08
Brain_Putamen_basal_ganglia	CPNE1	20	34213953	34220170	4.03	5.58e-05	647	0.0361
Brain_Putamen_basal_ganglia	YBEY	21	47706251	47717665	-4.183	2.88e-05	647	0.0186
Brain_Putamen_basal_ganglia	SETD9	5	56205087	56221359	9.515	1.82e-21	647	1.18e-18
Brain_Putamen_basal_ganglia	ATP6AP1L	5	81575281	81682796	5.448	5.09e-08	647	3.29e-05
Brain_Putamen_basal_ganglia	PILRB	7	99933737	99957160	-4.2174	2.47e-05	647	0.016
Brain_Putamen_basal_ganglia	STAG3L5P-PVRIG2P-PILRB	7	99952766	99965454	-4.1944	2.74e-05	647	0.0177
Brain_Putamen_basal_ganglia	PILRA	7	99971068	99997719	-4.122	3.76e-05	647	0.0243
Brain_Putamen_basal_ganglia	ZCWPW1	7	99998476	100026415	-4.238	2.26e-05	647	0.0146
Breast_Mammary_Tissue	GPBP1L1	1	46092976	46152818	-4.657	3.21e-06	2041	0.00655
Breast_Mammary_Tissue	NSUN4	1	46805849	46830824	4.488	7.19e-06	2041	0.0147
Breast_Mammary_Tissue	HIST2H2BA	1	120906028	120915073	-9.684	3.53e-22	2041	7.2e-19
Breast_Mammary_Tissue	NUDT17	1	145586804	145589439	4.3884	1.14e-05	2041	0.0233
Breast_Mammary_Tissue	GBAP1	1	155183616	155197214	5.307	1.11e-07	2041	0.000227
Breast_Mammary_Tissue	SEMA4A	1	156117157	156147543	-4.583	4.58e-06	2041	0.00935
Breast_Mammary_Tissue	GDI2	10	5807186	5884095	4.273	1.93e-05	2041	0.0394
Breast_Mammary_Tissue	RNH1	11	494512	507300	4.3247	1.53e-05	2041	0.0312
Breast_Mammary_Tissue	AP006621.5	11	777578	784297	-5.9795	2.24e-09	2041	4.57e-06
Breast_Mammary_Tissue	AP006621.1	11	780117	780755	-5.5591	2.71e-08	2041	5.53e-05
Breast_Mammary_Tissue	AP006621.6	11	781645	782105	-5.509	3.61e-08	2041	7.37e-05
Breast_Mammary_Tissue	PIDD	11	799179	806095	-6.1574	7.39e-10	2041	1.51e-06
Breast_Mammary_Tissue	MRPL23-AS1	11	2004467	2011150	6.646	3.01e-11	2041	6.14e-08
Breast_Mammary_Tissue	B3GNT1	11	66112843	66115163	4.9698	6.7e-07	2041	0.00137
Breast_Mammary_Tissue	RP11-554A11.9	11	68923378	68927220	-4.8188	1.44e-06	2041	0.00294
Breast_Mammary_Tissue	USP3	15	63796793	63886839	-5.1824	2.19e-07	2041	0.000447
Breast_Mammary_Tissue	ULK3	15	75128457	75135538	5.131	2.88e-07	2041	0.000588
Breast_Mammary_Tissue	MAN2C1	15	75648133	75659986	4.884	1.04e-06	2041	0.00212
Breast_Mammary_Tissue	RCCD1	15	91498100	91506349	7.95	1.87e-15	2041	3.82e-12
Breast_Mammary_Tissue	BBS2	16	56518257	56554195	-4.31029	1.63e-05	2041	0.0333
Breast_Mammary_Tissue	HSD17B1P1	17	40698782	40700724	-4.767	1.87e-06	2041	0.00382
Breast_Mammary_Tissue	LRRC37A4P	17	43578685	43623042	-6.334	2.39e-10	2041	4.88e-07
Breast_Mammary_Tissue	CRHR1-IT1	17	43697694	43725582	6.334	2.39e-10	2041	4.88e-07
Breast_Mammary_Tissue	CRHR1	17	43699267	43913194	6.28043	3.38e-10	2041	6.9e-07
Breast_Mammary_Tissue	RP11-669E14.6	17	44112679	44113136	-6.334	2.39e-10	2041	4.88e-07
Breast_Mammary_Tissue	KANSL1-AS1	17	44270942	44274089	6.242	4.32e-10	2041	8.82e-07
Breast_Mammary_Tissue	LRRC37A	17	44370099	44415160	6.11946	9.39e-10	2041	1.92e-06
Breast_Mammary_Tissue	LRRC37A2	17	44588877	44630815	5.12774	2.93e-07	2041	0.000598
Breast_Mammary_Tissue	STXBP4	17	53062975	53241646	-9.686	3.46e-22	2041	7.06e-19
Breast_Mammary_Tissue	CTC-462L7.1	17	53246184	53250993	-5.43506	5.48e-08	2041	0.000112
Breast_Mammary_Tissue	ZNF404	19	44376515	44388203	-7.7135	1.22e-14	2041	2.49e-11
Breast_Mammary_Tissue	CASP8	2	202098166	202152434	7.80688	5.86e-15	2041	1.2e-11
Breast_Mammary_Tissue	ALS2CR12	2	202152994	202222121	-6.22244	4.89e-10	2041	9.98e-07
Breast_Mammary_Tissue	FAM114A1	4	38869298	38947360	-6.03343	1.61e-09	2041	3.29e-06
Breast_Mammary_Tissue	RP11-53O19.1	5	44745002	44808879	-16.061	4.79e-58	2041	9.78e-55
Breast_Mammary_Tissue	CTD-2310F14.1	5	56223701	56225400	-7.18778	6.59e-13	2041	1.35e-09
Breast_Mammary_Tissue	ATG10	5	81267844	81551958	6.92073	4.49e-12	2041	9.16e-09
Breast_Mammary_Tissue	RPS23	5	81573178	81574396	-5.313	1.08e-07	2041	0.00022
Breast_Mammary_Tissue	ATP6AP1L	5	81575281	81682796	5.313	1.08e-07	2041	0.00022
Breast_Mammary_Tissue	RP11-250B2.5	6	81176675	81178797	4.767	1.87e-06	2041	0.00382
Breast_Mammary_Tissue	L3MBTL3	6	130334844	130462594	6.979	2.97e-12	2041	6.06e-09
Breast_Mammary_Tissue	RP11-73O6.3	6	130454555	130465515	6.979	2.97e-12	2041	6.06e-09
Breast_Mammary_Tissue	TSC22D4	7	100064142	100076902	-4.4462	8.74e-06	2041	0.0178
Breast_Mammary_Tissue	RASA4	7	102228681	102257204	4.814	1.48e-06	2041	0.00302
Cells_EBV-transformed_lymphocytes	NSUN4	1	46805849	46830824	4.3283	1.5e-05	1464	0.022
Cells_EBV-transformed_lymphocytes	SRGAP2C	1	121107124	121129949	10.254	1.14e-24	1464	1.67e-21
Cells_EBV-transformed_lymphocytes	RP11-343N15.5	1	121133256	121134581	10.348	4.27e-25	1464	6.25e-22
Cells_EBV-transformed_lymphocytes	ADAM15	1	155023762	155035252	4.96	7.05e-07	1464	0.00103
Cells_EBV-transformed_lymphocytes	GBAP1	1	155183616	155197214	5.7789	7.52e-09	1464	1.1e-05
Cells_EBV-transformed_lymphocytes	AP006621.1	11	780117	780755	-5.619	1.92e-08	1464	2.81e-05
Cells_EBV-transformed_lymphocytes	EFCAB4A	11	826144	831991	-4.2656	1.99e-05	1464	0.0291
Cells_EBV-transformed_lymphocytes	FIBP	11	65651392	65656010	-5.7206	1.06e-08	1464	1.55e-05
Cells_EBV-transformed_lymphocytes	ULK3	15	75128457	75135538	5.01061	5.43e-07	1464	0.000795
Cells_EBV-transformed_lymphocytes	CTD-2323K18.1	15	75819491	75893546	4.73219	2.22e-06	1464	0.00325
Cells_EBV-transformed_lymphocytes	PHLPP2	16	71678654	71758604	-4.41128	1.03e-05	1464	0.0151
Cells_EBV-transformed_lymphocytes	HSD17B1	17	40701232	40707231	-4.767	1.87e-06	1464	0.00274
Cells_EBV-transformed_lymphocytes	ARHGAP27	17	43471275	43511787	-6.32	2.62e-10	1464	3.84e-07
Cells_EBV-transformed_lymphocytes	LRRC37A4P	17	43578685	43623042	-6.32	2.62e-10	1464	3.84e-07
Cells_EBV-transformed_lymphocytes	CRHR1-IT1	17	43697694	43725582	6.34534	2.22e-10	1464	3.25e-07
Cells_EBV-transformed_lymphocytes	KANSL1	17	44107282	44302733	4.78338	1.72e-06	1464	0.00252
Cells_EBV-transformed_lymphocytes	KANSL1-AS1	17	44270942	44274089	6.32	2.62e-10	1464	3.84e-07
Cells_EBV-transformed_lymphocytes	LRRC37A	17	44370099	44415160	6.33	2.45e-10	1464	3.59e-07
Cells_EBV-transformed_lymphocytes	NSFP1	17	44450221	44564507	5.176	2.27e-07	1464	0.000332
Cells_EBV-transformed_lymphocytes	LRRC37A2	17	44588877	44630815	5.112	3.19e-07	1464	0.000467
Cells_EBV-transformed_lymphocytes	LRRC37A17P	17	45055847	45131935	-5.26986	1.37e-07	1464	0.000201
Cells_EBV-transformed_lymphocytes	FARSA	19	13033293	13044851	-4.428	9.51e-06	1464	0.0139
Cells_EBV-transformed_lymphocytes	LRRC25	19	18501954	18508427	-6.8863	5.73e-12	1464	8.39e-09
Cells_EBV-transformed_lymphocytes	ZNF404	19	44376515	44388203	-7.593	3.13e-14	1464	4.58e-11
Cells_EBV-transformed_lymphocytes	RP11-15A1.3	19	44395956	44397292	-7.1428	9.14e-13	1464	1.34e-09
Cells_EBV-transformed_lymphocytes	ADCY3	2	25045380	25142708	-6.804	1.02e-11	1464	1.49e-08
Cells_EBV-transformed_lymphocytes	RP11-443B20.1	2	25048479	25049586	-6.804	1.02e-11	1464	1.49e-08
Cells_EBV-transformed_lymphocytes	RALB	2	120997640	121052289	-6.26477	3.73e-10	1464	5.46e-07
Cells_EBV-transformed_lymphocytes	PLA2G6	22	38507502	38601697	4.9176	8.76e-07	1464	0.00128
Cells_EBV-transformed_lymphocytes	ATXN7	3	63850233	63989138	6.978	2.99e-12	1464	4.38e-09
Cells_EBV-transformed_lymphocytes	ATG10	5	81267844	81551958	6.8099	9.77e-12	1464	1.43e-08
Cells_EBV-transformed_lymphocytes	RPS23	5	81573178	81574396	-4.9522	7.34e-07	1464	0.00107
Cells_EBV-transformed_lymphocytes	ATP6AP1L	5	81575281	81682796	5.6841	1.31e-08	1464	1.92e-05
Cells_EBV-transformed_lymphocytes	DNPH1	6	43193367	43197222	-4.57045	4.87e-06	1464	0.00713
Cells_EBV-transformed_lymphocytes	HSF2	6	122720691	122754264	4.299	1.72e-05	1464	0.0252
Cells_EBV-transformed_lymphocytes	L3MBTL3	6	130334844	130462594	6.979	2.97e-12	1464	4.35e-09
Cells_EBV-transformed_lymphocytes	PMS2P5	7	74306894	74366314	4.435	9.21e-06	1464	0.0135
Cells_EBV-transformed_lymphocytes	AC093668.2	7	102120679	102121095	-4.537	5.71e-06	1464	0.00836
Cells_Transformed_fibroblasts	UBE4B	1	10092890	10241297	5.39	6.96e-08	4288	0.000298
Cells_Transformed_fibroblasts	CDC7	1	91966408	91991321	-4.53	5.9e-06	4288	0.0253
Cells_Transformed_fibroblasts	PHTF1	1	114239453	114302111	5.51	3.51e-08	4288	0.000151
Cells_Transformed_fibroblasts	DCLRE1B	1	114449618	114456708	4.41	1.05e-05	4288	0.045
Cells_Transformed_fibroblasts	HIST2H2BA	1	120906028	120915073	-10.3	1.14e-24	4288	4.89e-21
Cells_Transformed_fibroblasts	SRGAP2C	1	121107124	121129949	10.2	1.79e-24	4288	7.68e-21
Cells_Transformed_fibroblasts	RP11-458D21.1	1	145373054	145382434	-4.44	8.83e-06	4288	0.0379
Cells_Transformed_fibroblasts	LIX1L	1	145477085	145501669	-4.41	1.02e-05	4288	0.0437
Cells_Transformed_fibroblasts	SLC50A1	1	155107820	155111329	-4.88	1.06e-06	4288	0.00455
Cells_Transformed_fibroblasts	GBAP1	1	155183616	155197214	5.41	6.27e-08	4288	0.000269
Cells_Transformed_fibroblasts	HCN3	1	155252202	155257128	5.48	4.14e-08	4288	0.000178
Cells_Transformed_fibroblasts	SLC25A44	1	156163880	156182587	4.45	8.51e-06	4288	0.0365
Cells_Transformed_fibroblasts	ZC3H11A	1	203764782	203823252	-5.22	1.8e-07	4288	0.000772
Cells_Transformed_fibroblasts	AP006621.5	11	777578	784297	-5.36816	7.95e-08	4288	0.000341
Cells_Transformed_fibroblasts	AP006621.1	11	780117	780755	-4.76825	1.86e-06	4288	0.00798
Cells_Transformed_fibroblasts	AP006621.6	11	781645	782105	-4.61896	3.86e-06	4288	0.0166
Cells_Transformed_fibroblasts	PIDD	11	799179	806095	-5.509	3.61e-08	4288	0.000155
Cells_Transformed_fibroblasts	RPLP2	11	810398	812880	-6.013	1.82e-09	4288	7.8e-06
Cells_Transformed_fibroblasts	LSP1	11	1874200	1913497	9.20043	3.57e-20	4288	1.53e-16
Cells_Transformed_fibroblasts	CFL1	11	65590493	65626886	5.293	1.2e-07	4288	0.000515
Cells_Transformed_fibroblasts	EFEMP2	11	65633912	65641063	-5.32025	1.04e-07	4288	0.000446
Cells_Transformed_fibroblasts	FIBP	11	65651392	65656010	-4.73718	2.17e-06	4288	0.0093
Cells_Transformed_fibroblasts	EIF1AD	11	65764016	65768213	-4.7301	2.24e-06	4288	0.00961
Cells_Transformed_fibroblasts	RP11-554A11.9	11	68923378	68927220	-4.46203	8.12e-06	4288	0.0348
Cells_Transformed_fibroblasts	ADSSL1	14	105190523	105213647	5.3046	1.13e-07	4288	0.000485
Cells_Transformed_fibroblasts	ULK3	15	75128457	75135538	4.875	1.09e-06	4288	0.00467
Cells_Transformed_fibroblasts	MAN2C1	15	75648133	75659986	4.886	1.03e-06	4288	0.00442
Cells_Transformed_fibroblasts	IMP3	15	75931426	75939598	-4.773	1.82e-06	4288	0.0078
Cells_Transformed_fibroblasts	FES	15	91426925	91439006	-4.7098	2.48e-06	4288	0.0106
Cells_Transformed_fibroblasts	NAGLU	17	40688190	40696467	4.7955	1.62e-06	4288	0.00695
Cells_Transformed_fibroblasts	RP11-400F19.8	17	40688528	40714080	4.749	2.04e-06	4288	0.00875
Cells_Transformed_fibroblasts	LRRC37A4P	17	43578685	43623042	-6.334	2.39e-10	4288	1.02e-06
Cells_Transformed_fibroblasts	CRHR1-IT1	17	43697694	43725582	6.14416	8.04e-10	4288	3.45e-06
Cells_Transformed_fibroblasts	CRHR1	17	43699267	43913194	6.09401	1.1e-09	4288	4.72e-06
Cells_Transformed_fibroblasts	MAPT	17	43971748	44105700	-6.242	4.32e-10	4288	1.85e-06
Cells_Transformed_fibroblasts	KANSL1	17	44107282	44302733	4.43767	9.09e-06	4288	0.039
Cells_Transformed_fibroblasts	KANSL1-AS1	17	44270942	44274089	6.334	2.39e-10	4288	1.02e-06
Cells_Transformed_fibroblasts	LRRC37A	17	44370099	44415160	4.42585	9.61e-06	4288	0.0412
Cells_Transformed_fibroblasts	NSF	17	44668035	44834830	4.98	6.36e-07	4288	0.00273
Cells_Transformed_fibroblasts	COX11	17	53029263	53042213	-4.917	8.79e-07	4288	0.00377
Cells_Transformed_fibroblasts	STXBP4	17	53062975	53241646	-10.385	2.9e-25	4288	1.24e-21
Cells_Transformed_fibroblasts	CTC-462L7.1	17	53246184	53250993	-9.686	3.46e-22	4288	1.48e-18
Cells_Transformed_fibroblasts	CBX8	17	77765931	77775482	-6.259	3.87e-10	4288	1.66e-06
Cells_Transformed_fibroblasts	SSBP4	19	18529674	18544742	-10.982	4.66e-28	4288	2e-24
Cells_Transformed_fibroblasts	GATAD2A	19	19496635	19619740	-6.627	3.43e-11	4288	1.47e-07
Cells_Transformed_fibroblasts	ZNF404	19	44376515	44388203	-4.7255	2.3e-06	4288	0.00986
Cells_Transformed_fibroblasts	AC005037.3	2	201827986	201873825	5.14254	2.71e-07	4288	0.00116
Cells_Transformed_fibroblasts	CASP8	2	202098166	202152434	6.718	1.84e-11	4288	7.89e-08
Cells_Transformed_fibroblasts	STRADB	2	202316392	202345569	-8.262	1.43e-16	4288	6.13e-13
Cells_Transformed_fibroblasts	PLA2G6	22	38507502	38601697	6.542	6.07e-11	4288	2.6e-07
Cells_Transformed_fibroblasts	MAFF	22	38597889	38612518	-6.938	3.98e-12	4288	1.71e-08
Cells_Transformed_fibroblasts	TMEM184B	22	38615298	38669040	-4.39	1.13e-05	4288	0.0485
Cells_Transformed_fibroblasts	AL021977.1	22	38616385	38617120	-4.39	1.13e-05	4288	0.0485
Cells_Transformed_fibroblasts	SLC4A7	3	27414214	27525911	9.24445	2.36e-20	4288	1.01e-16
Cells_Transformed_fibroblasts	CMSS1	3	99536678	99897447	-5.20512	1.94e-07	4288	0.000832
Cells_Transformed_fibroblasts	FILIP1L	3	99548985	99833357	5.251	1.51e-07	4288	0.000647
Cells_Transformed_fibroblasts	TLR6	4	38825336	38845412	5.508	3.63e-08	4288	0.000156
Cells_Transformed_fibroblasts	SETD9	5	56205087	56221359	5.6843	1.31e-08	4288	5.62e-05
Cells_Transformed_fibroblasts	ATG10	5	81267844	81551958	6.90589	4.99e-12	4288	2.14e-08
Cells_Transformed_fibroblasts	RPS23	5	81573178	81574396	-5.313	1.08e-07	4288	0.000463
Cells_Transformed_fibroblasts	ATP6AP1L	5	81575281	81682796	5.73032	1e-08	4288	4.29e-05
Cells_Transformed_fibroblasts	SLC22A5	5	131705444	131731306	5.10357	3.33e-07	4288	0.00143
Cells_Transformed_fibroblasts	DNPH1	6	43193367	43197222	-4.789	1.68e-06	4288	0.0072
Cells_Transformed_fibroblasts	AC000120.7	7	91829328	91836171	5.452	4.98e-08	4288	0.000214
Cells_Transformed_fibroblasts	PMS2P1	7	99918615	99939531	4.39652	1.1e-05	4288	0.0472
Cells_Transformed_fibroblasts	AC093668.2	7	102120679	102121095	-4.537	5.71e-06	4288	0.0245
Colon_Sigmoid	HIST2H2BA	1	120906028	120915073	-9.917	3.51e-23	1528	5.36e-20
Colon_Sigmoid	SRGAP2C	1	121107124	121129949	10.062	8.13e-24	1528	1.24e-20
Colon_Sigmoid	NUDT17	1	145586804	145589439	6.339	2.31e-10	1528	3.53e-07
Colon_Sigmoid	GBAP1	1	155183616	155197214	5.98303	2.19e-09	1528	3.35e-06
Colon_Sigmoid	B4GALNT4	11	369804	382116	4.7666	1.87e-06	1528	0.00286
Colon_Sigmoid	AP006621.5	11	777578	784297	-4.993	5.94e-07	1528	0.000908
Colon_Sigmoid	AP006621.1	11	780117	780755	-5.6717	1.41e-08	1528	2.15e-05
Colon_Sigmoid	AP006621.6	11	781645	782105	-5.7638	8.23e-09	1528	1.26e-05
Colon_Sigmoid	MRPL23-AS1	11	2004467	2011150	7.6446	2.1e-14	1528	3.21e-11
Colon_Sigmoid	CTSW	11	65647280	65651212	6.1624	7.16e-10	1528	1.09e-06
Colon_Sigmoid	RIN3	14	92980118	93155339	-6.889	5.62e-12	1528	8.59e-09
Colon_Sigmoid	SIVA1	14	105219437	105234831	5.38	7.45e-08	1528	0.000114
Colon_Sigmoid	MAN2C1	15	75648133	75659986	4.932	8.14e-07	1528	0.00124
Colon_Sigmoid	RCCD1	15	91498100	91506349	7.95	1.87e-15	1528	2.86e-12
Colon_Sigmoid	LRRC37A4P	17	43578685	43623042	-6.31455	2.71e-10	1528	4.14e-07
Colon_Sigmoid	CRHR1-IT1	17	43697694	43725582	6.242	4.32e-10	1528	6.6e-07
Colon_Sigmoid	CRHR1	17	43699267	43913194	6.32	2.62e-10	1528	4e-07
Colon_Sigmoid	MAPT	17	43971748	44105700	-6.242	4.32e-10	1528	6.6e-07
Colon_Sigmoid	KANSL1-AS1	17	44270942	44274089	6.242	4.32e-10	1528	6.6e-07
Colon_Sigmoid	LRRC37A	17	44370099	44415160	6.23912	4.4e-10	1528	6.72e-07
Colon_Sigmoid	LRRC37A2	17	44588877	44630815	5.13467	2.83e-07	1528	0.000432
Colon_Sigmoid	PLVAP	19	17462257	17488159	5.104	3.33e-07	1528	0.000509
Colon_Sigmoid	ALS2CR12	2	202152994	202222121	-6.718	1.84e-11	1528	2.81e-08
Colon_Sigmoid	AP001062.7	21	45753085	45755734	4.275	1.91e-05	1528	0.0292
Colon_Sigmoid	TMEM184B	22	38615298	38669040	-4.39	1.13e-05	1528	0.0173
Colon_Sigmoid	LINC00886	3	156465135	156534851	4.6551	3.24e-06	1528	0.00495
Colon_Sigmoid	EXOC3	5	443273	470102	-4.6656	3.08e-06	1528	0.00471
Colon_Sigmoid	PARP8	5	49961733	50142356	-4.317	1.58e-05	1528	0.0241
Colon_Sigmoid	ATG10	5	81267844	81551958	5.6397	1.7e-08	1528	2.6e-05
Colon_Sigmoid	ATP6AP1L	5	81575281	81682796	5.313	1.08e-07	1528	0.000165
Colon_Sigmoid	CTC-228N24.3	5	127292496	127418864	4.597	4.29e-06	1528	0.00656
Colon_Sigmoid	HLA-DOB	6	32780540	32781248	4.4019	1.07e-05	1528	0.0163
Colon_Sigmoid	AC000120.7	7	91829328	91836171	6.039	1.55e-09	1528	2.37e-06
Colon_Sigmoid	PILRB	7	99933737	99957160	-4.2239	2.4e-05	1528	0.0367
Colon_Sigmoid	STAG3L5P-PVRIG2P-PILRB	7	99952766	99965454	-4.3259	1.52e-05	1528	0.0232
Colon_Sigmoid	POLR2J	7	102114778	102119354	4.537	5.71e-06	1528	0.00872
Colon_Sigmoid	AC093668.2	7	102120679	102121095	-4.9097	9.12e-07	1528	0.00139
Colon_Transverse	GPBP1L1	1	46092976	46152818	-4.524	6.07e-06	2133	0.0129
Colon_Transverse	FAAH	1	46859937	46879520	4.242	2.21e-05	2133	0.0471
Colon_Transverse	GDAP2	1	118406107	118472253	-5.8472	5e-09	2133	1.07e-05
Colon_Transverse	HIST2H2BA	1	120906028	120915073	-9.0843	1.04e-19	2133	2.22e-16
Colon_Transverse	SRGAP2C	1	121107124	121129949	9.939	2.82e-23	2133	6.02e-20
Colon_Transverse	NUDT17	1	145586804	145589439	5.7856	7.23e-09	2133	1.54e-05
Colon_Transverse	THBS3	1	155165379	155177708	-5.411	6.27e-08	2133	0.000134
Colon_Transverse	GBAP1	1	155183616	155197214	5.411	6.27e-08	2133	0.000134
Colon_Transverse	GBA	1	155204243	155214490	4.633	3.6e-06	2133	0.00768
Colon_Transverse	MSTO2P	1	155581011	155720105	4.3286	1.5e-05	2133	0.032
Colon_Transverse	RIT1	1	155867599	155881195	4.4541	8.42e-06	2133	0.018
Colon_Transverse	SLC25A44	1	156163880	156182587	4.303	1.69e-05	2133	0.036
Colon_Transverse	AP006621.5	11	777578	784297	-4.93583	7.98e-07	2133	0.0017
Colon_Transverse	AP006621.1	11	780117	780755	-5.62054	1.9e-08	2133	4.05e-05
Colon_Transverse	AP006621.6	11	781645	782105	-5.509	3.61e-08	2133	7.7e-05
Colon_Transverse	MRPL23-AS1	11	2004467	2011150	7.75122	9.1e-15	2133	1.94e-11
Colon_Transverse	MAN2C1	15	75648133	75659986	4.886	1.03e-06	2133	0.0022
Colon_Transverse	CTD-2323K18.1	15	75819491	75893546	5.458	4.83e-08	2133	0.000103
Colon_Transverse	SNUPN	15	75890424	75918810	4.884	1.04e-06	2133	0.00222
Colon_Transverse	RCCD1	15	91498100	91506349	7.72	1.16e-14	2133	2.47e-11
Colon_Transverse	LRRC37A4P	17	43578685	43623042	-6.3201	2.61e-10	2133	5.57e-07
Colon_Transverse	CRHR1-IT1	17	43697694	43725582	6.334	2.39e-10	2133	5.1e-07
Colon_Transverse	CRHR1	17	43699267	43913194	6.2897	3.18e-10	2133	6.78e-07
Colon_Transverse	MAPT	17	43971748	44105700	-6.32	2.62e-10	2133	5.59e-07
Colon_Transverse	KANSL1-AS1	17	44270942	44274089	6.3219	2.58e-10	2133	5.5e-07
Colon_Transverse	LRRC37A	17	44370099	44415160	5.3144	1.07e-07	2133	0.000228
Colon_Transverse	LRRC37A2	17	44588877	44630815	4.98	6.36e-07	2133	0.00136
Colon_Transverse	WNT3	17	44839872	44910424	4.5691	4.9e-06	2133	0.0105
Colon_Transverse	CRLF1	19	18694380	18717660	5.52717	3.25e-08	2133	6.93e-05
Colon_Transverse	ZNF404	19	44376515	44388203	-7.593	3.13e-14	2133	6.68e-11
Colon_Transverse	CASP8	2	202098166	202152434	7.8159	5.46e-15	2133	1.16e-11
Colon_Transverse	ALS2CR12	2	202152994	202222121	-6.718	1.84e-11	2133	3.92e-08
Colon_Transverse	LINC00886	3	156465135	156534851	4.741	2.13e-06	2133	0.00454
Colon_Transverse	ATG10	5	81267844	81551958	6.6598	2.74e-11	2133	5.84e-08
Colon_Transverse	ATP6AP1L	5	81575281	81682796	5.6414	1.69e-08	2133	3.6e-05
Colon_Transverse	HSF2	6	122720691	122754264	4.98576	6.17e-07	2133	0.00132
Colon_Transverse	L3MBTL3	6	130334844	130462594	6.80854	9.86e-12	2133	2.1e-08
Colon_Transverse	RP11-73O6.3	6	130454555	130465515	6.979	2.97e-12	2133	6.34e-09
Colon_Transverse	KRIT1	7	91828283	91875480	5.238	1.63e-07	2133	0.000348
Colon_Transverse	AC000120.7	7	91829328	91836171	6.481	9.11e-11	2133	1.94e-07
Colon_Transverse	FAM185A	7	102389418	102449672	4.431	9.38e-06	2133	0.02
Esophagus_Gastroesophageal_Junction	HIST2H2BA	1	120906028	120915073	-10.262	1.05e-24	1500	1.58e-21
Esophagus_Gastroesophageal_Junction	GBAP1	1	155183616	155197214	5.377	7.57e-08	1500	0.000114
Esophagus_Gastroesophageal_Junction	GBA	1	155204243	155214490	4.956	7.2e-07	1500	0.00108
Esophagus_Gastroesophageal_Junction	CTGLF12P	10	49217898	49239729	-4.227	2.37e-05	1500	0.0355
Esophagus_Gastroesophageal_Junction	B4GALNT4	11	369804	382116	5.0503	4.41e-07	1500	0.000661
Esophagus_Gastroesophageal_Junction	AP006621.5	11	777578	784297	-6.763	1.35e-11	1500	2.02e-08
Esophagus_Gastroesophageal_Junction	AP006621.1	11	780117	780755	-6.2694	3.62e-10	1500	5.43e-07
Esophagus_Gastroesophageal_Junction	AP006621.6	11	781645	782105	-6.762	1.36e-11	1500	2.04e-08
Esophagus_Gastroesophageal_Junction	MAN2C1	15	75648133	75659986	4.932	8.14e-07	1500	0.00122
Esophagus_Gastroesophageal_Junction	LRRC37A4P	17	43578685	43623042	-6.334	2.39e-10	1500	3.58e-07
Esophagus_Gastroesophageal_Junction	CRHR1-IT1	17	43697694	43725582	6.334	2.39e-10	1500	3.58e-07
Esophagus_Gastroesophageal_Junction	CRHR1	17	43699267	43913194	6.334	2.39e-10	1500	3.58e-07
Esophagus_Gastroesophageal_Junction	KANSL1-AS1	17	44270942	44274089	6.334	2.39e-10	1500	3.58e-07
Esophagus_Gastroesophageal_Junction	ARL17B	17	44352150	44439130	-4.26863	1.97e-05	1500	0.0296
Esophagus_Gastroesophageal_Junction	LRRC37A	17	44370099	44415160	6.16803	6.91e-10	1500	1.04e-06
Esophagus_Gastroesophageal_Junction	WNT3	17	44839872	44910424	4.372	1.23e-05	1500	0.0185
Esophagus_Gastroesophageal_Junction	ZNF404	19	44376515	44388203	-6.9771	3.01e-12	1500	4.52e-09
Esophagus_Gastroesophageal_Junction	LINC00886	3	156465135	156534851	4.4761	7.6e-06	1500	0.0114
Esophagus_Gastroesophageal_Junction	ATG10	5	81267844	81551958	6.64856	2.96e-11	1500	4.44e-08
Esophagus_Gastroesophageal_Junction	ATP6AP1L	5	81575281	81682796	5.18999	2.1e-07	1500	0.000315
Esophagus_Gastroesophageal_Junction	2022-09-08	5	132089871	132142933	-4.22049	2.44e-05	1500	0.0366
Esophagus_Gastroesophageal_Junction	UQCRQ	5	132203180	132203723	5.62849	1.82e-08	1500	2.73e-05
Esophagus_Gastroesophageal_Junction	PMS2P5	7	74306894	74366314	4.435	9.21e-06	1500	0.0138
Esophagus_Mucosa	NSUN4	1	46805849	46830824	4.48946	7.14e-06	3391	0.0242
Esophagus_Mucosa	FAAH	1	46859937	46879520	-4.43	9.42e-06	3391	0.0319
Esophagus_Mucosa	RP5-1042I8.7	1	120451878	120453236	-4.56159	5.08e-06	3391	0.0172
Esophagus_Mucosa	HIST2H2BA	1	120906028	120915073	-9.89628	4.32e-23	3391	1.46e-19
Esophagus_Mucosa	SRGAP2C	1	121107124	121129949	11.6683	1.85e-31	3391	6.27e-28
Esophagus_Mucosa	ANKRD35	1	145549230	145568526	-5.44096	5.3e-08	3391	0.00018
Esophagus_Mucosa	PIAS3	1	145575233	145584836	-6.31489	2.7e-10	3391	9.16e-07
Esophagus_Mucosa	NUDT17	1	145586804	145589439	6.016	1.79e-09	3391	6.07e-06
Esophagus_Mucosa	MUC1	1	155158300	155162707	-6.082	1.19e-09	3391	4.04e-06
Esophagus_Mucosa	THBS3	1	155165379	155177708	-5.411	6.27e-08	3391	0.000213
Esophagus_Mucosa	RP11-263K19.4	1	155166659	155175286	-5.411	6.27e-08	3391	0.000213
Esophagus_Mucosa	GBAP1	1	155183616	155197214	5.307	1.11e-07	3391	0.000376
Esophagus_Mucosa	GBA	1	155204243	155214490	5.85851	4.67e-09	3391	1.58e-05
Esophagus_Mucosa	ARHGEF2	1	155916630	155976861	4.7418	2.12e-06	3391	0.00719
Esophagus_Mucosa	SEMA4A	1	156117157	156147543	-4.82184	1.42e-06	3391	0.00482
Esophagus_Mucosa	AP006621.5	11	777578	784297	-5.9523	2.64e-09	3391	8.95e-06
Esophagus_Mucosa	AP006621.1	11	780117	780755	-5.642	1.68e-08	3391	5.7e-05
Esophagus_Mucosa	AP006621.6	11	781645	782105	-6.1253	9.05e-10	3391	3.07e-06
Esophagus_Mucosa	PIDD	11	799179	806095	-6.5036	7.84e-11	3391	2.66e-07
Esophagus_Mucosa	RPLP2	11	810398	812880	-6.013	1.82e-09	3391	6.17e-06
Esophagus_Mucosa	MRPL23-AS1	11	2004467	2011150	6.109	1e-09	3391	3.39e-06
Esophagus_Mucosa	AP5B1	11	65543364	65548273	-4.6194	3.85e-06	3391	0.0131
Esophagus_Mucosa	PPP2R1B	11	111606005	111637151	-4.885	1.03e-06	3391	0.00349
Esophagus_Mucosa	PPP2R3C	14	35554673	35586382	4.381	1.18e-05	3391	0.04
Esophagus_Mucosa	ADSSL1	14	105190523	105213647	4.932	8.14e-07	3391	0.00276
Esophagus_Mucosa	SIVA1	14	105219437	105234831	5.38	7.45e-08	3391	0.000253
Esophagus_Mucosa	SCAMP2	15	75136071	75165706	-4.6609	3.15e-06	3391	0.0107
Esophagus_Mucosa	MAN2C1	15	75648133	75659986	4.92831	8.29e-07	3391	0.00281
Esophagus_Mucosa	RCCD1	15	91498100	91506349	7.95	1.87e-15	3391	6.34e-12
Esophagus_Mucosa	BECN1	17	40963673	40985367	-4.977	6.46e-07	3391	0.00219
Esophagus_Mucosa	ARHGAP27	17	43471275	43511787	-6.361	2e-10	3391	6.78e-07
Esophagus_Mucosa	PLEKHM1	17	43513266	43568115	-5.67	1.43e-08	3391	4.85e-05
Esophagus_Mucosa	LRRC37A4P	17	43578685	43623042	-6.7836	1.17e-11	3391	3.97e-08
Esophagus_Mucosa	CRHR1-IT1	17	43697694	43725582	6.3054	2.87e-10	3391	9.73e-07
Esophagus_Mucosa	CRHR1	17	43699267	43913194	6.32	2.62e-10	3391	8.88e-07
Esophagus_Mucosa	MAPT	17	43971748	44105700	6.2077	5.38e-10	3391	1.82e-06
Esophagus_Mucosa	KANSL1-AS1	17	44270942	44274089	6.2016	5.59e-10	3391	1.9e-06
Esophagus_Mucosa	LRRC37A	17	44370099	44415160	4.46	8.2e-06	3391	0.0278
Esophagus_Mucosa	LRRC37A17P	17	45055847	45131935	-4.98	6.36e-07	3391	0.00216
Esophagus_Mucosa	SSBP4	19	18529674	18544742	-10.6	2.86e-26	3391	9.7e-23
Esophagus_Mucosa	ZNF404	19	44376515	44388203	-7.59	3.13e-14	3391	1.06e-10
Esophagus_Mucosa	GRHL1	2	10085341	10142411	-5.095	3.49e-07	3391	0.00118
Esophagus_Mucosa	CASP8	2	202098166	202152434	7.83549	4.67e-15	3391	1.58e-11
Esophagus_Mucosa	ALS2CR12	2	202152994	202222121	-4.9514	7.37e-07	3391	0.0025
Esophagus_Mucosa	RGS19	20	62704534	62711323	-4.4749	7.64e-06	3391	0.0259
Esophagus_Mucosa	HSCB	22	29138667	29153503	5.90842	3.45e-09	3391	1.17e-05
Esophagus_Mucosa	BAIAP2L2	22	38480896	38506677	4.96429	6.9e-07	3391	0.00234
Esophagus_Mucosa	PLA2G6	22	38507502	38601697	6.62445	3.49e-11	3391	1.18e-07
Esophagus_Mucosa	APEH	3	49711435	49720579	4.3373	1.44e-05	3391	0.0488
Esophagus_Mucosa	CMSS1	3	99536678	99897447	-5.619	1.92e-08	3391	6.51e-05
Esophagus_Mucosa	TBC1D23	3	99979844	100044095	-4.779	1.76e-06	3391	0.00597
Esophagus_Mucosa	LINC00886	3	156465135	156534851	4.4961	6.92e-06	3391	0.0235
Esophagus_Mucosa	TLR1	4	38792298	38807199	4.9568	7.17e-07	3391	0.00243
Esophagus_Mucosa	SETD9	5	56205087	56221359	4.3951	1.11e-05	3391	0.0376
Esophagus_Mucosa	ATG10	5	81267844	81551958	6.8789	6.03e-12	3391	2.04e-08
Esophagus_Mucosa	RPS23	5	81573178	81574396	-4.8849	1.03e-06	3391	0.00349
Esophagus_Mucosa	ATP6AP1L	5	81575281	81682796	5.8423	5.15e-09	3391	1.75e-05
Esophagus_Mucosa	P4HA2-AS1	5	131520569	131528501	-4.5878	4.48e-06	3391	0.0152
Esophagus_Mucosa	P4HA2	5	131527531	131631008	-4.509	6.51e-06	3391	0.0221
Esophagus_Mucosa	SLC22A5	5	131705444	131731306	4.804	1.56e-06	3391	0.00529
Esophagus_Mucosa	DNPH1	6	43193367	43197222	-4.789	1.68e-06	3391	0.0057
Esophagus_Mucosa	L3MBTL3	6	130334844	130462594	6.6516	2.9e-11	3391	9.83e-08
Esophagus_Mucosa	AKAP9	7	91570181	91739987	-6.455	1.08e-10	3391	3.66e-07
Esophagus_Mucosa	PMS2P1	7	99918615	99939531	4.4997	6.81e-06	3391	0.0231
Esophagus_Muscularis	CCDC17	1	46085716	46089729	-4.357	1.32e-05	3316	0.0438
Esophagus_Muscularis	HIST2H2BA	1	120906028	120915073	-13.6492	2.04e-42	3316	6.76e-39
Esophagus_Muscularis	SRGAP2C	1	121107124	121129949	9.95	2.52e-23	3316	8.36e-20
Esophagus_Muscularis	NUDT17	1	145586804	145589439	6.016	1.79e-09	3316	5.94e-06
Esophagus_Muscularis	GBAP1	1	155183616	155197214	5.459	4.79e-08	3316	0.000159
Esophagus_Muscularis	RIT1	1	155867599	155881195	4.956	7.2e-07	3316	0.00239
Esophagus_Muscularis	NRBF2	10	64893050	64914783	-5.17022	2.34e-07	3316	0.000776
Esophagus_Muscularis	B4GALNT4	11	369804	382116	5.3098	1.1e-07	3316	0.000365
Esophagus_Muscularis	AP006621.5	11	777578	784297	-6.2908	3.16e-10	3316	1.05e-06
Esophagus_Muscularis	AP006621.1	11	780117	780755	-6.0911	1.12e-09	3316	3.71e-06
Esophagus_Muscularis	AP006621.6	11	781645	782105	-6.2561	3.95e-10	3316	1.31e-06
Esophagus_Muscularis	RPLP2	11	810398	812880	-5.1231	3e-07	3316	0.000995
Esophagus_Muscularis	CHID1	11	867357	915058	5.1487	2.62e-07	3316	0.000869
Esophagus_Muscularis	MRPL23-AS1	11	2004467	2011150	8.022	1.04e-15	3316	3.45e-12
Esophagus_Muscularis	FIBP	11	65651392	65656010	-5.5673	2.59e-08	3316	8.59e-05
Esophagus_Muscularis	RP11-554A11.9	11	68923378	68927220	-4.808	1.52e-06	3316	0.00504
Esophagus_Muscularis	PPP2R1B	11	111606005	111637151	-4.93	8.22e-07	3316	0.00273
Esophagus_Muscularis	RIN3	14	92980118	93155339	-5.35566	8.52e-08	3316	0.000283
Esophagus_Muscularis	ADSSL1	14	105190523	105213647	4.932	8.14e-07	3316	0.0027
Esophagus_Muscularis	SIVA1	14	105219437	105234831	5.32	1.04e-07	3316	0.000345
Esophagus_Muscularis	MAN2C1	15	75648133	75659986	4.8668	1.13e-06	3316	0.00375
Esophagus_Muscularis	RCCD1	15	91498100	91506349	7.95	1.87e-15	3316	6.2e-12
Esophagus_Muscularis	PHLPP2	16	71678654	71758604	-4.62522	3.74e-06	3316	0.0124
Esophagus_Muscularis	NAGLU	17	40688190	40696467	4.977	6.46e-07	3316	0.00214
Esophagus_Muscularis	RP11-400F19.8	17	40688528	40714080	4.977	6.46e-07	3316	0.00214
Esophagus_Muscularis	LRRC37A4P	17	43578685	43623042	-5.9471	2.73e-09	3316	9.05e-06
Esophagus_Muscularis	CRHR1-IT1	17	43697694	43725582	6.334	2.39e-10	3316	7.93e-07
Esophagus_Muscularis	CRHR1	17	43699267	43913194	5.978	2.26e-09	3316	7.49e-06
Esophagus_Muscularis	MAPT	17	43971748	44105700	-6.334	2.39e-10	3316	7.93e-07
Esophagus_Muscularis	RP11-669E14.6	17	44112679	44113136	-6.33	2.45e-10	3316	8.12e-07
Esophagus_Muscularis	KANSL1-AS1	17	44270942	44274089	6.334	2.39e-10	3316	7.93e-07
Esophagus_Muscularis	LRRC37A	17	44370099	44415160	6.361	2e-10	3316	6.63e-07
Esophagus_Muscularis	LRRC37A2	17	44588877	44630815	4.9314	8.16e-07	3316	0.00271
Esophagus_Muscularis	NSF	17	44668035	44834830	-4.7355	2.19e-06	3316	0.00726
Esophagus_Muscularis	STXBP4	17	53062975	53241646	-9.686	3.46e-22	3316	1.15e-18
Esophagus_Muscularis	SSBP4	19	18529674	18544742	-6.301	2.96e-10	3316	9.82e-07
Esophagus_Muscularis	SMG9	19	44235301	44259142	5.06442	4.1e-07	3316	0.00136
Esophagus_Muscularis	ZNF404	19	44376515	44388203	-7.59334	3.12e-14	3316	1.03e-10
Esophagus_Muscularis	RP11-15A1.3	19	44395956	44397292	-7.168	7.61e-13	3316	2.52e-09
Esophagus_Muscularis	RALB	2	120997640	121052289	-4.53912	5.65e-06	3316	0.0187
Esophagus_Muscularis	ALS2CR12	2	202152994	202222121	-6.43598	1.23e-10	3316	4.08e-07
Esophagus_Muscularis	PLA2G6	22	38507502	38601697	5.1088	3.24e-07	3316	0.00107
Esophagus_Muscularis	TMEM184B	22	38615298	38669040	-5.18936	2.11e-07	3316	0.0007
Esophagus_Muscularis	NIT2	3	100053545	100075710	-5.19615	2.03e-07	3316	0.000673
Esophagus_Muscularis	LINC00886	3	156465135	156534851	4.73616	2.18e-06	3316	0.00723
Esophagus_Muscularis	TLR1	4	38792298	38807199	4.4849	7.3e-06	3316	0.0242
Esophagus_Muscularis	EXOC3	5	443273	470102	-4.40153	1.07e-05	3316	0.0355
Esophagus_Muscularis	NNT	5	43602794	43707507	-4.99723	5.82e-07	3316	0.00193
Esophagus_Muscularis	ATG10	5	81267844	81551958	6.28074	3.37e-10	3316	1.12e-06
Esophagus_Muscularis	RPS23	5	81573178	81574396	-7.146	8.93e-13	3316	2.96e-09
Esophagus_Muscularis	ATP6AP1L	5	81575281	81682796	5.028	4.96e-07	3316	0.00164
Esophagus_Muscularis	DNPH1	6	43193367	43197222	-4.64463	3.41e-06	3316	0.0113
Esophagus_Muscularis	SGCE	7	94214542	94285521	-7.317	2.54e-13	3316	8.42e-10
Esophagus_Muscularis	RASA4DP	7	102322283	102330916	4.5578	5.17e-06	3316	0.0171
Heart_Atrial_Appendage	ZSWIM5	1	45482071	45771881	4.514	6.36e-06	1634	0.0104
Heart_Atrial_Appendage	MMACHC	1	45973028	45974036	5.3934	6.92e-08	1634	0.000113
Heart_Atrial_Appendage	HIAT1	1	100503653	100548933	-4.1861	2.84e-05	1634	0.0464
Heart_Atrial_Appendage	HIST2H2BA	1	120906028	120915073	-10.033	1.09e-23	1634	1.78e-20
Heart_Atrial_Appendage	SRGAP2C	1	121107124	121129949	9.751	1.83e-22	1634	2.99e-19
Heart_Atrial_Appendage	NUDT17	1	145586804	145589439	5.05	4.42e-07	1634	0.000722
Heart_Atrial_Appendage	AP006621.5	11	777578	784297	-6.2409	4.35e-10	1634	7.11e-07
Heart_Atrial_Appendage	AP006621.1	11	780117	780755	-5.74248	9.33e-09	1634	1.52e-05
Heart_Atrial_Appendage	MRPL23-AS1	11	2004467	2011150	6.109	1e-09	1634	1.63e-06
Heart_Atrial_Appendage	KLC2	11	66024765	66035331	4.8144	1.48e-06	1634	0.00242
Heart_Atrial_Appendage	FAM227B	15	49623977	49913128	4.5046	6.65e-06	1634	0.0109
Heart_Atrial_Appendage	CTD-3110H11.1	15	50651647	50652391	-4.42	9.87e-06	1634	0.0161
Heart_Atrial_Appendage	MAN2C1	15	75648133	75659986	4.946	7.57e-07	1634	0.00124
Heart_Atrial_Appendage	RCCD1	15	91498100	91506349	5.225	1.74e-07	1634	0.000284
Heart_Atrial_Appendage	LRRC37A4P	17	43578685	43623042	-6.1885	6.07e-10	1634	9.92e-07
Heart_Atrial_Appendage	CRHR1-IT1	17	43697694	43725582	6.38	1.77e-10	1634	2.89e-07
Heart_Atrial_Appendage	CRHR1	17	43699267	43913194	6.38	1.77e-10	1634	2.89e-07
Heart_Atrial_Appendage	KANSL1-AS1	17	44270942	44274089	6.32	2.62e-10	1634	4.28e-07
Heart_Atrial_Appendage	LRRC37A	17	44370099	44415160	4.549	5.39e-06	1634	0.00881
Heart_Atrial_Appendage	LRRC37A2	17	44588877	44630815	5.148	2.63e-07	1634	0.00043
Heart_Atrial_Appendage	WNT3	17	44839872	44910424	4.451	8.55e-06	1634	0.014
Heart_Atrial_Appendage	PINLYP	19	44081344	44086256	8.08753	6.09e-16	1634	9.95e-13
Heart_Atrial_Appendage	ZNF404	19	44376515	44388203	-7.478	7.55e-14	1634	1.23e-10
Heart_Atrial_Appendage	ALS2CR12	2	202152994	202222121	-6.718	1.84e-11	1634	3.01e-08
Heart_Atrial_Appendage	A4GALT	22	43088127	43117304	4.241	2.22e-05	1634	0.0363
Heart_Atrial_Appendage	SDHA	5	218356	256815	4.911	9.06e-07	1634	0.00148
Heart_Atrial_Appendage	RP11-53O19.1	5	44745002	44808879	13.3584	1.06e-40	1634	1.73e-37
Heart_Atrial_Appendage	ATG10	5	81267844	81551958	7.1198	1.08e-12	1634	1.76e-09
Heart_Atrial_Appendage	ATP6AP1L	5	81575281	81682796	5.249	1.53e-07	1634	0.00025
Heart_Atrial_Appendage	HLA-DOB	6	32780540	32781248	4.3079	1.65e-05	1634	0.027
Heart_Atrial_Appendage	PMS2P5	7	74306894	74366314	4.2379	2.26e-05	1634	0.0369
Heart_Atrial_Appendage	AKAP9	7	91570181	91739987	5.6813	1.34e-08	1634	2.19e-05
Heart_Atrial_Appendage	PILRB	7	99933737	99957160	-4.4274	9.54e-06	1634	0.0156
Heart_Atrial_Appendage	STAG3L5P-PVRIG2P-PILRB	7	99952766	99965454	-4.2016	2.65e-05	1634	0.0433
Heart_Atrial_Appendage	TSC22D4	7	100064142	100076902	-4.208	2.58e-05	1634	0.0422
Heart_Atrial_Appendage	SMC2	9	106856541	106903698	5.005	5.59e-07	1634	0.000913
Heart_Left_Ventricle	NSUN4	1	46805849	46830824	4.557	5.19e-06	1581	0.00821
Heart_Left_Ventricle	GBAP1	1	155183616	155197214	5.459	4.79e-08	1581	7.57e-05
Heart_Left_Ventricle	AP006621.5	11	777578	784297	-4.993	5.94e-07	1581	0.000939
Heart_Left_Ventricle	AP006621.1	11	780117	780755	-6.03848	1.56e-09	1581	2.47e-06
Heart_Left_Ventricle	AP006621.6	11	781645	782105	-6.3953	1.6e-10	1581	2.53e-07
Heart_Left_Ventricle	UBL7	15	74738318	74753523	-4.4104	1.03e-05	1581	0.0163
Heart_Left_Ventricle	MAN2C1	15	75648133	75659986	4.886	1.03e-06	1581	0.00163
Heart_Left_Ventricle	LRRC37A4P	17	43578685	43623042	-6.334	2.39e-10	1581	3.78e-07
Heart_Left_Ventricle	CRHR1-IT1	17	43697694	43725582	6.289	3.2e-10	1581	5.06e-07
Heart_Left_Ventricle	CRHR1	17	43699267	43913194	6.334	2.39e-10	1581	3.78e-07
Heart_Left_Ventricle	KANSL1-AS1	17	44270942	44274089	6.2614	3.81e-10	1581	6.02e-07
Heart_Left_Ventricle	LRRC37A	17	44370099	44415160	5.6787	1.36e-08	1581	2.15e-05
Heart_Left_Ventricle	LRRC37A2	17	44588877	44630815	5.032	4.85e-07	1581	0.000767
Heart_Left_Ventricle	ZNF404	19	44376515	44388203	-5.026	5.01e-07	1581	0.000792
Heart_Left_Ventricle	RALB	2	120997640	121052289	-4.564	5.02e-06	1581	0.00794
Heart_Left_Ventricle	CTA-228A9.3	22	38486134	38487566	-4.2553	2.09e-05	1581	0.033
Heart_Left_Ventricle	PRSS50	3	46753605	46759796	4.443	8.87e-06	1581	0.014
Heart_Left_Ventricle	LINC00886	3	156465135	156534851	4.741	2.13e-06	1581	0.00337
Heart_Left_Ventricle	RP11-53O19.1	5	44745002	44808879	13.829	1.7e-43	1581	2.69e-40
Heart_Left_Ventricle	EMB	5	49692026	49739082	4.2059	2.6e-05	1581	0.0411
Heart_Left_Ventricle	ATG10	5	81267844	81551958	5.8102	6.24e-09	1581	9.87e-06
Heart_Left_Ventricle	ATP6AP1L	5	81575281	81682796	5.313	1.08e-07	1581	0.000171
Heart_Left_Ventricle	HLA-DOB	6	32780540	32781248	4.202	2.65e-05	1581	0.0419
Heart_Left_Ventricle	DNPH1	6	43193367	43197222	-4.789	1.68e-06	1581	0.00266
Heart_Left_Ventricle	TSC22D4	7	100064142	100076902	-4.4176	9.98e-06	1581	0.0158
Heart_Left_Ventricle	SMC2	9	106856541	106903698	5.187	2.14e-07	1581	0.000338
Liver	PEX14	1	10534944	10690815	-5.132	2.87e-07	756	0.000217
Liver	AP006621.5	11	777578	784297	-6.549	5.79e-11	756	4.38e-08
Liver	AP006621.1	11	780117	780755	-5.077	3.83e-07	756	0.00029
Liver	CD151	11	832843	838834	-4.3204	1.56e-05	756	0.0118
Liver	CTSW	11	65647280	65651212	4.02	5.82e-05	756	0.044
Liver	MAN2C1	15	75648133	75659986	4.886	1.03e-06	756	0.000779
Liver	LRRC37A4P	17	43578685	43623042	-6.38	1.77e-10	756	1.34e-07
Liver	KANSL1-AS1	17	44270942	44274089	6.334	2.39e-10	756	1.81e-07
Liver	LRRC37A	17	44370099	44415160	4.0966	4.19e-05	756	0.0317
Liver	LRRC37A2	17	44588877	44630815	5.148	2.63e-07	756	0.000199
Liver	SSBP4	19	18529674	18544742	-9.5824	9.48e-22	756	7.17e-19
Liver	ZNF283	19	44331444	44353307	-5.059	4.21e-07	756	0.000318
Liver	ZNF155	19	44472014	44502477	-5.25	1.52e-07	756	0.000115
Liver	CPNE1	20	34213953	34220170	4.03	5.58e-05	756	0.0422
Liver	RP11-571L19.8	4	99988407	99989276	4.14	3.47e-05	756	0.0262
Liver	ATG10	5	81267844	81551958	5.48441	4.15e-08	756	3.14e-05
Liver	ATP6AP1L	5	81575281	81682796	4.54903	5.39e-06	756	0.00407
Liver	RP4-607J23.2	7	97937257	97939753	-4.322	1.54e-05	756	0.0116
Liver	PILRB	7	99933737	99957160	-4.1	4.13e-05	756	0.0312
Liver	STAG3L5P-PVRIG2P-PILRB	7	99952766	99965454	-4.1	4.13e-05	756	0.0312
Liver	PILRA	7	99971068	99997719	-4.191	2.78e-05	756	0.021
Lung	DFFA	1	10516579	10532583	-4.339	1.43e-05	2938	0.042
Lung	PRDX1	1	45980179	45988719	-4.583	4.58e-06	2938	0.0135
Lung	CDC7	1	91966408	91991321	-4.563	5.04e-06	2938	0.0148
Lung	HIST2H2BA	1	120906028	120915073	-13.5516	7.75e-42	2938	2.28e-38
Lung	SRGAP2C	1	121107124	121129949	12.0297	2.48e-33	2938	7.29e-30
Lung	THBS3	1	155165379	155177708	-5.411	6.27e-08	2938	0.000184
Lung	GBAP1	1	155183616	155197214	5.459	4.79e-08	2938	0.000141
Lung	FAM189B	1	155216996	155225178	5.225	1.74e-07	2938	0.000511
Lung	HCN3	1	155252202	155257128	4.687	2.77e-06	2938	0.00814
Lung	RIT1	1	155867599	155881195	4.4536	8.44e-06	2938	0.0248
Lung	SLC25A44	1	156163880	156182587	4.55644	5.2e-06	2938	0.0153
Lung	GDI2	10	5807186	5884095	4.717	2.39e-06	2938	0.00702
Lung	AP006621.5	11	777578	784297	-6.28475	3.28e-10	2938	9.64e-07
Lung	AP006621.1	11	780117	780755	-5.86211	4.57e-09	2938	1.34e-05
Lung	AP006621.6	11	781645	782105	-5.509	3.61e-08	2938	0.000106
Lung	PIDD	11	799179	806095	-6.763	1.35e-11	2938	3.97e-08
Lung	MRPL23-AS1	11	2004467	2011150	7.70925	1.27e-14	2938	3.73e-11
Lung	RP11-698N11.4	11	35835882	35839557	4.35765	1.31e-05	2938	0.0385
Lung	CTSF	11	66330934	66336312	-4.378	1.2e-05	2938	0.0353
Lung	SPTBN2	11	66452719	66496697	4.65286	3.27e-06	2938	0.00961
Lung	PPP2R1B	11	111606005	111637151	-4.885	1.03e-06	2938	0.00303
Lung	CEP170B	14	105331617	105363107	-4.8174	1.45e-06	2938	0.00426
Lung	MAN2C1	15	75648133	75659986	4.932	8.14e-07	2938	0.00239
Lung	SNUPN	15	75890424	75918810	5.25491	1.48e-07	2938	0.000435
Lung	RCCD1	15	91498100	91506349	7.95	1.87e-15	2938	5.49e-12
Lung	LRRC37A4P	17	43578685	43623042	-6.238	4.43e-10	2938	1.3e-06
Lung	CRHR1-IT1	17	43697694	43725582	6.334	2.39e-10	2938	7.02e-07
Lung	CRHR1	17	43699267	43913194	6.334	2.39e-10	2938	7.02e-07
Lung	MAPT	17	43971748	44105700	6.33	2.45e-10	2938	7.2e-07
Lung	RP11-669E14.6	17	44112679	44113136	-6.242	4.32e-10	2938	1.27e-06
Lung	KANSL1-AS1	17	44270942	44274089	6.361	2e-10	2938	5.88e-07
Lung	LRRC37A	17	44370099	44415160	5.1884	2.12e-07	2938	0.000623
Lung	LRRC37A2	17	44588877	44630815	5.176	2.27e-07	2938	0.000667
Lung	WNT3	17	44839872	44910424	4.649	3.34e-06	2938	0.00981
Lung	STXBP4	17	53062975	53241646	-9.619	6.65e-22	2938	1.95e-18
Lung	CBX8	17	77765931	77775482	-6.017	1.78e-09	2938	5.23e-06
Lung	ZNF404	19	44376515	44388203	-7.593	3.13e-14	2938	9.2e-11
Lung	CASP8	2	202098166	202152434	7.1453	8.98e-13	2938	2.64e-09
Lung	LINC00886	3	156465135	156534851	4.40977	1.03e-05	2938	0.0303
Lung	RP11-53O19.3	5	44826178	44828694	12.4122	2.24e-35	2938	6.58e-32
Lung	ATG10	5	81267844	81551958	6.7804	1.2e-11	2938	3.53e-08
Lung	ATP6AP1L	5	81575281	81682796	6.02	1.74e-09	2938	5.11e-06
Lung	CTC-228N24.3	5	127292496	127418864	4.306	1.66e-05	2938	0.0488
Lung	SLC22A5	5	131705444	131731306	4.804	1.56e-06	2938	0.00458
Lung	L3MBTL3	6	130334844	130462594	7.46591	8.27e-14	2938	2.43e-10
Lung	RP11-73O6.3	6	130454555	130465515	7.50296	6.24e-14	2938	1.83e-10
Lung	AC000120.7	7	91829328	91836171	6.452	1.1e-10	2938	3.23e-07
Lung	SGCE	7	94214542	94285521	-6.5023	7.91e-11	2938	2.32e-07
Lung	STAG3L5P	7	99934035	99938951	4.6683	3.04e-06	2938	0.00893
Lung	AC093668.2	7	102120679	102121095	-4.4561	8.35e-06	2938	0.0245
Muscle_Skeletal	GPBP1L1	1	46092976	46152818	-5.5743	2.49e-08	2976	7.41e-05
Muscle_Skeletal	NSUN4	1	46805849	46830824	4.488	7.19e-06	2976	0.0214
Muscle_Skeletal	GSTM2	1	110210644	110245064	5.146	2.66e-07	2976	0.000792
Muscle_Skeletal	GSTM1	1	110230436	110236367	4.6023	4.18e-06	2976	0.0124
Muscle_Skeletal	NUDT17	1	145586804	145589439	6.9673	3.23e-12	2976	9.61e-09
Muscle_Skeletal	MSTO2P	1	155581011	155720105	5.7639	8.22e-09	2976	2.45e-05
Muscle_Skeletal	RIT1	1	155867599	155881195	4.387	1.15e-05	2976	0.0342
Muscle_Skeletal	RP11-436D10.3	10	64553322	64565647	4.38562	1.16e-05	2976	0.0345
Muscle_Skeletal	RNH1	11	494512	507300	4.3293	1.5e-05	2976	0.0446
Muscle_Skeletal	AP006621.5	11	777578	784297	-5.509	3.61e-08	2976	0.000107
Muscle_Skeletal	AP006621.1	11	780117	780755	-4.9592	7.08e-07	2976	0.00211
Muscle_Skeletal	AP006621.6	11	781645	782105	-5.0168	5.26e-07	2976	0.00157
Muscle_Skeletal	PPP2R3C	14	35554673	35586382	4.3762	1.21e-05	2976	0.036
Muscle_Skeletal	MAN2C1	15	75648133	75659986	5.80388	6.48e-09	2976	1.93e-05
Muscle_Skeletal	RCCD1	15	91498100	91506349	7.95	1.87e-15	2976	5.57e-12
Muscle_Skeletal	VPS33B	15	91541646	91565833	4.93241	8.12e-07	2976	0.00242
Muscle_Skeletal	OGFOD1	16	56485402	56513012	5.4827	4.19e-08	2976	0.000125
Muscle_Skeletal	HSD17B1P1	17	40698782	40700724	-4.751	2.02e-06	2976	0.00601
Muscle_Skeletal	TUBG2	17	40811323	40819024	4.90321	9.43e-07	2976	0.00281
Muscle_Skeletal	PLEKHM1	17	43513266	43568115	5.389	7.09e-08	2976	0.000211
Muscle_Skeletal	LRRC37A4P	17	43578685	43623042	-6.242	4.32e-10	2976	1.29e-06
Muscle_Skeletal	CRHR1-IT1	17	43697694	43725582	6.38	1.77e-10	2976	5.27e-07
Muscle_Skeletal	CRHR1	17	43699267	43913194	6.38	1.77e-10	2976	5.27e-07
Muscle_Skeletal	MAPT	17	43971748	44105700	-5.31192	1.08e-07	2976	0.000321
Muscle_Skeletal	KANSL1-AS1	17	44270942	44274089	6.16479	7.06e-10	2976	2.1e-06
Muscle_Skeletal	FARSA	19	13033293	13044851	-4.494	6.99e-06	2976	0.0208
Muscle_Skeletal	IER2	19	13261229	13265722	-6.5476	5.85e-11	2976	1.74e-07
Muscle_Skeletal	CTC-250I14.6	19	13263885	13265007	-6.4982	8.13e-11	2976	2.42e-07
Muscle_Skeletal	ABHD8	19	17405097	17421045	-4.4566	8.33e-06	2976	0.0248
Muscle_Skeletal	SSBP4	19	18529674	18544742	-10.878	1.47e-27	2976	4.37e-24
Muscle_Skeletal	SUGP1	19	19386827	19427402	5.176	2.27e-07	2976	0.000676
Muscle_Skeletal	MAU2	19	19432334	19469563	5.3993	6.69e-08	2976	0.000199
Muscle_Skeletal	ZNF404	19	44376515	44388203	-7.8516	4.11e-15	2976	1.22e-11
Muscle_Skeletal	ZNF155	19	44472014	44502477	-5.1088	3.24e-07	2976	0.000964
Muscle_Skeletal	RALB	2	120997640	121052289	-4.39822	1.09e-05	2976	0.0324
Muscle_Skeletal	CASP8	2	202098166	202152434	6.619	3.62e-11	2976	1.08e-07
Muscle_Skeletal	GCAT	22	38203912	38213183	4.5698	4.88e-06	2976	0.0145
Muscle_Skeletal	DMC1	22	38914954	38966291	4.6307	3.64e-06	2976	0.0108
Muscle_Skeletal	MKL1	22	40812980	41032706	7.5654	3.87e-14	2976	1.15e-10
Muscle_Skeletal	SLC4A7	3	27414214	27525911	-13.433	3.87e-41	2976	1.15e-37
Muscle_Skeletal	LINC00886	3	156465135	156534851	5.1983	2.01e-07	2976	0.000598
Muscle_Skeletal	MRPS18C	4	84377118	84390888	-5.658	1.53e-08	2976	4.55e-05
Muscle_Skeletal	ATG10	5	81267844	81551958	6.43816	1.21e-10	2976	3.6e-07
Muscle_Skeletal	ATP6AP1L	5	81575281	81682796	5.5715	2.53e-08	2976	7.53e-05
Muscle_Skeletal	HSPA4	5	132387654	132442141	4.60092	4.21e-06	2976	0.0125
Muscle_Skeletal	DNPH1	6	43193367	43197222	-4.789	1.68e-06	2976	0.005
Muscle_Skeletal	CYP51A1	7	91763487	91764117	5.998	2e-09	2976	5.95e-06
Muscle_Skeletal	AC000120.7	7	91829328	91836171	5.285	1.26e-07	2976	0.000375
Muscle_Skeletal	POLR2J	7	102114778	102119354	4.537	5.71e-06	2976	0.017
Muscle_Skeletal	AC093668.2	7	102120679	102121095	-4.537	5.71e-06	2976	0.017
Nerve_Tibial	RAD54L	1	46713360	46743652	5.09303	3.52e-07	4424	0.00156
Nerve_Tibial	GSTM4	1	110198703	110208118	4.85318	1.22e-06	4424	0.0054
Nerve_Tibial	HIST2H2BA	1	120906028	120915073	-11.2428	2.51e-29	4424	1.11e-25
Nerve_Tibial	SRGAP2C	1	121107124	121129949	9.724	2.38e-22	4424	1.05e-18
Nerve_Tibial	ANKRD35	1	145549230	145568526	6.339	2.31e-10	4424	1.02e-06
Nerve_Tibial	NUDT17	1	145586804	145589439	5.999	1.99e-09	4424	8.8e-06
Nerve_Tibial	GBAP1	1	155183616	155197214	5.307	1.11e-07	4424	0.000491
Nerve_Tibial	GBA	1	155204243	155214490	5.411	6.27e-08	4424	0.000277
Nerve_Tibial	HCN3	1	155252202	155257128	5.522	3.35e-08	4424	0.000148
Nerve_Tibial	RUSC1	1	155290687	155300905	4.69	2.73e-06	4424	0.0121
Nerve_Tibial	SEMA4A	1	156117157	156147543	-4.92954	8.24e-07	4424	0.00365
Nerve_Tibial	GDI2	10	5807186	5884095	4.48145	7.41e-06	4424	0.0328
Nerve_Tibial	LINC00999	10	38717074	38736820	-4.697	2.64e-06	4424	0.0117
Nerve_Tibial	AP006621.5	11	777578	784297	-5.59622	2.19e-08	4424	9.69e-05
Nerve_Tibial	AP006621.1	11	780117	780755	-5.96631	2.43e-09	4424	1.08e-05
Nerve_Tibial	AP006621.6	11	781645	782105	-5.64421	1.66e-08	4424	7.34e-05
Nerve_Tibial	RPLP2	11	810398	812880	-6.013	1.82e-09	4424	8.05e-06
Nerve_Tibial	MRPL23-AS1	11	2004467	2011150	8.19886	2.43e-16	4424	1.08e-12
Nerve_Tibial	SIPA1	11	65405568	65418401	-5.15488	2.54e-07	4424	0.00112
Nerve_Tibial	PPP2R1B	11	111606005	111637151	-4.89073	1e-06	4424	0.00442
Nerve_Tibial	RP11-817O13.6	15	75647908	75648087	5.026	5.01e-07	4424	0.00222
Nerve_Tibial	MAN2C1	15	75648133	75659986	4.7454	2.08e-06	4424	0.0092
Nerve_Tibial	RCCD1	15	91498100	91506349	7.95	1.87e-15	4424	8.27e-12
Nerve_Tibial	BBS2	16	56518257	56554195	-4.4263	9.59e-06	4424	0.0424
Nerve_Tibial	ZNF276	16	89786808	89800446	4.4778	7.54e-06	4424	0.0334
Nerve_Tibial	NAGLU	17	40688190	40696467	4.749	2.04e-06	4424	0.00902
Nerve_Tibial	RP11-400F19.8	17	40688528	40714080	4.977	6.46e-07	4424	0.00286
Nerve_Tibial	LRRC37A4P	17	43578685	43623042	-6.361	2e-10	4424	8.85e-07
Nerve_Tibial	CRHR1-IT1	17	43697694	43725582	6.334	2.39e-10	4424	1.06e-06
Nerve_Tibial	CRHR1	17	43699267	43913194	6.38	1.77e-10	4424	7.83e-07
Nerve_Tibial	KANSL1-AS1	17	44270942	44274089	6.334	2.39e-10	4424	1.06e-06
Nerve_Tibial	LRRC37A	17	44370099	44415160	5.95543	2.59e-09	4424	1.15e-05
Nerve_Tibial	LRRC37A2	17	44588877	44630815	4.4822	7.39e-06	4424	0.0327
Nerve_Tibial	COX11	17	53029263	53042213	-8.89369	5.91e-19	4424	2.61e-15
Nerve_Tibial	STXBP4	17	53062975	53241646	-9.3886	6.08e-21	4424	2.69e-17
Nerve_Tibial	CTC-462L7.1	17	53246184	53250993	-9.686	3.46e-22	4424	1.53e-18
Nerve_Tibial	CBX8	17	77765931	77775482	-6.01985	1.75e-09	4424	7.74e-06
Nerve_Tibial	ANKLE1	19	17392454	17398455	-5.29	1.22e-07	4424	0.00054
Nerve_Tibial	KCNN4	19	44270685	44285409	-5.33193	9.72e-08	4424	0.00043
Nerve_Tibial	ZNF404	19	44376515	44388203	-8.31557	9.13e-17	4424	4.04e-13
Nerve_Tibial	ADCY3	2	25045380	25142708	-6.36	1.97e-10	4424	8.72e-07
Nerve_Tibial	RP11-443B20.1	2	25048479	25049586	-6.36	1.97e-10	4424	8.72e-07
Nerve_Tibial	RALB	2	120997640	121052289	-4.76	1.93e-06	4424	0.00854
Nerve_Tibial	ALS2CR12	2	202152994	202222121	-6.72	1.84e-11	4424	8.14e-08
Nerve_Tibial	YBEY	21	47706251	47717665	-4.4489	8.63e-06	4424	0.0382
Nerve_Tibial	PLA2G6	22	38507502	38601697	5.8428	5.13e-09	4424	2.27e-05
Nerve_Tibial	MAFF	22	38597889	38612518	-6.323	2.57e-10	4424	1.14e-06
Nerve_Tibial	TMEM184B	22	38615298	38669040	-4.6049	4.13e-06	4424	0.0183
Nerve_Tibial	AL021977.1	22	38616385	38617120	-5.1825	2.19e-07	4424	0.000969
Nerve_Tibial	ATXN7	3	63850233	63989138	4.84535	1.26e-06	4424	0.00557
Nerve_Tibial	LINC00886	3	156465135	156534851	4.61348	3.96e-06	4424	0.0175
Nerve_Tibial	CCDC127	5	196986	218330	-4.70514	2.54e-06	4424	0.0112
Nerve_Tibial	RP11-53O19.3	5	44826178	44828694	13.558	7.1e-42	4424	3.14e-38
Nerve_Tibial	ATG10	5	81267844	81551958	7.13315	9.81e-13	4424	4.34e-09
Nerve_Tibial	RPS23	5	81573178	81574396	-4.56887	4.9e-06	4424	0.0217
Nerve_Tibial	ATP6AP1L	5	81575281	81682796	5.54172	3e-08	4424	0.000133
Nerve_Tibial	CTC-228N24.3	5	127292496	127418864	4.449	8.63e-06	4424	0.0382
Nerve_Tibial	HSPA4	5	132387654	132442141	5.605	2.08e-08	4424	9.2e-05
Nerve_Tibial	DNPH1	6	43193367	43197222	-4.789	1.68e-06	4424	0.00743
Nerve_Tibial	RP11-250B2.3	6	81153061	81175644	5.739	9.52e-09	4424	4.21e-05
Nerve_Tibial	RP11-250B2.5	6	81176675	81178797	5.06371	4.11e-07	4424	0.00182
Nerve_Tibial	L3MBTL3	6	130334844	130462594	6.979	2.97e-12	4424	1.31e-08
Nerve_Tibial	AKAP9	7	91570181	91739987	-6.355	2.08e-10	4424	9.2e-07
Nerve_Tibial	SGCE	7	94214542	94285521	-7.317	2.54e-13	4424	1.12e-09
Nerve_Tibial	AC093668.2	7	102120679	102121095	-4.537	5.71e-06	4424	0.0253
Nerve_Tibial	SMC2	9	106856541	106903698	5.026	5.01e-07	4424	0.00222
Ovary	HIST2H2BA	1	120906028	120915073	-10.6775	1.3e-26	948	1.23e-23
Ovary	AP006621.5	11	777578	784297	-5.1648	2.41e-07	948	0.000228
Ovary	AP006621.1	11	780117	780755	-5.7254	1.03e-08	948	9.76e-06
Ovary	AP006621.6	11	781645	782105	-5.005	5.59e-07	948	0.00053
Ovary	ULK3	15	75128457	75135538	4.957	7.16e-07	948	0.000679
Ovary	MAN2C1	15	75648133	75659986	4.9152	8.87e-07	948	0.000841
Ovary	TOM1L2	17	17746828	17875736	4.9475	7.52e-07	948	0.000713
Ovary	LRRC37A4P	17	43578685	43623042	-6.2916	3.14e-10	948	2.98e-07
Ovary	CRHR1-IT1	17	43697694	43725582	6.289	3.2e-10	948	3.03e-07
Ovary	CRHR1	17	43699267	43913194	6.32	2.62e-10	948	2.48e-07
Ovary	KANSL1	17	44107282	44302733	4.0976	4.17e-05	948	0.0395
Ovary	KANSL1-AS1	17	44270942	44274089	6.32	2.62e-10	948	2.48e-07
Ovary	LRRC37A	17	44370099	44415160	5.032	4.85e-07	948	0.00046
Ovary	LRRC37A2	17	44588877	44630815	4.8719	1.11e-06	948	0.00105
Ovary	MRI1	19	13875346	13879862	4.52773	5.96e-06	948	0.00565
Ovary	CTB-5E10.3	19	13882932	13884932	4.72348	2.32e-06	948	0.0022
Ovary	CPNE1	20	34213953	34220170	4.10859	3.98e-05	948	0.0377
Ovary	FRYL	4	48499378	48782339	-4.0833	4.44e-05	948	0.0421
Ovary	ATG10	5	81267844	81551958	6.814	9.49e-12	948	9e-09
Ovary	ATP6AP1L	5	81575281	81682796	5.313	1.08e-07	948	0.000102
Ovary	SIRT5	6	13574816	13614790	-4.066	4.78e-05	948	0.0453
Ovary	HLA-DOB	6	32780540	32781248	4.202	2.65e-05	948	0.0251
Ovary	PILRB	7	99933737	99957160	-4.191	2.78e-05	948	0.0264
Ovary	LRWD1	7	102105376	102113251	-4.537	5.71e-06	948	0.00541
Ovary	AC093668.2	7	102120679	102121095	-4.6612	3.14e-06	948	0.00298
Pancreas	HIST2H2BA	1	120906028	120915073	-10.109	5.04e-24	1691	8.52e-21
Pancreas	NUDT17	1	145586804	145589439	5.999	1.99e-09	1691	3.37e-06
Pancreas	THBS3	1	155165379	155177708	-4.669	3.03e-06	1691	0.00512
Pancreas	RP11-263K19.4	1	155166659	155175286	-4.669	3.03e-06	1691	0.00512
Pancreas	GBAP1	1	155183616	155197214	5.459	4.79e-08	1691	8.1e-05
Pancreas	GBA	1	155204243	155214490	5.411	6.27e-08	1691	0.000106
Pancreas	MSTO2P	1	155581011	155720105	5.547	2.91e-08	1691	4.92e-05
Pancreas	GDI2	10	5807186	5884095	4.273	1.93e-05	1691	0.0326
Pancreas	ZNF37A	10	38383264	38414472	4.248	2.16e-05	1691	0.0365
Pancreas	NSMCE4A	10	123716603	123734732	-4.3019	1.69e-05	1691	0.0286
Pancreas	AP006621.5	11	777578	784297	-5.1698	2.34e-07	1691	0.000396
Pancreas	AP006621.1	11	780117	780755	-5.4762	4.35e-08	1691	7.36e-05
Pancreas	AP006621.6	11	781645	782105	-5.144	2.69e-07	1691	0.000455
Pancreas	AP006621.8	11	823634	832883	-5.9457	2.75e-09	1691	4.65e-06
Pancreas	EFCAB4A	11	826144	831991	-5.346	8.99e-08	1691	0.000152
Pancreas	ULK3	15	75128457	75135538	5.007	5.53e-07	1691	0.000935
Pancreas	MAN2C1	15	75648133	75659986	4.884	1.04e-06	1691	0.00176
Pancreas	RCCD1	15	91498100	91506349	6.8768	6.12e-12	1691	1.03e-08
Pancreas	FAM134C	17	40731531	40761404	-4.749	2.04e-06	1691	0.00345
Pancreas	LRRC37A4P	17	43578685	43623042	-6.0363	1.58e-09	1691	2.67e-06
Pancreas	CRHR1-IT1	17	43697694	43725582	6.361	2e-10	1691	3.38e-07
Pancreas	CRHR1	17	43699267	43913194	6.361	2e-10	1691	3.38e-07
Pancreas	KANSL1-AS1	17	44270942	44274089	6.361	2e-10	1691	3.38e-07
Pancreas	LRRC37A2	17	44588877	44630815	5.0029	5.65e-07	1691	0.000955
Pancreas	WNT3	17	44839872	44910424	4.2056	2.6e-05	1691	0.044
Pancreas	SSBP4	19	18529674	18544742	-6.4858	8.83e-11	1691	1.49e-07
Pancreas	ZNF404	19	44376515	44388203	-7.593	3.13e-14	1691	5.29e-11
Pancreas	CASP8	2	202098166	202152434	8.262	1.43e-16	1691	2.42e-13
Pancreas	ATXN7	3	63850233	63989138	6.7188	1.83e-11	1691	3.09e-08
Pancreas	LINC00886	3	156465135	156534851	4.3869	1.15e-05	1691	0.0194
Pancreas	ATG10	5	81267844	81551958	4.3495	1.36e-05	1691	0.023
Pancreas	ATP6AP1L	5	81575281	81682796	5.2335	1.66e-07	1691	0.000281
Pancreas	CTC-228N24.3	5	127292496	127418864	4.306	1.66e-05	1691	0.0281
Pancreas	HLA-DOB	6	32780540	32781248	4.202	2.65e-05	1691	0.0448
Pancreas	L3MBTL3	6	130334844	130462594	7.3744	1.65e-13	1691	2.79e-10
Pancreas	AC000120.7	7	91829328	91836171	4.496	6.92e-06	1691	0.0117
Pancreas	PILRB	7	99933737	99957160	-4.2026	2.64e-05	1691	0.0446
Pancreas	STAG3L5P-PVRIG2P-PILRB	7	99952766	99965454	-4.3805	1.18e-05	1691	0.02
Pancreas	PILRA	7	99971068	99997719	-4.2775	1.89e-05	1691	0.032
Pancreas	RNF19A	8	101272082	101348446	-4.384	1.17e-05	1691	0.0198
Pituitary	HIST2H2BA	1	120906028	120915073	-11.792	4.29e-32	1165	5e-29
Pituitary	AP006621.5	11	777578	784297	-4.993	5.94e-07	1165	0.000692
Pituitary	AP006621.1	11	780117	780755	-4.993	5.94e-07	1165	0.000692
Pituitary	MAN2C1	15	75648133	75659986	4.932	8.14e-07	1165	0.000948
Pituitary	CTD-2323K18.1	15	75819491	75893546	4.133	3.58e-05	1165	0.0417
Pituitary	SNUPN	15	75890424	75918810	4.133	3.58e-05	1165	0.0417
Pituitary	BBS2	16	56518257	56554195	-6.078	1.22e-09	1165	1.42e-06
Pituitary	LRRC37A4P	17	43578685	43623042	-5.6136	1.98e-08	1165	2.31e-05
Pituitary	CRHR1-IT1	17	43697694	43725582	6.0477	1.47e-09	1165	1.71e-06
Pituitary	KANSL1-AS1	17	44270942	44274089	6.334	2.39e-10	1165	2.78e-07
Pituitary	LRRC37A2	17	44588877	44630815	4.7178	2.38e-06	1165	0.00277
Pituitary	TOM1L1	17	52976748	53037988	-8.4565	2.75e-17	1165	3.2e-14
Pituitary	SEH1L	18	12947132	12987535	-4.318	1.57e-05	1165	0.0183
Pituitary	KIF9	3	47269516	47324941	-4.3789	1.19e-05	1165	0.0139
Pituitary	NIT2	3	100053545	100075710	-4.1942	2.74e-05	1165	0.0319
Pituitary	ATG10	5	81267844	81551958	6.962	3.35e-12	1165	3.9e-09
Pituitary	L3MBTL3	6	130334844	130462594	5.171	2.33e-07	1165	0.000271
Pituitary	RP11-73O6.3	6	130454555	130465515	5.1292	2.91e-07	1165	0.000339
Pituitary	PILRB	7	99933737	99957160	-4.141	3.46e-05	1165	0.0403
Pituitary	STAG3L5P-PVRIG2P-PILRB	7	99952766	99965454	-4.141	3.46e-05	1165	0.0403
Pituitary	PILRA	7	99971068	99997719	-4.1566	3.23e-05	1165	0.0376
Pituitary	AC093668.2	7	102120679	102121095	-4.138	3.5e-05	1165	0.0408
Prostate	GBAP1	1	155183616	155197214	5.52233	3.35e-08	880	2.95e-05
Prostate	AP006621.5	11	777578	784297	-5.509	3.61e-08	880	3.18e-05
Prostate	AP006621.1	11	780117	780755	-5.509	3.61e-08	880	3.18e-05
Prostate	AP006621.6	11	781645	782105	-6.1529	7.61e-10	880	6.7e-07
Prostate	RP11-554A11.9	11	68923378	68927220	-4.212	2.53e-05	880	0.0223
Prostate	PPP2R1B	11	111606005	111637151	-5.076	3.85e-07	880	0.000339
Prostate	CTD-3110H11.1	15	50651647	50652391	-4.129	3.65e-05	880	0.0321
Prostate	MAN2C1	15	75648133	75659986	4.925	8.43e-07	880	0.000742
Prostate	CTD-2323K18.1	15	75819491	75893546	4.103	4.08e-05	880	0.0359
Prostate	SNUPN	15	75890424	75918810	4.133	3.58e-05	880	0.0315
Prostate	LRRC37A4P	17	43578685	43623042	-6.334	2.39e-10	880	2.1e-07
Prostate	CRHR1-IT1	17	43697694	43725582	6.334	2.39e-10	880	2.1e-07
Prostate	KANSL1-AS1	17	44270942	44274089	6.334	2.39e-10	880	2.1e-07
Prostate	LRRC37A2	17	44588877	44630815	5.032	4.85e-07	880	0.000427
Prostate	NSF	17	44668035	44834830	-5.7478	9.04e-09	880	7.96e-06
Prostate	ZNF404	19	44376515	44388203	-4.952	7.33e-07	880	0.000645
Prostate	ATG10	5	81267844	81551958	6.63	3.36e-11	880	2.96e-08
Prostate	ATP6AP1L	5	81575281	81682796	4.7913	1.66e-06	880	0.00146
Prostate	L3MBTL3	6	130334844	130462594	6.979	2.97e-12	880	2.61e-09
Prostate	AC000120.7	7	91829328	91836171	6.12381	9.14e-10	880	8.04e-07
Prostate	PILRB	7	99933737	99957160	-4.102	4.1e-05	880	0.0361
Prostate	STAG3L5P-PVRIG2P-PILRB	7	99952766	99965454	-4.10104	4.11e-05	880	0.0362
Prostate	PILRA	7	99971068	99997719	-4.191	2.78e-05	880	0.0245
Skin_Not_Sun_Exposed_Suprapubic	CCDC17	1	46085716	46089729	-4.36	1.3e-05	2548	0.0331
Skin_Not_Sun_Exposed_Suprapubic	GPBP1L1	1	46092976	46152818	-4.545	5.49e-06	2548	0.014
Skin_Not_Sun_Exposed_Suprapubic	FAAH	1	46859937	46879520	-4.36357	1.28e-05	2548	0.0326
Skin_Not_Sun_Exposed_Suprapubic	SRGAP2C	1	121107124	121129949	11.4205	3.3e-30	2548	8.41e-27
Skin_Not_Sun_Exposed_Suprapubic	ANKRD35	1	145549230	145568526	-4.92927	8.25e-07	2548	0.0021
Skin_Not_Sun_Exposed_Suprapubic	GBAP1	1	155183616	155197214	6.12472	9.08e-10	2548	2.31e-06
Skin_Not_Sun_Exposed_Suprapubic	SEMA4A	1	156117157	156147543	-4.4978	6.87e-06	2548	0.0175
Skin_Not_Sun_Exposed_Suprapubic	DCAF6	1	167905512	168045081	4.46356	8.06e-06	2548	0.0205
Skin_Not_Sun_Exposed_Suprapubic	GDI2	10	5807186	5884095	4.605	4.12e-06	2548	0.0105
Skin_Not_Sun_Exposed_Suprapubic	TACC2	10	123748709	124014060	-4.3194	1.56e-05	2548	0.0397
Skin_Not_Sun_Exposed_Suprapubic	AP006621.5	11	777578	784297	-5.2871	1.24e-07	2548	0.000316
Skin_Not_Sun_Exposed_Suprapubic	AP006621.1	11	780117	780755	-5.4545	4.91e-08	2548	0.000125
Skin_Not_Sun_Exposed_Suprapubic	AP006621.6	11	781645	782105	-5.3383	9.38e-08	2548	0.000239
Skin_Not_Sun_Exposed_Suprapubic	TNNT3	11	1940792	1959936	12.1128	9.03e-34	2548	2.3e-30
Skin_Not_Sun_Exposed_Suprapubic	MRPL23-AS1	11	2004467	2011150	7.9971	1.27e-15	2548	3.24e-12
Skin_Not_Sun_Exposed_Suprapubic	CTSW	11	65647280	65651212	4.7366	2.17e-06	2548	0.00553
Skin_Not_Sun_Exposed_Suprapubic	CTSF	11	66330934	66336312	-4.3963	1.1e-05	2548	0.028
Skin_Not_Sun_Exposed_Suprapubic	C11orf1	11	111753092	111756699	-4.9587	7.1e-07	2548	0.00181
Skin_Not_Sun_Exposed_Suprapubic	NUBPL	14	31959162	32330430	4.39004	1.13e-05	2548	0.0288
Skin_Not_Sun_Exposed_Suprapubic	CCDC88C	14	91737667	91884188	-5.70108	1.19e-08	2548	3.03e-05
Skin_Not_Sun_Exposed_Suprapubic	ADSSL1	14	105190523	105213647	5.31324	1.08e-07	2548	0.000275
Skin_Not_Sun_Exposed_Suprapubic	MAN2C1	15	75648133	75659986	5.1614	2.45e-07	2548	0.000624
Skin_Not_Sun_Exposed_Suprapubic	CTD-2323K18.1	15	75819491	75893546	4.26991	1.96e-05	2548	0.0499
Skin_Not_Sun_Exposed_Suprapubic	RCCD1	15	91498100	91506349	7.86527	3.68e-15	2548	9.38e-12
Skin_Not_Sun_Exposed_Suprapubic	BBS2	16	56518257	56554195	-5.043	4.58e-07	2548	0.00117
Skin_Not_Sun_Exposed_Suprapubic	ARHGAP27	17	43471275	43511787	5.4765	4.34e-08	2548	0.000111
Skin_Not_Sun_Exposed_Suprapubic	LRRC37A4P	17	43578685	43623042	-6.1442	8.04e-10	2548	2.05e-06
Skin_Not_Sun_Exposed_Suprapubic	CRHR1-IT1	17	43697694	43725582	6.3093	2.8e-10	2548	7.13e-07
Skin_Not_Sun_Exposed_Suprapubic	CRHR1	17	43699267	43913194	6.344	2.24e-10	2548	5.71e-07
Skin_Not_Sun_Exposed_Suprapubic	KANSL1-AS1	17	44270942	44274089	6.311	2.77e-10	2548	7.06e-07
Skin_Not_Sun_Exposed_Suprapubic	LRRC37A	17	44370099	44415160	6.33	2.45e-10	2548	6.24e-07
Skin_Not_Sun_Exposed_Suprapubic	LRRC37A2	17	44588877	44630815	5.1203	3.05e-07	2548	0.000777
Skin_Not_Sun_Exposed_Suprapubic	LRRC37A17P	17	45055847	45131935	-5.148	2.63e-07	2548	0.00067
Skin_Not_Sun_Exposed_Suprapubic	CASP8	2	202098166	202152434	6.718	1.84e-11	2548	4.69e-08
Skin_Not_Sun_Exposed_Suprapubic	CMSS1	3	99536678	99897447	-4.9654	6.86e-07	2548	0.00175
Skin_Not_Sun_Exposed_Suprapubic	RP11-53O19.3	5	44826178	44828694	14.351	1.05e-46	2548	2.68e-43
Skin_Not_Sun_Exposed_Suprapubic	ATG10	5	81267844	81551958	6.814	9.49e-12	2548	2.42e-08
Skin_Not_Sun_Exposed_Suprapubic	RPS23	5	81573178	81574396	-6.824	8.85e-12	2548	2.25e-08
Skin_Not_Sun_Exposed_Suprapubic	ATP6AP1L	5	81575281	81682796	6.0509	1.44e-09	2548	3.67e-06
Skin_Not_Sun_Exposed_Suprapubic	CTC-228N24.3	5	127292496	127418864	4.6543	3.25e-06	2548	0.00828
Skin_Not_Sun_Exposed_Suprapubic	PDLIM4	5	131593364	131609147	4.804	1.56e-06	2548	0.00397
Skin_Not_Sun_Exposed_Suprapubic	FLOT1	6	30695486	30710510	4.5227	6.11e-06	2548	0.0156
Skin_Not_Sun_Exposed_Suprapubic	L3MBTL3	6	130334844	130462594	6.7051	2.01e-11	2548	5.12e-08
Skin_Not_Sun_Exposed_Suprapubic	NYAP1	7	100081550	100092422	4.301	1.7e-05	2548	0.0433
Skin_Sun_Exposed_Lower_leg	HIST2H2BA	1	120906028	120915073	-10.348	4.27e-25	3729	1.59e-21
Skin_Sun_Exposed_Lower_leg	SRGAP2C	1	121107124	121129949	9.917	3.51e-23	3729	1.31e-19
Skin_Sun_Exposed_Lower_leg	ANKRD35	1	145549230	145568526	-4.93545	8e-07	3729	0.00298
Skin_Sun_Exposed_Lower_leg	PIAS3	1	145575233	145584836	-6.16316	7.13e-10	3729	2.66e-06
Skin_Sun_Exposed_Lower_leg	RP11-263K19.4	1	155166659	155175286	-5.307	1.11e-07	3729	0.000414
Skin_Sun_Exposed_Lower_leg	SEMA4A	1	156117157	156147543	-4.48525	7.28e-06	3729	0.0271
Skin_Sun_Exposed_Lower_leg	CASC10	10	21781587	21786191	-5.572	2.52e-08	3729	9.4e-05
Skin_Sun_Exposed_Lower_leg	MLLT10	10	21823094	22032559	7.13042	1e-12	3729	3.73e-09
Skin_Sun_Exposed_Lower_leg	HSD17B7P2	10	38645305	38667433	-4.91007	9.1e-07	3729	0.00339
Skin_Sun_Exposed_Lower_leg	AP006621.5	11	777578	784297	-5.98178	2.21e-09	3729	8.24e-06
Skin_Sun_Exposed_Lower_leg	AP006621.1	11	780117	780755	-5.28083	1.29e-07	3729	0.000481
Skin_Sun_Exposed_Lower_leg	AP006621.6	11	781645	782105	-6.14845	7.82e-10	3729	2.92e-06
Skin_Sun_Exposed_Lower_leg	PIDD	11	799179	806095	-6.797	1.07e-11	3729	3.99e-08
Skin_Sun_Exposed_Lower_leg	RPLP2	11	810398	812880	-5.87978	4.11e-09	3729	1.53e-05
Skin_Sun_Exposed_Lower_leg	TNNT3	11	1940792	1959936	6.231	4.63e-10	3729	1.73e-06
Skin_Sun_Exposed_Lower_leg	MRPL23	11	1968508	2005752	-5.964	2.46e-09	3729	9.17e-06
Skin_Sun_Exposed_Lower_leg	MRPL23-AS1	11	2004467	2011150	8.38711	4.98e-17	3729	1.86e-13
Skin_Sun_Exposed_Lower_leg	SIDT2	11	117049449	117068160	-4.40475	1.06e-05	3729	0.0395
Skin_Sun_Exposed_Lower_leg	ADSSL1	14	105190523	105213647	5.38	7.45e-08	3729	0.000278
Skin_Sun_Exposed_Lower_leg	SIVA1	14	105219437	105234831	5.38	7.45e-08	3729	0.000278
Skin_Sun_Exposed_Lower_leg	MAN2C1	15	75648133	75659986	4.8021	1.57e-06	3729	0.00585
Skin_Sun_Exposed_Lower_leg	RCCD1	15	91498100	91506349	7.8643	3.71e-15	3729	1.38e-11
Skin_Sun_Exposed_Lower_leg	ARHGAP27	17	43471275	43511787	5.389	7.09e-08	3729	0.000264
Skin_Sun_Exposed_Lower_leg	LRRC37A4P	17	43578685	43623042	-6.289	3.2e-10	3729	1.19e-06
Skin_Sun_Exposed_Lower_leg	CRHR1-IT1	17	43697694	43725582	6.29632	3.05e-10	3729	1.14e-06
Skin_Sun_Exposed_Lower_leg	CRHR1	17	43699267	43913194	6.22837	4.71e-10	3729	1.76e-06
Skin_Sun_Exposed_Lower_leg	MAPT	17	43971748	44105700	5.336	9.5e-08	3729	0.000354
Skin_Sun_Exposed_Lower_leg	RP11-669E14.6	17	44112679	44113136	-6.242	4.32e-10	3729	1.61e-06
Skin_Sun_Exposed_Lower_leg	KANSL1-AS1	17	44270942	44274089	6.34302	2.25e-10	3729	8.39e-07
Skin_Sun_Exposed_Lower_leg	LRRC37A	17	44370099	44415160	6.38	1.77e-10	3729	6.6e-07
Skin_Sun_Exposed_Lower_leg	LRRC37A2	17	44588877	44630815	4.88095	1.06e-06	3729	0.00395
Skin_Sun_Exposed_Lower_leg	STXBP4	17	53062975	53241646	-10.977	4.93e-28	3729	1.84e-24
Skin_Sun_Exposed_Lower_leg	SSBP4	19	18529674	18544742	-11.028	2.8e-28	3729	1.04e-24
Skin_Sun_Exposed_Lower_leg	ZNF404	19	44376515	44388203	-8.1586	3.39e-16	3729	1.26e-12
Skin_Sun_Exposed_Lower_leg	RP11-15A1.3	19	44395956	44397292	-7.593	3.13e-14	3729	1.17e-10
Skin_Sun_Exposed_Lower_leg	GRHL1	2	10085341	10142411	-4.7894	1.67e-06	3729	0.00623
Skin_Sun_Exposed_Lower_leg	RALB	2	120997640	121052289	-4.411	1.03e-05	3729	0.0384
Skin_Sun_Exposed_Lower_leg	CASP8	2	202098166	202152434	6.718	1.84e-11	3729	6.86e-08
Skin_Sun_Exposed_Lower_leg	BAIAP2L2	22	38480896	38506677	-6.511	7.47e-11	3729	2.79e-07
Skin_Sun_Exposed_Lower_leg	PRICKLE2	3	64079543	64253655	4.4761	7.6e-06	3729	0.0283
Skin_Sun_Exposed_Lower_leg	METTL15P1	3	156431673	156432717	4.3863	1.15e-05	3729	0.0429
Skin_Sun_Exposed_Lower_leg	MRPS18C	4	84377118	84390888	5.782	7.38e-09	3729	2.75e-05
Skin_Sun_Exposed_Lower_leg	PARP8	5	49961733	50142356	-5.2528	1.5e-07	3729	0.000559
Skin_Sun_Exposed_Lower_leg	ATG10	5	81267844	81551958	7.1575	8.22e-13	3729	3.07e-09
Skin_Sun_Exposed_Lower_leg	RPS23	5	81573178	81574396	-6.1399	8.26e-10	3729	3.08e-06
Skin_Sun_Exposed_Lower_leg	ATP6AP1L	5	81575281	81682796	5.3828	7.33e-08	3729	0.000273
Skin_Sun_Exposed_Lower_leg	PDLIM4	5	131593364	131609147	5.2633	1.42e-07	3729	0.00053
Skin_Sun_Exposed_Lower_leg	SLC22A5	5	131705444	131731306	4.847	1.25e-06	3729	0.00466
Skin_Sun_Exposed_Lower_leg	DNPH1	6	43193367	43197222	-4.6029	4.17e-06	3729	0.0155
Skin_Sun_Exposed_Lower_leg	L3MBTL3	6	130334844	130462594	6.979	2.97e-12	3729	1.11e-08
Skin_Sun_Exposed_Lower_leg	RASA4DP	7	102322283	102330916	4.5287	5.93e-06	3729	0.0221
Skin_Sun_Exposed_Lower_leg	PVT1	8	128806779	129113499	-4.80417	1.55e-06	3729	0.00578
Small_Intestine_Terminal_Ileum	GBAP1	1	155183616	155197214	4.004	6.23e-05	491	0.0306
Small_Intestine_Terminal_Ileum	AP006621.1	11	780117	780755	-5.5258	3.28e-08	491	1.61e-05
Small_Intestine_Terminal_Ileum	CTSW	11	65647280	65651212	4.02	5.82e-05	491	0.0286
Small_Intestine_Terminal_Ileum	CRHR1-IT1	17	43697694	43725582	6.361	2e-10	491	9.82e-08
Small_Intestine_Terminal_Ileum	CRHR1	17	43699267	43913194	6.289	3.2e-10	491	1.57e-07
Small_Intestine_Terminal_Ileum	KANSL1-AS1	17	44270942	44274089	6.33	2.45e-10	491	1.2e-07
Small_Intestine_Terminal_Ileum	LRRC37A2	17	44588877	44630815	5.092	3.54e-07	491	0.000174
Small_Intestine_Terminal_Ileum	CPNE1	20	34213953	34220170	4.03	5.58e-05	491	0.0274
Small_Intestine_Terminal_Ileum	ATG10	5	81267844	81551958	6.0461	1.48e-09	491	7.27e-07
Small_Intestine_Terminal_Ileum	ATP6AP1L	5	81575281	81682796	5.35307	8.65e-08	491	4.25e-05
Small_Intestine_Terminal_Ileum	L3MBTL3	6	130334844	130462594	6.979	2.97e-12	491	1.46e-09
Small_Intestine_Terminal_Ileum	PILRA	7	99971068	99997719	-4.3697	1.24e-05	491	0.00609
Spleen	SRGAP2C	1	121107124	121129949	9.33415	1.02e-20	1463	1.49e-17
Spleen	SHC1	1	154938019	154946871	-5.335	9.55e-08	1463	0.00014
Spleen	THBS3	1	155165379	155177708	-5.335	9.55e-08	1463	0.00014
Spleen	GBAP1	1	155183616	155197214	6.11256	9.8e-10	1463	1.43e-06
Spleen	FDPS	1	155278539	155290457	-5.56215	2.66e-08	1463	3.89e-05
Spleen	RUSC1-AS1	1	155286654	155293967	-4.73584	2.18e-06	1463	0.00319
Spleen	SEMA4A	1	156117157	156147543	-4.57967	4.66e-06	1463	0.00682
Spleen	MLLT10	10	21823094	22032559	5.572	2.52e-08	1463	3.69e-05
Spleen	AP006621.5	11	777578	784297	-5.509	3.61e-08	1463	5.28e-05
Spleen	AP006621.1	11	780117	780755	-6.1869	6.14e-10	1463	8.98e-07
Spleen	AP006621.6	11	781645	782105	-5.9318	3e-09	1463	4.39e-06
Spleen	CTD-3074O7.5	11	66240961	66247704	-5.5859	2.32e-08	1463	3.39e-05
Spleen	PPP2R3C	14	35554673	35586382	-4.36285	1.28e-05	1463	0.0187
Spleen	MAN2C1	15	75648133	75659986	4.886	1.03e-06	1463	0.00151
Spleen	MAP2K4	17	11924141	12047147	-4.25	2.14e-05	1463	0.0313
Spleen	LRRC37A4P	17	43578685	43623042	-6.32	2.62e-10	1463	3.83e-07
Spleen	CRHR1	17	43699267	43913194	6.289	3.2e-10	1463	4.68e-07
Spleen	KANSL1-AS1	17	44270942	44274089	5.2032	1.96e-07	1463	0.000287
Spleen	LRRC37A	17	44370099	44415160	5.9071	3.48e-09	1463	5.09e-06
Spleen	LRRC37A2	17	44588877	44630815	4.822	1.42e-06	1463	0.00208
Spleen	MOCOS	18	33767482	33852120	4.312	1.62e-05	1463	0.0237
Spleen	LRRC25	19	18501954	18508427	-5.4041	6.51e-08	1463	9.52e-05
Spleen	LPAR2	19	19734477	19739739	5.107	3.27e-07	1463	0.000478
Spleen	ATP13A1	19	19756009	19774502	-6.6083	3.89e-11	1463	5.69e-08
Spleen	CASP8	2	202098166	202152434	6.619	3.62e-11	1463	5.3e-08
Spleen	RHBDD3	22	29655841	29663967	6.0593	1.37e-09	1463	2e-06
Spleen	RP3-508I15.21	22	39138630	39139120	-4.4047	1.06e-05	1463	0.0155
Spleen	NIT2	3	100053545	100075710	-5.956	2.59e-09	1463	3.79e-06
Spleen	NNT-AS1	5	43571696	43603332	4.663	3.12e-06	1463	0.00456
Spleen	RP11-53O19.3	5	44826178	44828694	13.77	3.86e-43	1463	5.65e-40
Spleen	CTD-2310F14.1	5	56223701	56225400	-17.273	7.53e-67	1463	1.1e-63
Spleen	ATG10	5	81267844	81551958	6.814	9.49e-12	1463	1.39e-08
Spleen	SLC22A5	5	131705444	131731306	-4.431	9.37e-06	1463	0.0137
Spleen	L3MBTL3	6	130334844	130462594	6.9147	4.69e-12	1463	6.86e-09
Spleen	RP11-73O6.3	6	130454555	130465515	5.419	5.99e-08	1463	8.76e-05
Spleen	AC000120.7	7	91829328	91836171	6.452	1.1e-10	1463	1.61e-07
Spleen	PEX1	7	92116334	92157845	4.24112	2.22e-05	1463	0.0325
Spleen	STAG3L5P-PVRIG2P-PILRB	7	99952766	99965454	-4.16108	3.17e-05	1463	0.0464
Stomach	GBAP1	1	155183616	155197214	6.203	5.55e-10	1507	8.36e-07
Stomach	MTX1P1	1	155200766	155204116	5.278	1.31e-07	1507	0.000197
Stomach	MPC2	1	167885967	167893775	-4.183	2.88e-05	1507	0.0434
Stomach	ZNF37A	10	38383264	38414472	4.265	2e-05	1507	0.0301
Stomach	AP006621.5	11	777578	784297	-6.2979	3.02e-10	1507	4.55e-07
Stomach	AP006621.1	11	780117	780755	-5.6243	1.86e-08	1507	2.8e-05
Stomach	AP006621.6	11	781645	782105	-5.509	3.61e-08	1507	5.44e-05
Stomach	MRPL23-AS1	11	2004467	2011150	6.897	5.31e-12	1507	8e-09
Stomach	ULK3	15	75128457	75135538	5.007	5.53e-07	1507	0.000833
Stomach	MAN2C1	15	75648133	75659986	4.9215	8.59e-07	1507	0.00129
Stomach	RCCD1	15	91498100	91506349	7.5907	3.18e-14	1507	4.79e-11
Stomach	LRRC37A4P	17	43578685	43623042	-6.0946	1.1e-09	1507	1.66e-06
Stomach	CRHR1-IT1	17	43697694	43725582	6.361	2e-10	1507	3.01e-07
Stomach	CRHR1	17	43699267	43913194	6.33	2.45e-10	1507	3.69e-07
Stomach	KANSL1-AS1	17	44270942	44274089	5.9398	2.85e-09	1507	4.29e-06
Stomach	LRRC37A	17	44370099	44415160	5.1166	3.11e-07	1507	0.000469
Stomach	LRRC37A2	17	44588877	44630815	5.148	2.63e-07	1507	0.000396
Stomach	WNT3	17	44839872	44910424	4.458	8.27e-06	1507	0.0125
Stomach	PLVAP	19	17462257	17488159	4.22	2.44e-05	1507	0.0368
Stomach	ZNF404	19	44376515	44388203	-7.573	3.65e-14	1507	5.5e-11
Stomach	RP11-15A1.3	19	44395956	44397292	-7.593	3.13e-14	1507	4.72e-11
Stomach	CASP8	2	202098166	202152434	6.619	3.62e-11	1507	5.46e-08
Stomach	YBEY	21	47706251	47717665	-4.219	2.46e-05	1507	0.0371
Stomach	TBC1D23	3	99979844	100044095	-5.2967	1.18e-07	1507	0.000178
Stomach	LINC00886	3	156465135	156534851	4.464	8.04e-06	1507	0.0121
Stomach	RP11-53O19.3	5	44826178	44828694	13.5	1.56e-41	1507	2.35e-38
Stomach	SETD9	5	56205087	56221359	5.6522	1.58e-08	1507	2.38e-05
Stomach	ATG10	5	81267844	81551958	6.814	9.49e-12	1507	1.43e-08
Stomach	ATP6AP1L	5	81575281	81682796	5.313	1.08e-07	1507	0.000163
Stomach	SLC22A5	5	131705444	131731306	5.116	3.12e-07	1507	0.00047
Stomach	RP11-250B2.3	6	81153061	81175644	4.76725	1.87e-06	1507	0.00282
Stomach	L3MBTL3	6	130334844	130462594	6.34571	2.21e-10	1507	3.33e-07
Stomach	RP11-73O6.3	6	130454555	130465515	6.728	1.72e-11	1507	2.59e-08
Stomach	PILRA	7	99971068	99997719	-4.2147	2.5e-05	1507	0.0377
Stomach	AC093668.2	7	102120679	102121095	-4.2943	1.75e-05	1507	0.0264
Testis	IPP	1	46162731	46216322	4.41	1.05e-05	3222	0.0338
Testis	NSUN4	1	46805849	46830824	-4.48	7.39e-06	3222	0.0238
Testis	HIST2H2BA	1	120906028	120915073	-11.9	2e-32	3222	6.44e-29
Testis	NOTCH2NL	1	145224599	145291972	4.48	7.36e-06	3222	0.0237
Testis	MUC1	1	155158300	155162707	-4.7	2.62e-06	3222	0.00844
Testis	THBS3	1	155165379	155177708	-5.46	4.79e-08	3222	0.000154
Testis	RP11-263K19.4	1	155166659	155175286	-5.46	4.79e-08	3222	0.000154
Testis	SCAMP3	1	155225770	155232221	-4.96	6.9e-07	3222	0.00222
Testis	RP11-29H23.5	1	155584517	155630036	5.74	9.26e-09	3222	2.98e-05
Testis	YY1AP1	1	155629237	155658565	5.9	3.73e-09	3222	1.2e-05
Testis	CCT3	1	156278759	156337664	4.64	3.56e-06	3222	0.0115
Testis	AP006621.5	11	777578	784297	-5.7162	1.09e-08	3222	3.51e-05
Testis	AP006621.1	11	780117	780755	-5.4816	4.22e-08	3222	0.000136
Testis	AP006621.6	11	781645	782105	-5.3389	9.35e-08	3222	0.000301
Testis	POLR2L	11	842414	842545	5.0503	4.41e-07	3222	0.00142
Testis	MRPL23-AS1	11	2004467	2011150	6.897	5.31e-12	3222	1.71e-08
Testis	PPP2R1B	11	111606005	111637151	-4.9056	9.31e-07	3222	0.003
Testis	ADSSL1	14	105190523	105213647	-4.8761	1.08e-06	3222	0.00348
Testis	DAPK2	15	64199235	64364232	-4.4749	7.65e-06	3222	0.0246
Testis	AC068831.6	15	91495469	91498455	-5.489	4.04e-08	3222	0.00013
Testis	RCCD1	15	91498100	91506349	7.95	1.87e-15	3222	6.03e-12
Testis	PRC1-AS1	15	91509575	91531854	-5.467	4.58e-08	3222	0.000148
Testis	AKTIP	16	53526605	53538323	4.8957	9.8e-07	3222	0.00316
Testis	BBS2	16	56518257	56554195	-4.512	6.42e-06	3222	0.0207
Testis	ARHGAP27	17	43471275	43511787	-4.3703	1.24e-05	3222	0.04
Testis	PLEKHM1	17	43513266	43568115	-6.32	2.62e-10	3222	8.44e-07
Testis	LRRC37A4P	17	43578685	43623042	-6.24467	4.25e-10	3222	1.37e-06
Testis	CRHR1-IT1	17	43697694	43725582	6.32	2.62e-10	3222	8.44e-07
Testis	CRHR1	17	43699267	43913194	6.32	2.62e-10	3222	8.44e-07
Testis	MAPT	17	43971748	44105700	6.14723	7.88e-10	3222	2.54e-06
Testis	KANSL1-AS1	17	44270942	44274089	6.32	2.62e-10	3222	8.44e-07
Testis	NSF	17	44668035	44834830	4.98	6.36e-07	3222	0.00205
Testis	WNT3	17	44839872	44910424	4.56987	4.88e-06	3222	0.0157
Testis	LRRC37A17P	17	45055847	45131935	-5.176	2.27e-07	3222	0.000731
Testis	TOM1L1	17	52976748	53037988	-8.961	3.22e-19	3222	1.04e-15
Testis	COX11	17	53029263	53042213	7.87256	3.47e-15	3222	1.12e-11
Testis	CTC-425F1.4	19	13054932	13055301	5.48358	4.17e-08	3222	0.000134
Testis	KCNN4	19	44270685	44285409	4.616	3.91e-06	3222	0.0126
Testis	RALB	2	120997640	121052289	4.6503	3.31e-06	3222	0.0107
Testis	ALS2CR12	2	202152994	202222121	-6.2468	4.19e-10	3222	1.35e-06
Testis	PRSS50	3	46753605	46759796	-5.002	5.67e-07	3222	0.00183
Testis	ATXN7	3	63850233	63989138	4.763	1.91e-06	3222	0.00615
Testis	ZBTB38	3	141043055	141168634	-6.222	4.91e-10	3222	1.58e-06
Testis	LINC00886	3	156465135	156534851	4.741	2.13e-06	3222	0.00686
Testis	FAM114A1	4	38869298	38947360	-6.45819	1.06e-10	3222	3.42e-07
Testis	HELQ	4	84328496	84377009	5.501	3.78e-08	3222	0.000122
Testis	RP11-53O19.3	5	44826178	44828694	12.181	3.92e-34	3222	1.26e-30
Testis	SETD9	5	56205087	56221359	7.9984	1.26e-15	3222	4.06e-12
Testis	CTD-2310F14.1	5	56223701	56225400	-8.0574	7.79e-16	3222	2.51e-12
Testis	ATG10	5	81267844	81551958	7.0471	1.83e-12	3222	5.9e-09
Testis	RPS23	5	81573178	81574396	-6.576	4.83e-11	3222	1.56e-07
Testis	ATP6AP1L	5	81575281	81682796	5.448	5.09e-08	3222	0.000164
Testis	P4HA2	5	131527531	131631008	-4.903	9.44e-07	3222	0.00304
Testis	HSPA4	5	132387654	132442141	5.713	1.11e-08	3222	3.58e-05
Testis	L3MBTL3	6	130334844	130462594	6.96204	3.35e-12	3222	1.08e-08
Testis	PMS2P5	7	74306894	74366314	4.435	9.21e-06	3222	0.0297
Testis	AC000120.7	7	91829328	91836171	5.872	4.31e-09	3222	1.39e-05
Testis	LRWD1	7	102105376	102113251	4.49	7.12e-06	3222	0.0229
Testis	POLR2J	7	102114778	102119354	-5.1203	3.05e-07	3222	0.000983
Testis	AC093668.2	7	102120679	102121095	-4.537	5.71e-06	3222	0.0184
Testis	RNF19A	8	101272082	101348446	-4.389	1.14e-05	3222	0.0367
Thyroid	MAST2	1	46252659	46501796	-4.919	8.7e-07	4082	0.00355
Thyroid	HIST2H2BA	1	120906028	120915073	-12.9845	1.5e-38	4082	6.12e-35
Thyroid	SRGAP2C	1	121107124	121129949	9.917	3.51e-23	4082	1.43e-19
Thyroid	NUDT17	1	145586804	145589439	6.45519	1.08e-10	4082	4.41e-07
Thyroid	THBS3	1	155165379	155177708	-5.377	7.57e-08	4082	0.000309
Thyroid	GBAP1	1	155183616	155197214	4.669	3.03e-06	4082	0.0124
Thyroid	GBA	1	155204243	155214490	5.20495	1.94e-07	4082	0.000792
Thyroid	FAM189B	1	155216996	155225178	5.56321	2.65e-08	4082	0.000108
Thyroid	HCN3	1	155252202	155257128	5.458	4.82e-08	4082	0.000197
Thyroid	DAP3	1	155678824	155708801	5.522	3.35e-08	4082	0.000137
Thyroid	GON4L	1	155719508	155829191	4.96	7.05e-07	4082	0.00288
Thyroid	SYT11	1	155829300	155854990	5.20383	1.95e-07	4082	0.000796
Thyroid	SEMA4A	1	156117157	156147543	-4.583	4.58e-06	4082	0.0187
Thyroid	SLC25A44	1	156163880	156182587	4.892	9.98e-07	4082	0.00407
Thyroid	AP006621.5	11	777578	784297	-6.0074	1.89e-09	4082	7.71e-06
Thyroid	AP006621.1	11	780117	780755	-5.7735	7.76e-09	4082	3.17e-05
Thyroid	AP006621.6	11	781645	782105	-5.9868	2.14e-09	4082	8.74e-06
Thyroid	PIDD	11	799179	806095	-6.549	5.79e-11	4082	2.36e-07
Thyroid	MRPL23-AS1	11	2004467	2011150	8.1497	3.65e-16	4082	1.49e-12
Thyroid	PACS1	11	65837925	66012218	4.7888	1.68e-06	4082	0.00686
Thyroid	RP11-554A11.9	11	68923378	68927220	-4.5963	4.3e-06	4082	0.0176
Thyroid	PPP2R1B	11	111606005	111637151	-4.6437	3.42e-06	4082	0.014
Thyroid	AKT1	14	105235686	105262088	-5.2319	1.68e-07	4082	0.000686
Thyroid	RP11-982M15.2	14	105235686	105236608	-5.7808	7.44e-09	4082	3.04e-05
Thyroid	ZBTB42	14	105266933	105271049	-5.32	1.04e-07	4082	0.000425
Thyroid	CTD-3110H11.1	15	50651647	50652391	-4.3834	1.17e-05	4082	0.0478
Thyroid	ULK3	15	75128457	75135538	4.4153	1.01e-05	4082	0.0412
Thyroid	NEIL1	15	75639296	75647159	5.0089	5.48e-07	4082	0.00224
Thyroid	RP11-817O13.6	15	75647908	75648087	4.99	6.04e-07	4082	0.00247
Thyroid	MAN2C1	15	75648133	75659986	4.9905	6.02e-07	4082	0.00246
Thyroid	SIN3A	15	75668006	75748183	4.886	1.03e-06	4082	0.0042
Thyroid	SNUPN	15	75890424	75918810	5.3567	8.48e-08	4082	0.000346
Thyroid	HDDC3	15	91475285	91475799	-5.301	1.15e-07	4082	0.000469
Thyroid	RCCD1	15	91498100	91506349	7.95	1.87e-15	4082	7.63e-12
Thyroid	AMFR	16	56395364	56459450	-4.91367	8.94e-07	4082	0.00365
Thyroid	NAGLU	17	40688190	40696467	4.749	2.04e-06	4082	0.00833
Thyroid	RP11-400F19.8	17	40688528	40714080	4.865	1.14e-06	4082	0.00465
Thyroid	LRRC37A4P	17	43578685	43623042	-5.7908	7.01e-09	4082	2.86e-05
Thyroid	CRHR1-IT1	17	43697694	43725582	5.5038	3.72e-08	4082	0.000152
Thyroid	CRHR1	17	43699267	43913194	6.242	4.32e-10	4082	1.76e-06
Thyroid	MAPT	17	43971748	44105700	-5.5904	2.27e-08	4082	9.27e-05
Thyroid	RP11-669E14.6	17	44112679	44113136	-6.334	2.39e-10	4082	9.76e-07
Thyroid	KANSL1-AS1	17	44270942	44274089	6.334	2.39e-10	4082	9.76e-07
Thyroid	LRRC37A	17	44370099	44415160	5.9446	2.77e-09	4082	1.13e-05
Thyroid	LRRC37A2	17	44588877	44630815	5.032	4.85e-07	4082	0.00198
Thyroid	WNT3	17	44839872	44910424	4.742	2.12e-06	4082	0.00865
Thyroid	TOM1L1	17	52976748	53037988	-4.867	1.13e-06	4082	0.00461
Thyroid	STXBP4	17	53062975	53241646	-9.686	3.46e-22	4082	1.41e-18
Thyroid	CTC-462L7.1	17	53246184	53250993	-5.6867	1.3e-08	4082	5.31e-05
Thyroid	HLF	17	53342373	53402426	6.187	6.13e-10	4082	2.5e-06
Thyroid	KCTD1	18	24034874	24237365	-4.7774	1.78e-06	4082	0.00727
Thyroid	ANKLE1	19	17392454	17398455	-5.29	1.22e-07	4082	0.000498
Thyroid	SSBP4	19	18529674	18544742	-10.715	8.66e-27	4082	3.54e-23
Thyroid	ZNF404	19	44376515	44388203	-7.593	3.13e-14	4082	1.28e-10
Thyroid	RP11-15A1.3	19	44395956	44397292	-7.5827	3.38e-14	4082	1.38e-10
Thyroid	ALS2CR12	2	202152994	202222121	-6.5891	4.42e-11	4082	1.8e-07
Thyroid	HSCB	22	29138667	29153503	7.1727	7.36e-13	4082	3e-09
Thyroid	TMEM184B	22	38615298	38669040	-6.1708	6.79e-10	4082	2.77e-06
Thyroid	AL021977.1	22	38616385	38617120	-5.6881	1.28e-08	4082	5.22e-05
Thyroid	ZBTB38	3	141043055	141168634	-5.3873	7.15e-08	4082	0.000292
Thyroid	ZDHHC11	5	795721	851101	-5.2953	1.19e-07	4082	0.000486
Thyroid	RP11-53O19.3	5	44826178	44828694	12.246	1.76e-34	4082	7.18e-31
Thyroid	ATG10	5	81267844	81551958	6.8192	9.15e-12	4082	3.74e-08
Thyroid	RPS23	5	81573178	81574396	-5.3634	8.17e-08	4082	0.000333
Thyroid	ATP6AP1L	5	81575281	81682796	5.313	1.08e-07	4082	0.000441
Thyroid	P4HA2-AS1	5	131520569	131528501	-4.589	4.45e-06	4082	0.0182
Thyroid	P4HA2	5	131527531	131631008	-4.589	4.45e-06	4082	0.0182
Thyroid	L3MBTL3	6	130334844	130462594	7.2316	4.77e-13	4082	1.95e-09
Thyroid	RP11-73O6.3	6	130454555	130465515	7.50098	6.33e-14	4082	2.58e-10
Thyroid	AC000120.7	7	91829328	91836171	6.20116	5.6e-10	4082	2.29e-06
Thyroid	PILRB	7	99933737	99957160	-4.41425	1.01e-05	4082	0.0412
Thyroid	AC093668.2	7	102120679	102121095	-4.537	5.71e-06	4082	0.0233
Uterus	MRPL23-AS1	11	2004467	2011150	5.416	6.09e-08	608	3.7e-05
Uterus	PACS1	11	65837925	66012218	4.05516	5.01e-05	608	0.0305
Uterus	ULK3	15	75128457	75135538	4.867	1.13e-06	608	0.000687
Uterus	MAN2C1	15	75648133	75659986	4.8181	1.45e-06	608	0.000882
Uterus	LRRC37A4P	17	43578685	43623042	-6.32	2.62e-10	608	1.59e-07
Uterus	CRHR1-IT1	17	43697694	43725582	5.922	3.19e-09	608	1.94e-06
Uterus	MAPT	17	43971748	44105700	-5.26	1.44e-07	608	8.76e-05
Uterus	KANSL1-AS1	17	44270942	44274089	6.38	1.77e-10	608	1.08e-07
Uterus	LRRC37A	17	44370099	44415160	6.33	2.45e-10	608	1.49e-07
Uterus	LRRC37A2	17	44588877	44630815	5	5.72e-07	608	0.000348
Uterus	CPNE1	20	34213953	34220170	4.084	4.43e-05	608	0.0269
Uterus	LINC00886	3	156465135	156534851	4.63835	3.51e-06	608	0.00213
Uterus	ATG10	5	81267844	81551958	7.125	1.04e-12	608	6.32e-10
Uterus	ATP6AP1L	5	81575281	81682796	4.254	2.1e-05	608	0.0128
Uterus	CCHCR1	6	31110216	31126015	3.991	6.57e-05	608	0.0399
Uterus	HLA-DOB	6	32780540	32781248	4.082	4.46e-05	608	0.0271
Uterus	PMS2P1	7	99918615	99939531	4.141	3.46e-05	608	0.021
Uterus	PILRB	7	99933737	99957160	-4.233	2.31e-05	608	0.014
Uterus	STAG3L5P-PVRIG2P-PILRB	7	99952766	99965454	-4.14	3.48e-05	608	0.0212
Uterus	PILRA	7	99971068	99997719	-4.233	2.3e-05	608	0.014
Vagina	PEX14	1	10534944	10690815	5.9539	2.62e-09	675	1.77e-06
Vagina	CDC7	1	91966408	91991321	-4.3022	1.69e-05	675	0.0114
Vagina	GBAP1	1	155183616	155197214	6.3273	2.5e-10	675	1.69e-07
Vagina	LINC00999	10	38717074	38736820	-4.079	4.52e-05	675	0.0305
Vagina	AP006621.1	11	780117	780755	-5.005	5.59e-07	675	0.000377
Vagina	AP006621.6	11	781645	782105	-5.005	5.59e-07	675	0.000377
Vagina	MAN2C1	15	75648133	75659986	4.886	1.03e-06	675	0.000695
Vagina	LRRC37A4P	17	43578685	43623042	-5.8694	4.37e-09	675	2.95e-06
Vagina	CRHR1-IT1	17	43697694	43725582	6.32	2.62e-10	675	1.77e-07
Vagina	KANSL1-AS1	17	44270942	44274089	6.289	3.2e-10	675	2.16e-07
Vagina	LRRC37A	17	44370099	44415160	5.3804	7.43e-08	675	5.02e-05
Vagina	LRRC37A2	17	44588877	44630815	4.3294	1.49e-05	675	0.0101
Vagina	GCDH	19	13001840	13025021	-4.222	2.42e-05	675	0.0163
Vagina	RGS19	20	62704534	62711323	-4.084	4.43e-05	675	0.0299
Vagina	ZNF131	5	43067683	43192123	-4.16	3.18e-05	675	0.0215
Vagina	ATG10	5	81267844	81551958	7.137	9.53e-13	675	6.43e-10
Vagina	ATP6AP1L	5	81575281	81682796	5.188	2.13e-07	675	0.000144
Vagina	HLA-DOB	6	32780540	32781248	4.202	2.65e-05	675	0.0179
Vagina	TRIM4	7	99488036	99517223	4.1882	2.81e-05	675	0.019
Vagina	PMS2P1	7	99918615	99939531	4.2829	1.84e-05	675	0.0124
Vagina	PILRB	7	99933737	99957160	-4.6063	4.1e-06	675	0.00277
Vagina	STAG3L5P-PVRIG2P-PILRB	7	99952766	99965454	-4.5611	5.09e-06	675	0.00344
Whole_Blood	MAST2	1	46252659	46501796	-4.7097	2.48e-06	2058	0.0051
Whole_Blood	NSUN4	1	46805849	46830824	-4.3209	1.55e-05	2058	0.0319
Whole_Blood	GSTM1	1	110230436	110236367	5.0679	4.02e-07	2058	0.000827
Whole_Blood	AC000032.2	1	110235739	110236364	5.2816	1.28e-07	2058	0.000263
Whole_Blood	SRGAP2C	1	121107124	121129949	10.2553	1.12e-24	2058	2.3e-21
Whole_Blood	RNF115	1	145611036	145687091	5.202	1.97e-07	2058	0.000405
Whole_Blood	THBS3	1	155165379	155177708	-5.2714	1.35e-07	2058	0.000278
Whole_Blood	RP11-263K19.4	1	155166659	155175286	-5.3499	8.8e-08	2058	0.000181
Whole_Blood	GBA	1	155204243	155214490	-4.69	2.73e-06	2058	0.00562
Whole_Blood	SEMA4A	1	156117157	156147543	-4.58	4.65e-06	2058	0.00957
Whole_Blood	HSD17B7P2	10	38645305	38667433	-4.691	2.72e-06	2058	0.0056
Whole_Blood	AP006621.5	11	777578	784297	-5.509	3.61e-08	2058	7.43e-05
Whole_Blood	AP006621.1	11	780117	780755	-5.5003	3.79e-08	2058	7.8e-05
Whole_Blood	AP006621.6	11	781645	782105	-5.9796	2.24e-09	2058	4.61e-06
Whole_Blood	MRPL23-AS1	11	2004467	2011150	6.897	5.31e-12	2058	1.09e-08
Whole_Blood	CTSF	11	66330934	66336312	-4.378	1.2e-05	2058	0.0247
Whole_Blood	PPP2R3C	14	35554673	35586382	-4.4375	9.1e-06	2058	0.0187
Whole_Blood	ULK3	15	75128457	75135538	4.957	7.16e-07	2058	0.00147
Whole_Blood	MAN2C1	15	75648133	75659986	4.656	3.23e-06	2058	0.00665
Whole_Blood	LRRC37A4P	17	43578685	43623042	-6.334	2.39e-10	2058	4.92e-07
Whole_Blood	CRHR1-IT1	17	43697694	43725582	6.242	4.32e-10	2058	8.89e-07
Whole_Blood	KANSL1-AS1	17	44270942	44274089	6.1407	8.22e-10	2058	1.69e-06
Whole_Blood	LRRC37A	17	44370099	44415160	4.7198	2.36e-06	2058	0.00486
Whole_Blood	LRRC37A2	17	44588877	44630815	5.148	2.63e-07	2058	0.000541
Whole_Blood	LRRC25	19	18501954	18508427	-10.3738	3.26e-25	2058	6.71e-22
Whole_Blood	ELL	19	18553473	18632937	8.76913	1.8e-18	2058	3.7e-15
Whole_Blood	TMEM161A	19	19229978	19249322	6.62521	3.47e-11	2058	7.14e-08
Whole_Blood	GATAD2A	19	19496635	19619740	-5.87359	4.26e-09	2058	8.77e-06
Whole_Blood	KCNN4	19	44270685	44285409	-8.216	2.1e-16	2058	4.32e-13
Whole_Blood	ADCY3	2	25045380	25142708	6.59167	4.35e-11	2058	8.95e-08
Whole_Blood	RP11-443B20.1	2	25048479	25049586	6.67173	2.53e-11	2058	5.21e-08
Whole_Blood	DNAJC27	2	25166505	25194963	6.405	1.5e-10	2058	3.09e-07
Whole_Blood	CASP8	2	202098166	202152434	7.648	2.04e-14	2058	4.2e-11
Whole_Blood	LINC00886	3	156465135	156534851	4.9887	6.08e-07	2058	0.00125
Whole_Blood	SETD9	5	56205087	56221359	4.915	8.89e-07	2058	0.00183
Whole_Blood	ATG10	5	81267844	81551958	6.421	1.36e-10	2058	2.8e-07
Whole_Blood	ATP6AP1L	5	81575281	81682796	5.313	1.08e-07	2058	0.000222
Whole_Blood	SLC22A4	5	131630136	131679899	4.96	7.05e-07	2058	0.00145
Whole_Blood	AC034220.3	5	131646978	131705608	4.64	3.48e-06	2058	0.00716
Whole_Blood	SLC22A5	5	131705444	131731306	4.804	1.56e-06	2058	0.00321
Whole_Blood	L3MBTL3	6	130334844	130462594	6.979	2.97e-12	2058	6.11e-09
Whole_Blood	RP11-73O6.3	6	130454555	130465515	6.979	2.97e-12	2058	6.11e-09
Whole_Blood	MEPCE	7	100026440	100031741	4.301	1.7e-05	2058	0.035
Whole_Blood	POLR2J	7	102114778	102119354	4.537	5.71e-06	2058	0.0118
Whole_Blood	AC093668.2	7	102120679	102121095	-4.49	7.12e-06	2058	0.0147
Whole_Blood	CDKN2B	9	22002902	22009362	4.508	6.54e-06	2058	0.0135
