# Supplementary material for: A genome-wide cross-cancer meta-analysis highlights the shared genetic links of five solid cancers
Source: Front Microbiol. 2023 Feb 3;14:1116592. doi: 10.3389/fmicb.2023.1116592 (PMC9935838; doi:10.3389/fmicb.2023.1116592)
Supplement: Supplementary file 3 [file Table_3.XLSX]

## Sheet: Table S3
Table S3. TWAS of ovarian cancer
Tissue	Gene	Chr	P0	P1	Z	P	GN	FDR
Adipose_Subcutaneous	RCCD1	15	91498100	91506349	4.99481	5.89e-07	3579	0.00211
Adipose_Subcutaneous	RAB34	17	27041299	27045447	4.3622	1.29e-05	3579	0.0462
Adipose_Subcutaneous	LRRC37A4P	17	43578685	43623042	6.7016	2.06e-11	3579	7.37e-08
Adipose_Subcutaneous	CRHR1-IT1	17	43697694	43725582	-6.9788	2.98e-12	3579	1.07e-08
Adipose_Subcutaneous	CRHR1	17	43699267	43913194	-7.08	1.44e-12	3579	5.15e-09
Adipose_Subcutaneous	KANSL1-AS1	17	44270942	44274089	-6.9142	4.71e-12	3579	1.69e-08
Adipose_Subcutaneous	LRRC37A	17	44370099	44415160	-7.0966	1.28e-12	3579	4.58e-09
Adipose_Subcutaneous	LRRC37A2	17	44588877	44630815	-6.7082	1.97e-11	3579	7.05e-08
Adipose_Subcutaneous	PNPO	17	46018872	46025654	-4.9122	9.01e-07	3579	0.00322
Adipose_Subcutaneous	RP11-6N17.6	17	46024168	46025641	-6.1845	6.23e-10	3579	2.23e-06
Adipose_Subcutaneous	HOXB2	17	46618256	46623441	5.178	2.24e-07	3579	0.000802
Adipose_Subcutaneous	HOXB-AS1	17	46620913	46628610	5.292	1.21e-07	3579	0.000433
Adipose_Subcutaneous	HOXB3	17	46626232	46667634	5.311	1.09e-07	3579	0.00039
Adipose_Subcutaneous	CLIC6	21	36041688	36090525	4.465	8.01e-06	3579	0.0287
Adipose_Visceral_Omentum	RCCD1	15	91498100	91506349	4.957	7.16e-07	2100	0.0015
Adipose_Visceral_Omentum	LRRC37A4P	17	43578685	43623042	7.115	1.12e-12	2100	2.35e-09
Adipose_Visceral_Omentum	CRHR1-IT1	17	43697694	43725582	-7.10854	1.17e-12	2100	2.46e-09
Adipose_Visceral_Omentum	CRHR1	17	43699267	43913194	-7.115	1.12e-12	2100	2.35e-09
Adipose_Visceral_Omentum	KANSL1-AS1	17	44270942	44274089	-7.02675	2.11e-12	2100	4.43e-09
Adipose_Visceral_Omentum	LRRC37A	17	44370099	44415160	-7.115	1.12e-12	2100	2.35e-09
Adipose_Visceral_Omentum	LRRC37A2	17	44588877	44630815	-6.70882	1.96e-11	2100	4.12e-08
Adipose_Visceral_Omentum	HOXB2	17	46618256	46623441	5.06849	4.01e-07	2100	0.000842
Adrenal_Gland	DNALI1	1	38022520	38027846	-4.877	1.08e-06	1514	0.00164
Adrenal_Gland	LRRC37A4P	17	43578685	43623042	7.083	1.41e-12	1514	2.13e-09
Adrenal_Gland	CRHR1	17	43699267	43913194	-7.08	1.44e-12	1514	2.18e-09
Adrenal_Gland	KANSL1-AS1	17	44270942	44274089	-7.079	1.45e-12	1514	2.2e-09
Adrenal_Gland	LRRC37A	17	44370099	44415160	-6.3783	1.79e-10	1514	2.71e-07
Adrenal_Gland	LRRC37A2	17	44588877	44630815	-6.7661	1.32e-11	1514	2e-08
Adrenal_Gland	CHMP4C	8	82665299	82671750	6.074	1.25e-09	1514	1.89e-06
Artery_Aorta	DNALI1	1	38022520	38027846	-4.822	1.42e-06	3047	0.00433
Artery_Aorta	RCCD1	15	91498100	91506349	5.052	4.37e-07	3047	0.00133
Artery_Aorta	LRRC37A4P	17	43578685	43623042	7.1257	1.04e-12	3047	3.17e-09
Artery_Aorta	CRHR1	17	43699267	43913194	-7.08	1.44e-12	3047	4.39e-09
Artery_Aorta	MAPT	17	43971748	44105700	6.0527	1.42e-09	3047	4.33e-06
Artery_Aorta	RP11-669E14.6	17	44112679	44113136	7.079	1.45e-12	3047	4.42e-09
Artery_Aorta	KANSL1-AS1	17	44270942	44274089	-7.08	1.44e-12	3047	4.39e-09
Artery_Aorta	LRRC37A	17	44370099	44415160	-7.1458	8.95e-13	3047	2.73e-09
Artery_Aorta	LRRC37A2	17	44588877	44630815	-6.643	3.07e-11	3047	9.35e-08
Artery_Aorta	WNT3	17	44839872	44910424	-6.1846	6.23e-10	3047	1.9e-06
Artery_Aorta	PNPO	17	46018872	46025654	-5.5234	3.33e-08	3047	0.000101
Artery_Aorta	RP11-6N17.6	17	46024168	46025641	-5.723	1.05e-08	3047	3.2e-05
Artery_Aorta	CHMP4C	8	82665299	82671750	4.4901	7.12e-06	3047	0.0217
Artery_Coronary	PRMT7	16	68344877	68390700	-4.169	3.06e-05	1231	0.0377
Artery_Coronary	LRRC37A4P	17	43578685	43623042	5.6424	1.68e-08	1231	2.07e-05
Artery_Coronary	CRHR1-IT1	17	43697694	43725582	-6.9283	4.26e-12	1231	5.24e-09
Artery_Coronary	CRHR1	17	43699267	43913194	-6.8583	6.97e-12	1231	8.58e-09
Artery_Coronary	KANSL1	17	44107282	44302733	6.405	1.5e-10	1231	1.85e-07
Artery_Coronary	RP11-669E14.6	17	44112679	44113136	7.079	1.45e-12	1231	1.78e-09
Artery_Coronary	KANSL1-AS1	17	44270942	44274089	-7.115	1.12e-12	1231	1.38e-09
Artery_Coronary	LRRC37A	17	44370099	44415160	-7.2245	5.03e-13	1231	6.19e-10
Artery_Coronary	LRRC37A2	17	44588877	44630815	-6.657	2.79e-11	1231	3.43e-08
Artery_Coronary	WNT3	17	44839872	44910424	-6.459	1.05e-10	1231	1.29e-07
Artery_Coronary	PNPO	17	46018872	46025654	-4.353	1.34e-05	1231	0.0165
Artery_Coronary	HOXB2	17	46618256	46623441	4.8463	1.26e-06	1231	0.00155
Artery_Tibial	RCCD1	15	91498100	91506349	5.0086	5.48e-07	3844	0.00211
Artery_Tibial	LRRC37A4P	17	43578685	43623042	7.079	1.45e-12	3844	5.57e-09
Artery_Tibial	CRHR1	17	43699267	43913194	-7.2518	4.11e-13	3844	1.58e-09
Artery_Tibial	KANSL1-AS1	17	44270942	44274089	-7.10211	1.23e-12	3844	4.73e-09
Artery_Tibial	LRRC37A	17	44370099	44415160	-7.08	1.44e-12	3844	5.54e-09
Artery_Tibial	LRRC37A2	17	44588877	44630815	-6.658	2.78e-11	3844	1.07e-07
Artery_Tibial	PNPO	17	46018872	46025654	-4.93113	8.18e-07	3844	0.00314
Brain_Caudate_basal_ganglia	RCCD1	15	91498100	91506349	4.957	7.16e-07	970	0.000695
Brain_Caudate_basal_ganglia	LRRC37A4P	17	43578685	43623042	7.08	1.44e-12	970	1.4e-09
Brain_Caudate_basal_ganglia	CRHR1-IT1	17	43697694	43725582	-7.079	1.45e-12	970	1.41e-09
Brain_Caudate_basal_ganglia	KANSL1-AS1	17	44270942	44274089	-7.102	1.23e-12	970	1.19e-09
Brain_Caudate_basal_ganglia	LRRC37A	17	44370099	44415160	-5.5902	2.27e-08	970	2.2e-05
Brain_Caudate_basal_ganglia	LRRC37A2	17	44588877	44630815	-6.4316	1.26e-10	970	1.22e-07
Brain_Cerebellar_Hemisphere	RCCD1	15	91498100	91506349	4.957	7.16e-07	1542	0.0011
Brain_Cerebellar_Hemisphere	PLEKHM1	17	43513266	43568115	7.08	1.44e-12	1542	2.22e-09
Brain_Cerebellar_Hemisphere	LRRC37A4P	17	43578685	43623042	7.08	1.44e-12	1542	2.22e-09
Brain_Cerebellar_Hemisphere	MAPT	17	43971748	44105700	7.079	1.45e-12	1542	2.24e-09
Brain_Cerebellar_Hemisphere	KANSL1-AS1	17	44270942	44274089	-7.115	1.12e-12	1542	1.73e-09
Brain_Cerebellar_Hemisphere	LRRC37A	17	44370099	44415160	-6.3798	1.77e-10	1542	2.73e-07
Brain_Cerebellar_Hemisphere	LRRC37A2	17	44588877	44630815	-6.658	2.78e-11	1542	4.29e-08
Brain_Cerebellar_Hemisphere	PNPO	17	46018872	46025654	-5.6285	1.82e-08	1542	2.81e-05
Brain_Cerebellum	RCCD1	15	91498100	91506349	5.2261	1.73e-07	2033	0.000352
Brain_Cerebellum	PLEKHM1	17	43513266	43568115	6.01013	1.85e-09	2033	3.76e-06
Brain_Cerebellum	LRRC37A4P	17	43578685	43623042	7.102	1.23e-12	2033	2.5e-09
Brain_Cerebellum	MAPT	17	43971748	44105700	7.29481	2.99e-13	2033	6.08e-10
Brain_Cerebellum	KANSL1-AS1	17	44270942	44274089	-7.34914	1.99e-13	2033	4.05e-10
Brain_Cerebellum	LRRC37A	17	44370099	44415160	-6.97372	3.09e-12	2033	6.28e-09
Brain_Cerebellum	LRRC37A2	17	44588877	44630815	-6.7077	1.98e-11	2033	4.03e-08
Brain_Cerebellum	PNPO	17	46018872	46025654	-5.723	1.05e-08	2033	2.13e-05
Brain_Cortex	RCCD1	15	91498100	91506349	5.03166	4.86e-07	1069	0.00052
Brain_Cortex	PLEKHM1	17	43513266	43568115	-7.4415	9.95e-14	1069	1.06e-10
Brain_Cortex	LRRC37A4P	17	43578685	43623042	7.115	1.12e-12	1069	1.2e-09
Brain_Cortex	CRHR1-IT1	17	43697694	43725582	-7.102	1.23e-12	1069	1.31e-09
Brain_Cortex	MAPT	17	43971748	44105700	7.115	1.12e-12	1069	1.2e-09
Brain_Cortex	KANSL1-AS1	17	44270942	44274089	-7.115	1.12e-12	1069	1.2e-09
Brain_Cortex	LRRC37A	17	44370099	44415160	-5.0439	4.56e-07	1069	0.000487
Brain_Cortex	LRRC37A2	17	44588877	44630815	-6.6205	3.58e-11	1069	3.83e-08
Brain_Cortex	MRPL10	17	45900638	45908900	-5.7583	8.49e-09	1069	9.08e-06
Brain_Frontal_Cortex_BA9	RCCD1	15	91498100	91506349	4.957	7.16e-07	950	0.00068
Brain_Frontal_Cortex_BA9	PRMT7	16	68344877	68390700	-4.11967	3.79e-05	950	0.036
Brain_Frontal_Cortex_BA9	LRRC37A4P	17	43578685	43623042	7.079	1.45e-12	950	1.38e-09
Brain_Frontal_Cortex_BA9	CRHR1-IT1	17	43697694	43725582	-7.079	1.45e-12	950	1.38e-09
Brain_Frontal_Cortex_BA9	MAPT	17	43971748	44105700	7.105	1.2e-12	950	1.14e-09
Brain_Frontal_Cortex_BA9	KANSL1-AS1	17	44270942	44274089	-7.08	1.44e-12	950	1.37e-09
Brain_Frontal_Cortex_BA9	LRRC37A	17	44370099	44415160	-4.493	7.02e-06	950	0.00667
Brain_Frontal_Cortex_BA9	LRRC37A2	17	44588877	44630815	-6.649	2.95e-11	950	2.8e-08
Brain_Frontal_Cortex_BA9	PNPO	17	46018872	46025654	-6.277	3.45e-10	950	3.28e-07
Brain_Frontal_Cortex_BA9	RP11-6N17.6	17	46024168	46025641	-5.946	2.75e-09	950	2.61e-06
Brain_Hippocampus	LRRC37A4P	17	43578685	43623042	7.08	1.44e-12	558	8.04e-10
Brain_Hippocampus	CRHR1-IT1	17	43697694	43725582	-7.102	1.23e-12	558	6.86e-10
Brain_Hippocampus	KANSL1-AS1	17	44270942	44274089	-7.1869	6.63e-13	558	3.7e-10
Brain_Hippocampus	LRRC37A	17	44370099	44415160	-5.2751	1.33e-07	558	7.42e-05
Brain_Hippocampus	LRRC37A2	17	44588877	44630815	-6.6696	2.57e-11	558	1.43e-08
Brain_Hypothalamus	PRMT7	16	68344877	68390700	-4.1137	3.89e-05	619	0.0241
Brain_Hypothalamus	LRRC37A4P	17	43578685	43623042	7.2987	2.9e-13	619	1.8e-10
Brain_Hypothalamus	CRHR1-IT1	17	43697694	43725582	-7.079	1.45e-12	619	8.98e-10
Brain_Hypothalamus	KANSL1-AS1	17	44270942	44274089	-7.08	1.44e-12	619	8.91e-10
Brain_Hypothalamus	LRRC37A	17	44370099	44415160	-5.0732	3.91e-07	619	0.000242
Brain_Hypothalamus	LRRC37A2	17	44588877	44630815	-6.6691	2.57e-11	619	1.59e-08
Brain_Hypothalamus	SMC2	9	106856541	106903698	3.961	7.46e-05	619	0.0462
Brain_Nucleus_accumbens_basal_ganglia	RCCD1	15	91498100	91506349	4.566	4.98e-06	906	0.00451
Brain_Nucleus_accumbens_basal_ganglia	DUS2	16	68028689	68113223	-4.2242	2.4e-05	906	0.0217
Brain_Nucleus_accumbens_basal_ganglia	ARHGAP27	17	43471275	43511787	-7.102	1.23e-12	906	1.11e-09
Brain_Nucleus_accumbens_basal_ganglia	LRRC37A4P	17	43578685	43623042	7.08	1.44e-12	906	1.3e-09
Brain_Nucleus_accumbens_basal_ganglia	CRHR1-IT1	17	43697694	43725582	-7.2261	4.97e-13	906	4.5e-10
Brain_Nucleus_accumbens_basal_ganglia	KANSL1-AS1	17	44270942	44274089	-7.08	1.44e-12	906	1.3e-09
Brain_Nucleus_accumbens_basal_ganglia	LRRC37A	17	44370099	44415160	-5.1418	2.72e-07	906	0.000246
Brain_Nucleus_accumbens_basal_ganglia	LRRC37A2	17	44588877	44630815	-6.7049	2.02e-11	906	1.83e-08
Brain_Nucleus_accumbens_basal_ganglia	WNT3	17	44839872	44910424	-6.084	1.17e-09	906	1.06e-06
Brain_Putamen_basal_ganglia	LRRC37A4P	17	43578685	43623042	7.08	1.44e-12	647	9.32e-10
Brain_Putamen_basal_ganglia	CRHR1-IT1	17	43697694	43725582	-7.102	1.23e-12	647	7.96e-10
Brain_Putamen_basal_ganglia	KANSL1-AS1	17	44270942	44274089	-7.08	1.44e-12	647	9.32e-10
Brain_Putamen_basal_ganglia	LRRC37A	17	44370099	44415160	-5.9624	2.49e-09	647	1.61e-06
Brain_Putamen_basal_ganglia	LRRC37A2	17	44588877	44630815	-6.7048	2.02e-11	647	1.31e-08
Brain_Putamen_basal_ganglia	SMC2	9	106856541	106903698	3.98	6.89e-05	647	0.0446
Breast_Mammary_Tissue	RCCD1	15	91498100	91506349	5.052	4.37e-07	2041	0.000892
Breast_Mammary_Tissue	RPL23A	17	27046411	27050818	4.4324	9.32e-06	2041	0.019
Breast_Mammary_Tissue	LRRC37A4P	17	43578685	43623042	7.08	1.44e-12	2041	2.94e-09
Breast_Mammary_Tissue	CRHR1-IT1	17	43697694	43725582	-7.08	1.44e-12	2041	2.94e-09
Breast_Mammary_Tissue	CRHR1	17	43699267	43913194	-7.2571	3.96e-13	2041	8.08e-10
Breast_Mammary_Tissue	RP11-669E14.6	17	44112679	44113136	7.08	1.44e-12	2041	2.94e-09
Breast_Mammary_Tissue	KANSL1-AS1	17	44270942	44274089	-7.115	1.12e-12	2041	2.29e-09
Breast_Mammary_Tissue	LRRC37A	17	44370099	44415160	-7.1489	8.75e-13	2041	1.79e-09
Breast_Mammary_Tissue	LRRC37A2	17	44588877	44630815	-6.6837	2.33e-11	2041	4.76e-08
Breast_Mammary_Tissue	GHRLOS	3	10327438	10335133	-4.2785	1.88e-05	2041	0.0384
Cells_EBV-transformed_lymphocytes	ARHGAP27	17	43471275	43511787	7.102	1.23e-12	1464	1.8e-09
Cells_EBV-transformed_lymphocytes	LRRC37A4P	17	43578685	43623042	7.102	1.23e-12	1464	1.8e-09
Cells_EBV-transformed_lymphocytes	CRHR1-IT1	17	43697694	43725582	-6.76721	1.31e-11	1464	1.92e-08
Cells_EBV-transformed_lymphocytes	KANSL1	17	44107282	44302733	-4.57038	4.87e-06	1464	0.00713
Cells_EBV-transformed_lymphocytes	KANSL1-AS1	17	44270942	44274089	-7.102	1.23e-12	1464	1.8e-09
Cells_EBV-transformed_lymphocytes	LRRC37A	17	44370099	44415160	-7.115	1.12e-12	1464	1.64e-09
Cells_EBV-transformed_lymphocytes	NSFP1	17	44450221	44564507	-6.657	2.79e-11	1464	4.08e-08
Cells_EBV-transformed_lymphocytes	LRRC37A2	17	44588877	44630815	-6.416	1.4e-10	1464	2.05e-07
Cells_EBV-transformed_lymphocytes	LRRC37A17P	17	45055847	45131935	5.75018	8.91e-09	1464	1.3e-05
Cells_EBV-transformed_lymphocytes	PNPO	17	46018872	46025654	-5.723	1.05e-08	1464	1.54e-05
Cells_Transformed_fibroblasts	LRRC37A4P	17	43578685	43623042	7.08	1.44e-12	4288	6.17e-09
Cells_Transformed_fibroblasts	CRHR1-IT1	17	43697694	43725582	-6.81151	9.66e-12	4288	4.14e-08
Cells_Transformed_fibroblasts	CRHR1	17	43699267	43913194	-6.80494	1.01e-11	4288	4.33e-08
Cells_Transformed_fibroblasts	MAPT	17	43971748	44105700	7.115	1.12e-12	4288	4.8e-09
Cells_Transformed_fibroblasts	KANSL1	17	44107282	44302733	-4.75987	1.94e-06	4288	0.00832
Cells_Transformed_fibroblasts	KANSL1-AS1	17	44270942	44274089	-7.08	1.44e-12	4288	6.17e-09
Cells_Transformed_fibroblasts	LRRC37A	17	44370099	44415160	-5.60141	2.13e-08	4288	9.13e-05
Cells_Transformed_fibroblasts	LRRC37A2	17	44588877	44630815	-6.26228	3.79e-10	4288	1.63e-06
Cells_Transformed_fibroblasts	NSF	17	44668035	44834830	-6.635	3.25e-11	4288	1.39e-07
Cells_Transformed_fibroblasts	RP11-6N17.6	17	46024168	46025641	-6.07661	1.23e-09	4288	5.27e-06
Cells_Transformed_fibroblasts	HOXB2	17	46618256	46623441	5.059	4.21e-07	4288	0.00181
Cells_Transformed_fibroblasts	LINC00886	3	156465135	156534851	7.71453	1.21e-14	4288	5.19e-11
Colon_Sigmoid	RCCD1	15	91498100	91506349	5.052	4.37e-07	1528	0.000668
Colon_Sigmoid	LRRC37A4P	17	43578685	43623042	7.103	1.22e-12	1528	1.86e-09
Colon_Sigmoid	CRHR1-IT1	17	43697694	43725582	-7.115	1.12e-12	1528	1.71e-09
Colon_Sigmoid	CRHR1	17	43699267	43913194	-7.102	1.23e-12	1528	1.88e-09
Colon_Sigmoid	MAPT	17	43971748	44105700	7.115	1.12e-12	1528	1.71e-09
Colon_Sigmoid	KANSL1-AS1	17	44270942	44274089	-7.115	1.12e-12	1528	1.71e-09
Colon_Sigmoid	LRRC37A	17	44370099	44415160	-7.1258	1.03e-12	1528	1.57e-09
Colon_Sigmoid	LRRC37A2	17	44588877	44630815	-6.6905	2.22e-11	1528	3.39e-08
Colon_Sigmoid	PLVAP	19	17462257	17488159	7.094	1.3e-12	1528	1.99e-09
Colon_Sigmoid	MVB12A	19	17529890	17544533	-4.1887	2.81e-05	1528	0.0429
Colon_Transverse	DNALI1	1	38022520	38027846	-4.7244	2.31e-06	2133	0.00493
Colon_Transverse	RCCD1	15	91498100	91506349	4.957	7.16e-07	2133	0.00153
Colon_Transverse	LRRC37A4P	17	43578685	43623042	7.1021	1.23e-12	2133	2.62e-09
Colon_Transverse	CRHR1-IT1	17	43697694	43725582	-7.08	1.44e-12	2133	3.07e-09
Colon_Transverse	CRHR1	17	43699267	43913194	-7.0308	2.05e-12	2133	4.37e-09
Colon_Transverse	MAPT	17	43971748	44105700	7.102	1.23e-12	2133	2.62e-09
Colon_Transverse	KANSL1-AS1	17	44270942	44274089	-7.1048	1.2e-12	2133	2.56e-09
Colon_Transverse	LRRC37A	17	44370099	44415160	-6.5659	5.17e-11	2133	1.1e-07
Colon_Transverse	LRRC37A2	17	44588877	44630815	-6.635	3.25e-11	2133	6.93e-08
Colon_Transverse	WNT3	17	44839872	44910424	-6.1951	5.82e-10	2133	1.24e-06
Colon_Transverse	PNPO	17	46018872	46025654	-4.268	1.97e-05	2133	0.042
Colon_Transverse	CHMP4C	8	82665299	82671750	6.074	1.25e-09	2133	2.67e-06
Esophagus_Gastroesophageal_Junction	LRRC37A4P	17	43578685	43623042	7.08	1.44e-12	1500	2.16e-09
Esophagus_Gastroesophageal_Junction	CRHR1-IT1	17	43697694	43725582	-7.08	1.44e-12	1500	2.16e-09
Esophagus_Gastroesophageal_Junction	CRHR1	17	43699267	43913194	-7.08	1.44e-12	1500	2.16e-09
Esophagus_Gastroesophageal_Junction	KANSL1-AS1	17	44270942	44274089	-7.08	1.44e-12	1500	2.16e-09
Esophagus_Gastroesophageal_Junction	LRRC37A	17	44370099	44415160	-7.1035	1.22e-12	1500	1.83e-09
Esophagus_Gastroesophageal_Junction	LRRC37A2	17	44588877	44630815	-6.5168	7.18e-11	1500	1.08e-07
Esophagus_Gastroesophageal_Junction	WNT3	17	44839872	44910424	-6.349	2.17e-10	1500	3.25e-07
Esophagus_Gastroesophageal_Junction	HOXB2	17	46618256	46623441	5.292	1.21e-07	1500	0.000182
Esophagus_Gastroesophageal_Junction	HOXB3	17	46626232	46667634	5.3628	8.2e-08	1500	0.000123
Esophagus_Mucosa	RCCD1	15	91498100	91506349	5.052	4.37e-07	3391	0.00148
Esophagus_Mucosa	ARHGAP27	17	43471275	43511787	7.105	1.2e-12	3391	4.07e-09
Esophagus_Mucosa	PLEKHM1	17	43513266	43568115	6.51453	7.29e-11	3391	2.47e-07
Esophagus_Mucosa	LRRC37A4P	17	43578685	43623042	7.29716	2.94e-13	3391	9.97e-10
Esophagus_Mucosa	CRHR1-IT1	17	43697694	43725582	-7.02145	2.2e-12	3391	7.46e-09
Esophagus_Mucosa	CRHR1	17	43699267	43913194	-7.102	1.23e-12	3391	4.17e-09
Esophagus_Mucosa	MAPT	17	43971748	44105700	-7.37526	1.64e-13	3391	5.56e-10
Esophagus_Mucosa	KANSL1-AS1	17	44270942	44274089	-6.97128	3.14e-12	3391	1.06e-08
Esophagus_Mucosa	LRRC37A	17	44370099	44415160	-6.01562	1.79e-09	3391	6.07e-06
Esophagus_Mucosa	LRRC37A2	17	44588877	44630815	-6.85219	7.27e-12	3391	2.47e-08
Esophagus_Mucosa	LRRC37A17P	17	45055847	45131935	6.635	3.25e-11	3391	1.1e-07
Esophagus_Mucosa	PNPO	17	46018872	46025654	-5.723	1.05e-08	3391	3.56e-05
Esophagus_Mucosa	OCEL1	19	17337013	17340028	-4.38427	1.16e-05	3391	0.0393
Esophagus_Mucosa	CHMP4C	8	82665299	82671750	5.9661	2.43e-09	3391	8.24e-06
Esophagus_Muscularis	DNALI1	1	38022520	38027846	-4.60027	4.22e-06	3316	0.014
Esophagus_Muscularis	RCCD1	15	91498100	91506349	5.052	4.37e-07	3316	0.00145
Esophagus_Muscularis	LRRC37A4P	17	43578685	43623042	6.7428	1.55e-11	3316	5.14e-08
Esophagus_Muscularis	CRHR1-IT1	17	43697694	43725582	-7.08	1.44e-12	3316	4.78e-09
Esophagus_Muscularis	CRHR1	17	43699267	43913194	-7.2208	5.17e-13	3316	1.71e-09
Esophagus_Muscularis	MAPT	17	43971748	44105700	7.08	1.44e-12	3316	4.78e-09
Esophagus_Muscularis	RP11-669E14.6	17	44112679	44113136	7.115	1.12e-12	3316	3.71e-09
Esophagus_Muscularis	KANSL1-AS1	17	44270942	44274089	-7.08	1.44e-12	3316	4.78e-09
Esophagus_Muscularis	LRRC37A	17	44370099	44415160	-7.105	1.2e-12	3316	3.98e-09
Esophagus_Muscularis	LRRC37A2	17	44588877	44630815	-6.642	3.09e-11	3316	1.02e-07
Esophagus_Muscularis	WNT3	17	44839872	44910424	-6.167	6.96e-10	3316	2.31e-06
Esophagus_Muscularis	PNPO	17	46018872	46025654	-5.3616	8.25e-08	3316	0.000274
Esophagus_Muscularis	HOXB2	17	46618256	46623441	5.3435	9.12e-08	3316	0.000302
Esophagus_Muscularis	ABHD8	19	17405097	17421045	-4.76401	1.9e-06	3316	0.0063
Heart_Atrial_Appendage	LRRC37A4P	17	43578685	43623042	7.39223	1.44e-13	1634	2.35e-10
Heart_Atrial_Appendage	CRHR1-IT1	17	43697694	43725582	-7.079	1.45e-12	1634	2.37e-09
Heart_Atrial_Appendage	CRHR1	17	43699267	43913194	-7.079	1.45e-12	1634	2.37e-09
Heart_Atrial_Appendage	KANSL1-AS1	17	44270942	44274089	-7.102	1.23e-12	1634	2.01e-09
Heart_Atrial_Appendage	LRRC37A	17	44370099	44415160	-6.5359	6.32e-11	1634	1.03e-07
Heart_Atrial_Appendage	LRRC37A2	17	44588877	44630815	-6.658	2.78e-11	1634	4.54e-08
Heart_Atrial_Appendage	WNT3	17	44839872	44910424	-6.374	1.84e-10	1634	3.01e-07
Heart_Atrial_Appendage	PNPO	17	46018872	46025654	-4.92709	8.35e-07	1634	0.00136
Heart_Left_Ventricle	DNALI1	1	38022520	38027846	-4.3052	1.67e-05	1581	0.0264
Heart_Left_Ventricle	LRRC37A4P	17	43578685	43623042	7.08	1.44e-12	1581	2.28e-09
Heart_Left_Ventricle	CRHR1-IT1	17	43697694	43725582	-6.954	3.55e-12	1581	5.61e-09
Heart_Left_Ventricle	CRHR1	17	43699267	43913194	-7.08	1.44e-12	1581	2.28e-09
Heart_Left_Ventricle	KANSL1-AS1	17	44270942	44274089	-7.1355	9.64e-13	1581	1.52e-09
Heart_Left_Ventricle	LRRC37A	17	44370099	44415160	-6.843	7.76e-12	1581	1.23e-08
Heart_Left_Ventricle	LRRC37A2	17	44588877	44630815	-6.643	3.07e-11	1581	4.85e-08
Heart_Left_Ventricle	OCEL1	19	17337013	17340028	-5.13633	2.8e-07	1581	0.000443
Liver	LRRC37A4P	17	43578685	43623042	7.079	1.45e-12	756	1.1e-09
Liver	KANSL1-AS1	17	44270942	44274089	-7.08	1.44e-12	756	1.09e-09
Liver	LRRC37A	17	44370099	44415160	-5.622	1.89e-08	756	1.43e-05
Liver	LRRC37A2	17	44588877	44630815	-6.658	2.78e-11	756	2.1e-08
Liver	PDK1	2	173420101	173489823	4.038	5.39e-05	756	0.0407
Lung	RCCD1	15	91498100	91506349	5.052	4.37e-07	2938	0.00128
Lung	LRRC37A4P	17	43578685	43623042	6.6606	2.73e-11	2938	8.02e-08
Lung	CRHR1-IT1	17	43697694	43725582	-7.08	1.44e-12	2938	4.23e-09
Lung	CRHR1	17	43699267	43913194	-7.08	1.44e-12	2938	4.23e-09
Lung	MAPT	17	43971748	44105700	-7.115	1.12e-12	2938	3.29e-09
Lung	RP11-669E14.6	17	44112679	44113136	7.115	1.12e-12	2938	3.29e-09
Lung	KANSL1-AS1	17	44270942	44274089	-7.105	1.2e-12	2938	3.53e-09
Lung	LRRC37A	17	44370099	44415160	-6.7613	1.37e-11	2938	4.03e-08
Lung	LRRC37A2	17	44588877	44630815	-6.657	2.79e-11	2938	8.2e-08
Lung	WNT3	17	44839872	44910424	-5.94	2.85e-09	2938	8.37e-06
Lung	HOXB2	17	46618256	46623441	4.7858	1.7e-06	2938	0.00499
Lung	HOXB-AS1	17	46620913	46628610	5.7002	1.2e-08	2938	3.53e-05
Lung	CHMP4C	8	82665299	82671750	6.074	1.25e-09	2938	3.67e-06
Muscle_Skeletal	RCCD1	15	91498100	91506349	5.052	4.37e-07	2976	0.0013
Muscle_Skeletal	PLEKHM1	17	43513266	43568115	-7.246	4.29e-13	2976	1.28e-09
Muscle_Skeletal	LRRC37A4P	17	43578685	43623042	7.115	1.12e-12	2976	3.33e-09
Muscle_Skeletal	CRHR1-IT1	17	43697694	43725582	-7.079	1.45e-12	2976	4.32e-09
Muscle_Skeletal	CRHR1	17	43699267	43913194	-7.079	1.45e-12	2976	4.32e-09
Muscle_Skeletal	MAPT	17	43971748	44105700	6.54516	5.94e-11	2976	1.77e-07
Muscle_Skeletal	KANSL1-AS1	17	44270942	44274089	-7.06676	1.59e-12	2976	4.73e-09
Muscle_Skeletal	LRRC37A	17	44370099	44415160	-5.62181	1.89e-08	2976	5.62e-05
Muscle_Skeletal	LRRC37A2	17	44588877	44630815	-6.25529	3.97e-10	2976	1.18e-06
Muscle_Skeletal	RP11-6N17.3	17	46007048	46010472	-5.96145	2.5e-09	2976	7.44e-06
Muscle_Skeletal	PNPO	17	46018872	46025654	-5.404	6.52e-08	2976	0.000194
Muscle_Skeletal	RP11-6N17.6	17	46024168	46025641	-5.323	1.02e-07	2976	0.000304
Muscle_Skeletal	HOXB2	17	46618256	46623441	5.53174	3.17e-08	2976	9.43e-05
Muscle_Skeletal	ABHD8	19	17405097	17421045	-5.4501	5.03e-08	2976	0.00015
Nerve_Tibial	DNALI1	1	38022520	38027846	-4.46186	8.12e-06	4424	0.0359
Nerve_Tibial	RCCD1	15	91498100	91506349	5.052	4.37e-07	4424	0.00193
Nerve_Tibial	TEFM	17	29224354	29231547	4.59764	4.27e-06	4424	0.0189
Nerve_Tibial	LRRC37A4P	17	43578685	43623042	7.105	1.2e-12	4424	5.31e-09
Nerve_Tibial	CRHR1-IT1	17	43697694	43725582	-7.08	1.44e-12	4424	6.37e-09
Nerve_Tibial	CRHR1	17	43699267	43913194	-7.079	1.45e-12	4424	6.41e-09
Nerve_Tibial	KANSL1-AS1	17	44270942	44274089	-7.08	1.44e-12	4424	6.37e-09
Nerve_Tibial	LRRC37A	17	44370099	44415160	-7.04427	1.86e-12	4424	8.23e-09
Nerve_Tibial	LRRC37A2	17	44588877	44630815	-6.57438	4.89e-11	4424	2.16e-07
Nerve_Tibial	WNT3	17	44839872	44910424	-6.167	6.96e-10	4424	3.08e-06
Nerve_Tibial	HOXB2	17	46618256	46623441	5.68591	1.3e-08	4424	5.75e-05
Nerve_Tibial	HOXB-AS1	17	46620913	46628610	5.65105	1.59e-08	4424	7.03e-05
Nerve_Tibial	ANKLE1	19	17392454	17398455	-6.378	1.79e-10	4424	7.92e-07
Ovary	LRRC37A4P	17	43578685	43623042	7.27846	3.38e-13	948	3.2e-10
Ovary	CRHR1-IT1	17	43697694	43725582	-6.954	3.55e-12	948	3.37e-09
Ovary	CRHR1	17	43699267	43913194	-7.102	1.23e-12	948	1.17e-09
Ovary	KANSL1	17	44107282	44302733	-4.04632	5.2e-05	948	0.0493
Ovary	KANSL1-AS1	17	44270942	44274089	-7.102	1.23e-12	948	1.17e-09
Ovary	LRRC37A	17	44370099	44415160	-6.643	3.07e-11	948	2.91e-08
Ovary	LRRC37A2	17	44588877	44630815	-6.71572	1.87e-11	948	1.77e-08
Pancreas	DNALI1	1	38022520	38027846	-4.9006	9.55e-07	1691	0.00161
Pancreas	RCCD1	15	91498100	91506349	4.566	4.97e-06	1691	0.0084
Pancreas	LRRC37A4P	17	43578685	43623042	6.81593	9.37e-12	1691	1.58e-08
Pancreas	CRHR1-IT1	17	43697694	43725582	-7.105	1.2e-12	1691	2.03e-09
Pancreas	CRHR1	17	43699267	43913194	-7.105	1.2e-12	1691	2.03e-09
Pancreas	KANSL1-AS1	17	44270942	44274089	-7.105	1.2e-12	1691	2.03e-09
Pancreas	LRRC37A	17	44370099	44415160	-6.03869	1.55e-09	1691	2.62e-06
Pancreas	LRRC37A2	17	44588877	44630815	-6.70233	2.05e-11	1691	3.47e-08
Pancreas	WNT3	17	44839872	44910424	-6.44685	1.14e-10	1691	1.93e-07
Pancreas	RP11-6N17.9	17	46022790	46051804	-4.75682	1.97e-06	1691	0.00333
Pancreas	CHMP4C	8	82665299	82671750	6.074	1.25e-09	1691	2.11e-06
Pituitary	DNALI1	1	38022520	38027846	-4.774	1.81e-06	1165	0.00211
Pituitary	LRRC37A4P	17	43578685	43623042	7.0198	2.22e-12	1165	2.59e-09
Pituitary	CRHR1-IT1	17	43697694	43725582	-6.8707	6.39e-12	1165	7.44e-09
Pituitary	KANSL1-AS1	17	44270942	44274089	-7.08	1.44e-12	1165	1.68e-09
Pituitary	LRRC37A	17	44370099	44415160	-5.3884	7.11e-08	1165	8.28e-05
Pituitary	LRRC37A2	17	44588877	44630815	-6.8102	9.74e-12	1165	1.13e-08
Pituitary	PNPO	17	46018872	46025654	-4.7243	2.31e-06	1165	0.00269
Pituitary	SNX16	8	82711816	82755101	4.20971	2.56e-05	1165	0.0298
Prostate	LRRC37A4P	17	43578685	43623042	7.08	1.44e-12	880	1.27e-09
Prostate	CRHR1-IT1	17	43697694	43725582	-7.08	1.44e-12	880	1.27e-09
Prostate	KANSL1-AS1	17	44270942	44274089	-7.08	1.44e-12	880	1.27e-09
Prostate	LRRC37A2	17	44588877	44630815	-6.643	3.07e-11	880	2.7e-08
Prostate	NSF	17	44668035	44834830	4.6493	3.33e-06	880	0.00293
Prostate	GHRLOS	3	10327438	10335133	-4.4972	6.89e-06	880	0.00606
Skin_Not_Sun_Exposed_Suprapubic	RCCD1	15	91498100	91506349	5.0248	5.04e-07	2548	0.00128
Skin_Not_Sun_Exposed_Suprapubic	RP11-303E16.2	16	81064375	81065090	4.3954	1.11e-05	2548	0.0283
Skin_Not_Sun_Exposed_Suprapubic	ARHGAP27	17	43471275	43511787	-7.23446	4.67e-13	2548	1.19e-09
Skin_Not_Sun_Exposed_Suprapubic	LRRC37A4P	17	43578685	43623042	6.53029	6.56e-11	2548	1.67e-07
Skin_Not_Sun_Exposed_Suprapubic	CRHR1-IT1	17	43697694	43725582	-7.11212	1.14e-12	2548	2.9e-09
Skin_Not_Sun_Exposed_Suprapubic	CRHR1	17	43699267	43913194	-7.10385	1.21e-12	2548	3.08e-09
Skin_Not_Sun_Exposed_Suprapubic	KANSL1-AS1	17	44270942	44274089	-7.11802	1.09e-12	2548	2.78e-09
Skin_Not_Sun_Exposed_Suprapubic	LRRC37A	17	44370099	44415160	-7.115	1.12e-12	2548	2.85e-09
Skin_Not_Sun_Exposed_Suprapubic	LRRC37A2	17	44588877	44630815	-6.09764	1.08e-09	2548	2.75e-06
Skin_Not_Sun_Exposed_Suprapubic	LRRC37A17P	17	45055847	45131935	6.658	2.78e-11	2548	7.08e-08
Skin_Not_Sun_Exposed_Suprapubic	HOXB2	17	46618256	46623441	4.28102	1.86e-05	2548	0.0474
Skin_Not_Sun_Exposed_Suprapubic	HOXB-AS1	17	46620913	46628610	4.999	5.76e-07	2548	0.00147
Skin_Not_Sun_Exposed_Suprapubic	CHMP4C	8	82665299	82671750	6.074	1.25e-09	2548	3.18e-06
Skin_Sun_Exposed_Lower_leg	CASC10	10	21781587	21786191	-5.464	4.66e-08	3729	0.000174
Skin_Sun_Exposed_Lower_leg	MLLT10	10	21823094	22032559	5.8631	4.54e-09	3729	1.69e-05
Skin_Sun_Exposed_Lower_leg	RCCD1	15	91498100	91506349	5.0253	5.03e-07	3729	0.00188
Skin_Sun_Exposed_Lower_leg	ARHGAP27	17	43471275	43511787	-7.246	4.29e-13	3729	1.6e-09
Skin_Sun_Exposed_Lower_leg	LRRC37A4P	17	43578685	43623042	6.954	3.55e-12	3729	1.32e-08
Skin_Sun_Exposed_Lower_leg	CRHR1-IT1	17	43697694	43725582	-7.06666	1.59e-12	3729	5.93e-09
Skin_Sun_Exposed_Lower_leg	CRHR1	17	43699267	43913194	-6.92248	4.44e-12	3729	1.66e-08
Skin_Sun_Exposed_Lower_leg	MAPT	17	43971748	44105700	-7.401	1.35e-13	3729	5.03e-10
Skin_Sun_Exposed_Lower_leg	RP11-669E14.6	17	44112679	44113136	7.115	1.12e-12	3729	4.18e-09
Skin_Sun_Exposed_Lower_leg	KANSL1-AS1	17	44270942	44274089	-7.09279	1.31e-12	3729	4.88e-09
Skin_Sun_Exposed_Lower_leg	LRRC37A	17	44370099	44415160	-7.079	1.45e-12	3729	5.41e-09
Skin_Sun_Exposed_Lower_leg	LRRC37A2	17	44588877	44630815	-6.29127	3.15e-10	3729	1.17e-06
Skin_Sun_Exposed_Lower_leg	RP11-6N17.3	17	46007048	46010472	-4.43863	9.05e-06	3729	0.0337
Skin_Sun_Exposed_Lower_leg	ANKLE1	19	17392454	17398455	-4.5092	6.51e-06	3729	0.0243
Skin_Sun_Exposed_Lower_leg	CHMP4C	8	82665299	82671750	5.8176	5.97e-09	3729	2.23e-05
Small_Intestine_Terminal_Ileum	CRHR1-IT1	17	43697694	43725582	-7.105	1.2e-12	491	5.89e-10
Small_Intestine_Terminal_Ileum	CRHR1	17	43699267	43913194	-6.954	3.55e-12	491	1.74e-09
Small_Intestine_Terminal_Ileum	KANSL1-AS1	17	44270942	44274089	-7.115	1.12e-12	491	5.5e-10
Small_Intestine_Terminal_Ileum	LRRC37A2	17	44588877	44630815	-6.231	4.63e-10	491	2.27e-07
Small_Intestine_Terminal_Ileum	SNX11	17	46180719	46200436	-4.629	3.68e-06	491	0.00181
Spleen	MLLT10	10	21823094	22032559	5.464	4.66e-08	1463	6.82e-05
Spleen	LRRC37A4P	17	43578685	43623042	7.102	1.23e-12	1463	1.8e-09
Spleen	CRHR1	17	43699267	43913194	-6.954	3.55e-12	1463	5.19e-09
Spleen	KANSL1-AS1	17	44270942	44274089	-6.6531	2.87e-11	1463	4.2e-08
Spleen	LRRC37A	17	44370099	44415160	-7.0938	1.31e-12	1463	1.92e-09
Spleen	LRRC37A2	17	44588877	44630815	-6.6935	2.18e-11	1463	3.19e-08
Spleen	WNT3	17	44839872	44910424	-4.9785	6.41e-07	1463	0.000938
Spleen	PNPO	17	46018872	46025654	-5.1883	2.12e-07	1463	0.00031
Spleen	HOXB2	17	46618256	46623441	5.311	1.09e-07	1463	0.000159
Spleen	HOXB-AS1	17	46620913	46628610	5.178	2.24e-07	1463	0.000328
Spleen	LINC00886	3	156465135	156534851	5.0559	4.28e-07	1463	0.000626
Spleen	FAM114A1	4	38869298	38947360	4.25037	2.13e-05	1463	0.0312
Stomach	DNALI1	1	38022520	38027846	-4.578	4.68e-06	1507	0.00705
Stomach	RCCD1	15	91498100	91506349	4.638	3.52e-06	1507	0.0053
Stomach	LRRC37A4P	17	43578685	43623042	6.6953	2.15e-11	1507	3.24e-08
Stomach	CRHR1-IT1	17	43697694	43725582	-7.105	1.2e-12	1507	1.81e-09
Stomach	CRHR1	17	43699267	43913194	-7.115	1.12e-12	1507	1.69e-09
Stomach	KANSL1-AS1	17	44270942	44274089	-7.0775	1.47e-12	1507	2.22e-09
Stomach	LRRC37A	17	44370099	44415160	-6.7637	1.35e-11	1507	2.03e-08
Stomach	LRRC37A2	17	44588877	44630815	-6.658	2.78e-11	1507	4.19e-08
Stomach	WNT3	17	44839872	44910424	-6.385	1.71e-10	1507	2.58e-07
Testis	RCCD1	15	91498100	91506349	5.052	4.37e-07	3222	0.00141
Testis	RP11-303E16.2	16	81064375	81065090	4.3806	1.18e-05	3222	0.038
Testis	ARHGAP27	17	43471275	43511787	6.06904	1.29e-09	3222	4.16e-06
Testis	PLEKHM1	17	43513266	43568115	7.102	1.23e-12	3222	3.96e-09
Testis	LRRC37A4P	17	43578685	43623042	7.1759	7.18e-13	3222	2.31e-09
Testis	CRHR1-IT1	17	43697694	43725582	-7.102	1.23e-12	3222	3.96e-09
Testis	CRHR1	17	43699267	43913194	-7.102	1.23e-12	3222	3.96e-09
Testis	MAPT	17	43971748	44105700	-6.82281	8.93e-12	3222	2.88e-08
Testis	KANSL1	17	44107282	44302733	5.05362	4.34e-07	3222	0.0014
Testis	KANSL1-AS1	17	44270942	44274089	-7.102	1.23e-12	3222	3.96e-09
Testis	NSF	17	44668035	44834830	-6.635	3.25e-11	3222	1.05e-07
Testis	WNT3	17	44839872	44910424	-5.83902	5.25e-09	3222	1.69e-05
Testis	LRRC37A17P	17	45055847	45131935	6.657	2.79e-11	3222	8.99e-08
Testis	HOXB2	17	46618256	46623441	4.43	9.42e-06	3222	0.0304
Testis	COX19	7	1005711	1015235	4.35877	1.31e-05	3222	0.0422
Thyroid	RCCD1	15	91498100	91506349	5.052	4.37e-07	4082	0.00178
Thyroid	LRRC37A4P	17	43578685	43623042	6.4469	1.14e-10	4082	4.65e-07
Thyroid	CRHR1-IT1	17	43697694	43725582	-6.7078	1.98e-11	4082	8.08e-08
Thyroid	CRHR1	17	43699267	43913194	-7.115	1.12e-12	4082	4.57e-09
Thyroid	MAPT	17	43971748	44105700	6.2865	3.25e-10	4082	1.33e-06
Thyroid	KANSL1	17	44107282	44302733	5.6361	1.74e-08	4082	7.1e-05
Thyroid	RP11-669E14.6	17	44112679	44113136	7.08	1.44e-12	4082	5.88e-09
Thyroid	KANSL1-AS1	17	44270942	44274089	-7.08	1.44e-12	4082	5.88e-09
Thyroid	LRRC37A	17	44370099	44415160	-7.1281	1.02e-12	4082	4.16e-09
Thyroid	LRRC37A2	17	44588877	44630815	-6.643	3.07e-11	4082	1.25e-07
Thyroid	WNT3	17	44839872	44910424	-6.084	1.17e-09	4082	4.78e-06
Thyroid	HOXB2	17	46618256	46623441	5.178	2.24e-07	4082	0.000914
Thyroid	HOXB-AS1	17	46620913	46628610	6.5204	7.01e-11	4082	2.86e-07
Thyroid	ANKLE1	19	17392454	17398455	-6.378	1.79e-10	4082	7.31e-07
Thyroid	METTL15P1	3	156431673	156432717	-7.297	2.94e-13	4082	1.2e-09
Thyroid	CHMP4C	8	82665299	82671750	6.07101	1.27e-09	4082	5.18e-06
Uterus	LRRC37A4P	17	43578685	43623042	7.102	1.23e-12	608	7.48e-10
Uterus	CRHR1-IT1	17	43697694	43725582	-6.909	4.87e-12	608	2.96e-09
Uterus	MAPT	17	43971748	44105700	6.073	1.25e-09	608	7.6e-07
Uterus	KANSL1-AS1	17	44270942	44274089	-7.079	1.45e-12	608	8.82e-10
Uterus	LRRC37A	17	44370099	44415160	-7.115	1.12e-12	608	6.81e-10
Uterus	LRRC37A2	17	44588877	44630815	-6.213	5.2e-10	608	3.16e-07
Uterus	HOXB-AS1	17	46620913	46628610	4.195	2.72e-05	608	0.0165
Vagina	LRRC37A4P	17	43578685	43623042	6.3242	2.55e-10	675	1.72e-07
Vagina	CRHR1-IT1	17	43697694	43725582	-7.102	1.23e-12	675	8.3e-10
Vagina	KANSL1-AS1	17	44270942	44274089	-6.954	3.55e-12	675	2.4e-09
Vagina	LRRC37A	17	44370099	44415160	-6.7258	1.75e-11	675	1.18e-08
Vagina	LRRC37A2	17	44588877	44630815	-6.8665	6.58e-12	675	4.44e-09
Vagina	HOXB2	17	46618256	46623441	5.4539	4.93e-08	675	3.33e-05
Whole_Blood	LRRC37A4P	17	43578685	43623042	7.08	1.44e-12	2058	2.96e-09
Whole_Blood	CRHR1-IT1	17	43697694	43725582	-7.115	1.12e-12	2058	2.3e-09
Whole_Blood	KANSL1-AS1	17	44270942	44274089	-7.1393	9.38e-13	2058	1.93e-09
Whole_Blood	ARL17B	17	44352150	44439130	4.2409	2.23e-05	2058	0.0459
Whole_Blood	LRRC37A	17	44370099	44415160	-6.2484	4.15e-10	2058	8.54e-07
Whole_Blood	LRRC37A2	17	44588877	44630815	-6.658	2.78e-11	2058	5.72e-08
Whole_Blood	PNPO	17	46018872	46025654	-5.5549	2.78e-08	2058	5.72e-05
