# Supplementary material for: A genome-wide cross-cancer meta-analysis highlights the shared genetic links of five solid cancers
Source: Front Microbiol. 2023 Feb 3;14:1116592. doi: 10.3389/fmicb.2023.1116592 (PMC9935838; doi:10.3389/fmicb.2023.1116592)
Supplement: Supplementary file 4 [file Table_4.XLSX]

## Sheet: Table S4
Table S4. TWAS of prostate cancer
Tissue	Gene	Chr	P0	P1	Z	P	GN	FDR
Adipose_Subcutaneous	NSUN4	1	46805849	46830824	4.441	8.95e-06	3579	0.032
Adipose_Subcutaneous	CRTC2	1	153920145	153931101	5.21151	1.87e-07	3579	0.000669
Adipose_Subcutaneous	PBXIP1	1	154916552	154928599	6.047	1.48e-09	3579	5.3e-06
Adipose_Subcutaneous	RP11-181K3.4	1	183107537	183110417	4.456	8.35e-06	3579	0.0299
Adipose_Subcutaneous	MDM4	1	204485511	204542871	8.7935	1.45e-18	3579	5.19e-15
Adipose_Subcutaneous	NUCKS1	1	205688655	205719404	-5.79	7.04e-09	3579	2.52e-05
Adipose_Subcutaneous	RAB7L1	1	205737114	205744588	5.12572	2.96e-07	3579	0.00106
Adipose_Subcutaneous	TMEM180	10	104221149	104236802	-5.583	2.36e-08	3579	8.45e-05
Adipose_Subcutaneous	WBP1L	10	104503727	104576021	7.163	7.89e-13	3579	2.82e-09
Adipose_Subcutaneous	RAD9A	11	67159176	67164895	-4.71974	2.36e-06	3579	0.00845
Adipose_Subcutaneous	RP11-554A11.9	11	68923378	68927220	-10.4846	1.02e-25	3579	3.65e-22
Adipose_Subcutaneous	CCDC53	12	102406705	102455927	4.398	1.09e-05	3579	0.039
Adipose_Subcutaneous	SUPT4H1	17	56422539	56429784	-4.442	8.91e-06	3579	0.0319
Adipose_Subcutaneous	POLI	18	51795774	51847636	5.20198	1.97e-07	3579	0.000705
Adipose_Subcutaneous	KDSR	18	60994959	61034743	-5.05747	4.25e-07	3579	0.00152
Adipose_Subcutaneous	AC011526.1	19	41960074	42006559	-9.454	3.26e-21	3579	1.17e-17
Adipose_Subcutaneous	PRR12	19	50094900	50129696	-4.528	5.95e-06	3579	0.0213
Adipose_Subcutaneous	C2orf43	2	20883788	21022882	6.736	1.63e-11	3579	5.83e-08
Adipose_Subcutaneous	WDPCP	2	63348518	64054977	-6.621	3.57e-11	3579	1.28e-07
Adipose_Subcutaneous	MDH1	2	63816285	63834331	-6.146	7.95e-10	3579	2.85e-06
Adipose_Subcutaneous	UGP2	2	64068074	64118696	-4.579	4.67e-06	3579	0.0167
Adipose_Subcutaneous	GGCX	2	85777678	85788670	9.292	1.51e-20	3579	5.4e-17
Adipose_Subcutaneous	CASP8	2	202098166	202152434	-5.2464	1.55e-07	3579	0.000555
Adipose_Subcutaneous	ALS2CR12	2	202152994	202222121	5.1317	2.87e-07	3579	0.00103
Adipose_Subcutaneous	UQCC1	20	33890369	33999944	-4.955	7.23e-07	3579	0.00259
Adipose_Subcutaneous	TSPO	22	43547520	43559248	5.347	8.94e-08	3579	0.00032
Adipose_Subcutaneous	WDR52	3	113012799	113160457	-7.4939	6.69e-14	3579	2.39e-10
Adipose_Subcutaneous	SPICE1	3	113161565	113234034	-7.7773	7.41e-15	3579	2.65e-11
Adipose_Subcutaneous	EEFSEC	3	127965679	128127485	10.0574	8.52e-24	3579	3.05e-20
Adipose_Subcutaneous	ZBTB38	3	141043055	141168634	-5.385	7.24e-08	3579	0.000259
Adipose_Subcutaneous	DHX36	3	153990335	154042286	4.3896	1.14e-05	3579	0.0408
Adipose_Subcutaneous	CCHCR1	6	31110216	31126015	6.73422	1.65e-11	3579	5.91e-08
Adipose_Subcutaneous	XXbac-BPG181B23.7	6	31362066	31363272	-4.37394	1.22e-05	3579	0.0437
Adipose_Subcutaneous	LY6G5C	6	31644461	31651817	-4.74178	2.12e-06	3579	0.00759
Adipose_Subcutaneous	C4A	6	31949801	31970458	-5.0723	3.93e-07	3579	0.00141
Adipose_Subcutaneous	ATF6B	6	32084257	32096030	-5.234	1.66e-07	3579	0.000594
Adipose_Subcutaneous	SNRPC	6	34725183	34741571	5.542	2.99e-08	3579	0.000107
Adipose_Subcutaneous	UHRF1BP1	6	34759857	34845291	-5.5167	3.45e-08	3579	0.000123
Adipose_Subcutaneous	RGS17	6	153325594	153452384	-7.2182	5.27e-13	3579	1.89e-09
Adipose_Subcutaneous	RP4-607J23.2	7	97937257	97939753	7.51364	5.75e-14	3579	2.06e-10
Adipose_Subcutaneous	RP11-307C18.1	7	97952165	97952742	7.8062	5.89e-15	3579	2.11e-11
Adipose_Subcutaneous	HAUS6	9	19053141	19103117	6.714	1.89e-11	3579	6.76e-08
Adipose_Subcutaneous	PSMB7	9	127115745	127177723	4.53636	5.72e-06	3579	0.0205
Adipose_Subcutaneous	C9orf78	9	132589569	132598142	5.60899	2.04e-08	3579	7.3e-05
Adipose_Visceral_Omentum	DENND4B	1	153901977	153919172	-6.5265	6.73e-11	2100	1.41e-07
Adipose_Visceral_Omentum	RP11-422P24.10	1	153938992	153939406	4.3022	1.69e-05	2100	0.0355
Adipose_Visceral_Omentum	RAB13	1	153954127	153958834	-4.5409	5.6e-06	2100	0.0118
Adipose_Visceral_Omentum	RAB7L1	1	205737114	205744588	4.9875	6.12e-07	2100	0.00129
Adipose_Visceral_Omentum	TMEM180	10	104221149	104236802	-4.8782	1.07e-06	2100	0.00225
Adipose_Visceral_Omentum	WBP1L	10	104503727	104576021	6.8907	5.55e-12	2100	1.17e-08
Adipose_Visceral_Omentum	RP11-554A11.9	11	68923378	68927220	-9.9002	4.15e-23	2100	8.72e-20
Adipose_Visceral_Omentum	MPHOSPH6	16	82181403	82203831	-4.634	3.59e-06	2100	0.00754
Adipose_Visceral_Omentum	TOM1L2	17	17746828	17875736	4.5	6.8e-06	2100	0.0143
Adipose_Visceral_Omentum	POLI	18	51795774	51847636	5.01	5.44e-07	2100	0.00114
Adipose_Visceral_Omentum	C2orf43	2	20883788	21022882	6.4518	1.11e-10	2100	2.33e-07
Adipose_Visceral_Omentum	WDPCP	2	63348518	64054977	-6.0265	1.68e-09	2100	3.53e-06
Adipose_Visceral_Omentum	MDH1	2	63816285	63834331	-6.146	7.95e-10	2100	1.67e-06
Adipose_Visceral_Omentum	GGCX	2	85777678	85788670	9.322	1.14e-20	2100	2.39e-17
Adipose_Visceral_Omentum	CASP8	2	202098166	202152434	-4.713	2.44e-06	2100	0.00512
Adipose_Visceral_Omentum	UQCC1	20	33890369	33999944	-4.955	7.23e-07	2100	0.00152
Adipose_Visceral_Omentum	TSPO	22	43547520	43559248	5.347	8.94e-08	2100	0.000188
Adipose_Visceral_Omentum	LAMB2	3	49158547	49170551	-4.875	1.09e-06	2100	0.00229
Adipose_Visceral_Omentum	WDR52	3	113012799	113160457	-7.068	1.57e-12	2100	3.3e-09
Adipose_Visceral_Omentum	CCHCR1	6	31110216	31126015	4.90964	9.12e-07	2100	0.00192
Adipose_Visceral_Omentum	XXbac-BPG181B23.7	6	31362066	31363272	-4.88983	1.01e-06	2100	0.00212
Adipose_Visceral_Omentum	CLIC1	6	31699994	31707540	-4.493	7.02e-06	2100	0.0147
Adipose_Visceral_Omentum	UHRF1BP1	6	34759857	34845291	-5.543	2.97e-08	2100	6.24e-05
Adipose_Visceral_Omentum	SLC22A3	6	160769300	160876014	-11.7136	1.09e-31	2100	2.29e-28
Adipose_Visceral_Omentum	RP4-607J23.2	7	97937257	97939753	8.4576	2.73e-17	2100	5.73e-14
Adipose_Visceral_Omentum	RP11-307C18.1	7	97952165	97952742	7.3268	2.36e-13	2100	4.96e-10
Adipose_Visceral_Omentum	HAUS6	9	19053141	19103117	5.492	3.97e-08	2100	8.34e-05
Adipose_Visceral_Omentum	TOR1A	9	132575223	132586413	4.5155	6.32e-06	2100	0.0133
Adrenal_Gland	NSUN4	1	46805849	46830824	4.435	9.21e-06	1514	0.0139
Adrenal_Gland	LARP4B	10	855484	977564	4.2013	2.65e-05	1514	0.0401
Adrenal_Gland	TMEM180	10	104221149	104236802	-6.569	5.07e-11	1514	7.68e-08
Adrenal_Gland	AL357153.1	14	70935877	70937825	-5.5872	2.31e-08	1514	3.5e-05
Adrenal_Gland	RPL9P25	15	66671675	66672253	4.198	2.69e-05	1514	0.0407
Adrenal_Gland	MPHOSPH6	16	82181403	82203831	-4.82814	1.38e-06	1514	0.00209
Adrenal_Gland	EIF3K	19	39109735	39127595	4.3666	1.26e-05	1514	0.0191
Adrenal_Gland	C2orf43	2	20883788	21022882	5.718	1.08e-08	1514	1.64e-05
Adrenal_Gland	RIF1	2	152266397	152359699	-4.2256	2.38e-05	1514	0.036
Adrenal_Gland	MMP24-AS1	20	33804265	33865934	-4.5665	4.96e-06	1514	0.00751
Adrenal_Gland	TSPO	22	43547520	43559248	7.5923	3.14e-14	1514	4.75e-11
Adrenal_Gland	WDR52	3	113012799	113160457	-6.0222	1.72e-09	1514	2.6e-06
Adrenal_Gland	PRKCI	3	169940153	170023769	-5.961	2.51e-09	1514	3.8e-06
Adrenal_Gland	INTS12	4	106607849	106817143	-4.34028	1.42e-05	1514	0.0215
Adrenal_Gland	XXbac-BPG299F13.17	6	31162977	31165814	7.301	2.86e-13	1514	4.33e-10
Adrenal_Gland	XXbac-BPG181B23.7	6	31362066	31363272	-4.518	6.24e-06	1514	0.00945
Adrenal_Gland	CYP21A1P	6	31973413	31976228	-5.6509	1.6e-08	1514	2.42e-05
Adrenal_Gland	DAXX	6	33286335	33297046	5.2163	1.83e-07	1514	0.000277
Adrenal_Gland	UHRF1BP1	6	34759857	34845291	-5.2625	1.42e-07	1514	0.000215
Adrenal_Gland	ZUFSP	6	116956781	116989957	-6.1731	6.7e-10	1514	1.01e-06
Adrenal_Gland	RP4-607J23.2	7	97937257	97939753	7.735	1.03e-14	1514	1.56e-11
Artery_Aorta	NUCKS1	1	205688655	205719404	-5.735	9.75e-09	3047	2.97e-05
Artery_Aorta	RAB7L1	1	205737114	205744588	5.32793	9.93e-08	3047	0.000303
Artery_Aorta	SEC61A2	10	12171636	12204288	4.44475	8.8e-06	3047	0.0268
Artery_Aorta	TNNT3	11	1940792	1959936	-6.5958	4.23e-11	3047	1.29e-07
Artery_Aorta	MADD	11	47290712	47351582	4.5128	6.4e-06	3047	0.0195
Artery_Aorta	RP11-554A11.9	11	68923378	68927220	-7.8984	2.83e-15	3047	8.62e-12
Artery_Aorta	RP11-302B13.5	12	49297286	49297691	4.386	1.15e-05	3047	0.035
Artery_Aorta	MPHOSPH6	16	82181403	82203831	-4.86235	1.16e-06	3047	0.00353
Artery_Aorta	AC122129.1	17	17761583	17762295	4.55	5.36e-06	3047	0.0163
Artery_Aorta	POLI	18	51795774	51847636	5.171	2.32e-07	3047	0.000707
Artery_Aorta	PRR12	19	50094900	50129696	-4.7038	2.55e-06	3047	0.00777
Artery_Aorta	C2orf43	2	20883788	21022882	5.718	1.08e-08	3047	3.29e-05
Artery_Aorta	WDPCP	2	63348518	64054977	-7.1098	1.16e-12	3047	3.53e-09
Artery_Aorta	GGCX	2	85777678	85788670	8.5389	1.36e-17	3047	4.14e-14
Artery_Aorta	ALS2CR12	2	202152994	202222121	4.609	4.05e-06	3047	0.0123
Artery_Aorta	RPN1	3	128338817	128399918	-4.65862	3.18e-06	3047	0.00969
Artery_Aorta	RAB7A	3	128444965	128533639	-5.75179	8.83e-09	3047	2.69e-05
Artery_Aorta	PPA2	4	106290234	106395238	-5.71711	1.08e-08	3047	3.29e-05
Artery_Aorta	ZNRD1	6	30029031	30032686	-4.8279	1.38e-06	3047	0.0042
Artery_Aorta	PPP1R18	6	30644166	30655672	-4.4564	8.33e-06	3047	0.0254
Artery_Aorta	XXbac-BPG181B23.7	6	31362066	31363272	-4.4161	1.01e-05	3047	0.0308
Artery_Aorta	C4A	6	31949801	31970458	-4.999	5.76e-07	3047	0.00176
Artery_Aorta	TAPBP	6	33267471	33282164	4.3846	1.16e-05	3047	0.0353
Artery_Aorta	SNRPC	6	34725183	34741571	4.999	5.76e-07	3047	0.00176
Artery_Aorta	UHRF1BP1	6	34759857	34845291	-5.543	2.97e-08	3047	9.05e-05
Artery_Aorta	HEATR2	7	769300	829190	4.424	9.69e-06	3047	0.0295
Artery_Aorta	HIBADH	7	27565061	27702614	7.70674	1.29e-14	3047	3.93e-11
Artery_Aorta	RP4-607J23.2	7	97937257	97939753	7.85483	4e-15	3047	1.22e-11
Artery_Aorta	RP11-307C18.1	7	97952165	97952742	8.41485	3.93e-17	3047	1.2e-13
Artery_Aorta	HAUS6	9	19053141	19103117	6.3507	2.14e-10	3047	6.52e-07
Artery_Aorta	C9orf78	9	132589569	132598142	4.746	2.07e-06	3047	0.00631
Artery_Coronary	TMEM180	10	104221149	104236802	-6.39	1.66e-10	1231	2.04e-07
Artery_Coronary	AC108004.3	17	254326	263814	4.4793	7.49e-06	1231	0.00922
Artery_Coronary	POLI	18	51795774	51847636	5.01	5.44e-07	1231	0.00067
Artery_Coronary	C2orf43	2	20883788	21022882	5.8548	4.78e-09	1231	5.88e-06
Artery_Coronary	RIF1	2	152266397	152359699	-4.1939	2.74e-05	1231	0.0337
Artery_Coronary	AMT	3	49454211	49460186	4.1265	3.68e-05	1231	0.0453
Artery_Coronary	NICN1	3	49460379	49466759	4.1935	2.75e-05	1231	0.0339
Artery_Coronary	BAG6	6	31606805	31620170	-5.96083	2.51e-09	1231	3.09e-06
Artery_Coronary	UHRF1BP1	6	34759857	34845291	-5.542	2.99e-08	1231	3.68e-05
Artery_Coronary	RP4-607J23.2	7	97937257	97939753	5.892	3.82e-09	1231	4.7e-06
Artery_Coronary	RP11-307C18.1	7	97952165	97952742	7.9313	2.17e-15	1231	2.67e-12
Artery_Tibial	CREB3L4	1	153940713	153946192	-5.86428	4.51e-09	3844	1.73e-05
Artery_Tibial	LAMC1	1	182992595	183114727	-4.447	8.71e-06	3844	0.0335
Artery_Tibial	RP11-181K3.4	1	183107537	183110417	4.53	5.9e-06	3844	0.0227
Artery_Tibial	NUCKS1	1	205688655	205719404	-5.887	3.93e-09	3844	1.51e-05
Artery_Tibial	RAB7L1	1	205737114	205744588	5.95598	2.59e-09	3844	9.96e-06
Artery_Tibial	TMEM180	10	104221149	104236802	-6.569	5.07e-11	3844	1.95e-07
Artery_Tibial	WBP1L	10	104503727	104576021	4.547	5.44e-06	3844	0.0209
Artery_Tibial	MADD	11	47290712	47351582	4.90378	9.4e-07	3844	0.00361
Artery_Tibial	RAD9A	11	67159176	67164895	-4.988	6.1e-07	3844	0.00234
Artery_Tibial	NUDT8	11	67395409	67397401	-4.61621	3.91e-06	3844	0.015
Artery_Tibial	RP11-554A11.9	11	68923378	68927220	-7.91222	2.53e-15	3844	9.73e-12
Artery_Tibial	LMBR1L	12	49490919	49504681	4.742	2.12e-06	3844	0.00815
Artery_Tibial	SUPT4H1	17	56422539	56429784	-4.47478	7.65e-06	3844	0.0294
Artery_Tibial	POLI	18	51795774	51847636	5.24446	1.57e-07	3844	0.000604
Artery_Tibial	ZNF236	18	74534563	74682683	4.461	8.16e-06	3844	0.0314
Artery_Tibial	CTD-3032J10.3	19	17317947	17318819	-5.279	1.3e-07	3844	0.0005
Artery_Tibial	C2orf43	2	20883788	21022882	6.86846	6.49e-12	3844	2.49e-08
Artery_Tibial	AC009501.4	2	63271057	63275775	-9.89039	4.58e-23	3844	1.76e-19
Artery_Tibial	WDPCP	2	63348518	64054977	-6.41155	1.44e-10	3844	5.54e-07
Artery_Tibial	MDH1	2	63816285	63834331	-6.238	4.43e-10	3844	1.7e-06
Artery_Tibial	GGCX	2	85777678	85788670	8.60148	7.87e-18	3844	3.03e-14
Artery_Tibial	CASP8	2	202098166	202152434	-5.203	1.96e-07	3844	0.000753
Artery_Tibial	ALS2CR12	2	202152994	202222121	5.203	1.96e-07	3844	0.000753
Artery_Tibial	HDLBP	2	242169484	242256476	-4.83154	1.35e-06	3844	0.00519
Artery_Tibial	CHMP2B	3	87276421	87304698	-6.335	2.37e-10	3844	9.11e-07
Artery_Tibial	WDR52	3	113012799	113160457	-7.127	1.03e-12	3844	3.96e-09
Artery_Tibial	SMC4	3	160119703	160149613	4.5837	4.57e-06	3844	0.0176
Artery_Tibial	TCF19	6	31126319	31131992	7.301	2.86e-13	3844	1.1e-09
Artery_Tibial	XXbac-BPG181B23.7	6	31362066	31363272	-5.14124	2.73e-07	3844	0.00105
Artery_Tibial	C4A	6	31949801	31970458	-4.47514	7.64e-06	3844	0.0294
Artery_Tibial	CYP21A1P	6	31973413	31976228	-5.92807	3.07e-09	3844	1.18e-05
Artery_Tibial	SNRPC	6	34725183	34741571	5.541	3.01e-08	3844	0.000116
Artery_Tibial	UHRF1BP1	6	34759857	34845291	-5.542	2.99e-08	3844	0.000115
Artery_Tibial	SLC22A3	6	160769300	160876014	-6.02126	1.73e-09	3844	6.65e-06
Artery_Tibial	HIBADH	7	27565061	27702614	8.5208	1.58e-17	3844	6.07e-14
Artery_Tibial	LMTK2	7	97736197	97838945	7.7481	9.33e-15	3844	3.59e-11
Artery_Tibial	BRI3	7	97881691	97936761	7.9319	2.16e-15	3844	8.3e-12
Artery_Tibial	RP4-607J23.2	7	97937257	97939753	8.4941	2e-17	3844	7.69e-14
Artery_Tibial	RP11-307C18.1	7	97952165	97952742	8.8891	6.16e-19	3844	2.37e-15
Artery_Tibial	HAUS6	9	19053141	19103117	6.714	1.89e-11	3844	7.27e-08
Artery_Tibial	PSMB7	9	127115745	127177723	4.719	2.37e-06	3844	0.00911
Artery_Tibial	C9orf78	9	132589569	132598142	4.98813	6.1e-07	3844	0.00234
Brain_Caudate_basal_ganglia	RP11-216N14.8	1	153719327	153719480	-4.6541	3.25e-06	970	0.00315
Brain_Caudate_basal_ganglia	NUCKS1	1	205688655	205719404	5.976	2.29e-09	970	2.22e-06
Brain_Caudate_basal_ganglia	AGAP4	10	46321042	46349323	4.921	8.61e-07	970	0.000835
Brain_Caudate_basal_ganglia	METTL10	10	126436718	126451127	-4.189	2.8e-05	970	0.0272
Brain_Caudate_basal_ganglia	HAAO	2	42994229	43019732	4.4598	8.2e-06	970	0.00795
Brain_Caudate_basal_ganglia	ACA59	2	64110383	64110525	6.2365	4.47e-10	970	4.34e-07
Brain_Caudate_basal_ganglia	XXbac-BPG181B23.7	6	31362066	31363272	-4.3627	1.28e-05	970	0.0124
Brain_Caudate_basal_ganglia	TAP2	6	32789610	32796811	-5.2652	1.4e-07	970	0.000136
Brain_Caudate_basal_ganglia	SNRPC	6	34725183	34741571	5.554	2.79e-08	970	2.71e-05
Brain_Caudate_basal_ganglia	UHRF1BP1	6	34759857	34845291	-5.5779	2.44e-08	970	2.37e-05
Brain_Caudate_basal_ganglia	MRPL18	6	160210844	160219468	4.135	3.55e-05	970	0.0344
Brain_Caudate_basal_ganglia	SLC22A3	6	160769300	160876014	-11.3077	1.2e-29	970	1.16e-26
Brain_Caudate_basal_ganglia	AUTS2	7	69063905	70258054	-4.502	6.73e-06	970	0.00653
Brain_Caudate_basal_ganglia	RP4-607J23.2	7	97937257	97939753	7.308	2.71e-13	970	2.63e-10
Brain_Caudate_basal_ganglia	TOR1B	9	132565432	132573560	-5.368	7.95e-08	970	7.71e-05
Brain_Cerebellar_Hemisphere	DCST2	1	154995593	155006257	7.40639	1.3e-13	1542	2e-10
Brain_Cerebellar_Hemisphere	LAMC1	1	182992595	183114727	4.502	6.73e-06	1542	0.0104
Brain_Cerebellar_Hemisphere	SEC61A2	10	12171636	12204288	4.601	4.2e-06	1542	0.00648
Brain_Cerebellar_Hemisphere	TMEM180	10	104221149	104236802	-6.586	4.52e-11	1542	6.97e-08
Brain_Cerebellar_Hemisphere	RP11-750H9.5	11	47404699	47430741	4.367	1.26e-05	1542	0.0194
Brain_Cerebellar_Hemisphere	GSTP1	11	67351066	67354131	4.67633	2.92e-06	1542	0.0045
Brain_Cerebellar_Hemisphere	RP11-554A11.9	11	68923378	68927220	-14.4193	3.91e-47	1542	6.03e-44
Brain_Cerebellar_Hemisphere	MPHOSPH6	16	82181403	82203831	-4.9187	8.71e-07	1542	0.00134
Brain_Cerebellar_Hemisphere	POLI	18	51795774	51847636	5.01	5.44e-07	1542	0.000839
Brain_Cerebellar_Hemisphere	ATP13A1	19	19756009	19774502	-4.191	2.78e-05	1542	0.0429
Brain_Cerebellar_Hemisphere	PRR12	19	50094900	50129696	-4.553	5.29e-06	1542	0.00816
Brain_Cerebellar_Hemisphere	GGCX	2	85777678	85788670	9.6555	4.66e-22	1542	7.19e-19
Brain_Cerebellar_Hemisphere	CASP8	2	202098166	202152434	5.485	4.13e-08	1542	6.37e-05
Brain_Cerebellar_Hemisphere	STMN3	20	62271061	62284780	5.8873	3.93e-09	1542	6.06e-06
Brain_Cerebellar_Hemisphere	NCKIPSD	3	48701364	48723797	4.3984	1.09e-05	1542	0.0168
Brain_Cerebellar_Hemisphere	XXbac-BPG299F13.17	6	31162977	31165814	5.171	2.33e-07	1542	0.000359
Brain_Cerebellar_Hemisphere	HLA-B	6	31321649	31324965	-4.8792	1.07e-06	1542	0.00165
Brain_Cerebellar_Hemisphere	CYP21A1P	6	31973413	31976228	-5.267	1.39e-07	1542	0.000214
Brain_Cerebellar_Hemisphere	TAP2	6	32789610	32796811	-5.0626	4.14e-07	1542	0.000638
Brain_Cerebellar_Hemisphere	UHRF1BP1	6	34759857	34845291	-5.554	2.79e-08	1542	4.3e-05
Brain_Cerebellar_Hemisphere	RP4-607J23.2	7	97937257	97939753	5.88024	4.1e-09	1542	6.32e-06
Brain_Cerebellar_Hemisphere	RP11-307C18.1	7	97952165	97952742	7.735	1.03e-14	1542	1.59e-11
Brain_Cerebellar_Hemisphere	TOR1A	9	132575223	132586413	4.9007	9.55e-07	1542	0.00147
Brain_Cerebellum	CTSS	1	150702672	150738433	6.57008	5.03e-11	2033	1.02e-07
Brain_Cerebellum	DCST2	1	154995593	155006257	5.85	4.92e-09	2033	1e-05
Brain_Cerebellum	LAMC1	1	182992595	183114727	4.495	6.96e-06	2033	0.0141
Brain_Cerebellum	NUCKS1	1	205688655	205719404	-5.887	3.93e-09	2033	7.99e-06
Brain_Cerebellum	SLC41A1	1	205758221	205782876	5.117	3.1e-07	2033	0.00063
Brain_Cerebellum	SEC61A2	10	12171636	12204288	4.428	9.51e-06	2033	0.0193
Brain_Cerebellum	AGAP4	10	46321042	46349323	4.455	8.39e-06	2033	0.0171
Brain_Cerebellum	MBL1P	10	81664654	81710092	-4.2901	1.79e-05	2033	0.0364
Brain_Cerebellum	TMEM180	10	104221149	104236802	-6.611	3.82e-11	2033	7.77e-08
Brain_Cerebellum	ARL3	10	104433488	104474164	4.367	1.26e-05	2033	0.0256
Brain_Cerebellum	RP11-554A11.9	11	68923378	68927220	-8.4627	2.61e-17	2033	5.31e-14
Brain_Cerebellum	MPHOSPH6	16	82181403	82203831	-4.22294	2.41e-05	2033	0.049
Brain_Cerebellum	TOM1L2	17	17746828	17875736	4.71	2.48e-06	2033	0.00504
Brain_Cerebellum	SYNRG	17	35874900	35969544	4.634	3.59e-06	2033	0.0073
Brain_Cerebellum	SUPT4H1	17	56422539	56429784	-4.733	2.21e-06	2033	0.00449
Brain_Cerebellum	POLI	18	51795774	51847636	5.256	1.47e-07	2033	0.000299
Brain_Cerebellum	CTC-435M10.6	19	41931264	41932142	4.6091	4.04e-06	2033	0.00821
Brain_Cerebellum	PRR12	19	50094900	50129696	-4.553	5.29e-06	2033	0.0108
Brain_Cerebellum	WDPCP	2	63348518	64054977	-7.2686	3.63e-13	2033	7.38e-10
Brain_Cerebellum	MAT2A	2	85766288	85770731	-5.0075	5.52e-07	2033	0.00112
Brain_Cerebellum	GGCX	2	85777678	85788670	9.3801	6.59e-21	2033	1.34e-17
Brain_Cerebellum	CASP8	2	202098166	202152434	5.0066	5.54e-07	2033	0.00113
Brain_Cerebellum	ALS2CR12	2	202152994	202222121	5.203	1.96e-07	2033	0.000398
Brain_Cerebellum	STMN3	20	62271061	62284780	8.4746	2.36e-17	2033	4.8e-14
Brain_Cerebellum	GPX1	3	49394609	49396033	-4.5074	6.56e-06	2033	0.0133
Brain_Cerebellum	TCF19	6	31126319	31131992	4.428	9.51e-06	2033	0.0193
Brain_Cerebellum	MICB	6	31462658	31478901	4.348	1.37e-05	2033	0.0279
Brain_Cerebellum	DDAH2	6	31694815	31697573	-6.457	1.07e-10	2033	2.18e-07
Brain_Cerebellum	CYP21A1P	6	31973413	31976228	-5.3192	1.04e-07	2033	0.000211
Brain_Cerebellum	HLA-DMA	6	32916390	32936221	4.7515	2.02e-06	2033	0.00411
Brain_Cerebellum	HLA-DOA	6	32971955	32977389	4.3812	1.18e-05	2033	0.024
Brain_Cerebellum	HIBADH	7	27565061	27702614	6.087	1.15e-09	2033	2.34e-06
Brain_Cerebellum	RP4-607J23.2	7	97937257	97939753	7.55124	4.31e-14	2033	8.76e-11
Brain_Cerebellum	RP11-307C18.1	7	97952165	97952742	7.252	4.11e-13	2033	8.36e-10
Brain_Cerebellum	FGFR1	8	38268656	38326352	4.30023	1.71e-05	2033	0.0348
Brain_Cerebellum	FAM83H	8	144806103	144815971	4.361	1.29e-05	2033	0.0262
Brain_Cerebellum	TOR1A	9	132575223	132586413	5.329	9.88e-08	2033	0.000201
Brain_Cerebellum	USP20	9	132597696	132644107	-4.2225	2.42e-05	2033	0.0492
Brain_Cortex	CTSS	1	150702672	150738433	5.336	9.5e-08	1069	0.000102
Brain_Cortex	CYP17A1-AS1	10	104592478	104594273	5.6948	1.23e-08	1069	1.31e-05
Brain_Cortex	RP11-554A11.9	11	68923378	68927220	-7.1056	1.2e-12	1069	1.28e-09
Brain_Cortex	VPS53	17	411908	624957	8.186	2.7e-16	1069	2.89e-13
Brain_Cortex	MRPL10	17	45900638	45908900	-4.3664	1.26e-05	1069	0.0135
Brain_Cortex	GGCX	2	85777678	85788670	10.103	5.36e-24	1069	5.73e-21
Brain_Cortex	ALS2CR12	2	202152994	202222121	5.203	1.96e-07	1069	0.00021
Brain_Cortex	STMN3	20	62271061	62284780	8.2219	2e-16	1069	2.14e-13
Brain_Cortex	AMT	3	49454211	49460186	4.4023	1.07e-05	1069	0.0114
Brain_Cortex	PPA2	4	106290234	106395238	-6.2258	4.79e-10	1069	5.12e-07
Brain_Cortex	ACAT2	6	160183951	160199312	4.7652	1.89e-06	1069	0.00202
Brain_Cortex	RP11-307C18.1	7	97952165	97952742	6.533	6.43e-11	1069	6.87e-08
Brain_Frontal_Cortex_BA9	AGAP4	10	46321042	46349323	4.0942	4.24e-05	950	0.0403
Brain_Frontal_Cortex_BA9	PIBF1	13	73357561	73590591	5.403	6.55e-08	950	6.22e-05
Brain_Frontal_Cortex_BA9	DIS3L	15	66585555	66626236	-4.198	2.69e-05	950	0.0256
Brain_Frontal_Cortex_BA9	POLI	18	51795774	51847636	4.894	9.87e-07	950	0.000938
Brain_Frontal_Cortex_BA9	C2orf43	2	20883788	21022882	6.362	1.99e-10	950	1.89e-07
Brain_Frontal_Cortex_BA9	CASP8	2	202098166	202152434	5.485	4.13e-08	950	3.92e-05
Brain_Frontal_Cortex_BA9	ALS2CR12	2	202152994	202222121	5.203	1.96e-07	950	0.000186
Brain_Frontal_Cortex_BA9	TTLL12	22	43562628	43583139	-7.9475	1.9e-15	950	1.81e-12
Brain_Frontal_Cortex_BA9	GPX1	3	49394609	49396033	-4.516	6.3e-06	950	0.00598
Brain_Frontal_Cortex_BA9	PPM1L	3	160473390	160796695	4.163	3.14e-05	950	0.0298
Brain_Frontal_Cortex_BA9	HLA-DOB	6	32780540	32781248	-5.773	7.79e-09	950	7.4e-06
Brain_Frontal_Cortex_BA9	SLC22A3	6	160769300	160876014	-10.7584	5.41e-27	950	5.14e-24
Brain_Frontal_Cortex_BA9	RP4-607J23.2	7	97937257	97939753	5.892	3.82e-09	950	3.63e-06
Brain_Frontal_Cortex_BA9	RP11-307C18.1	7	97952165	97952742	11.926	8.66e-33	950	8.23e-30
Brain_Frontal_Cortex_BA9	TOR1B	9	132565432	132573560	-4.881	1.06e-06	950	0.00101
Brain_Hippocampus	ARNT	1	150782181	150849244	4.374	1.22e-05	558	0.00681
Brain_Hippocampus	NUCKS1	1	205688655	205719404	-4.141	3.45e-05	558	0.0193
Brain_Hippocampus	RAD51C	17	56769934	56811703	-4.053	5.06e-05	558	0.0282
Brain_Hippocampus	C2orf43	2	20883788	21022882	5.1719	2.32e-07	558	0.000129
Brain_Hippocampus	CYP21A1P	6	31973413	31976228	-4.457	8.31e-06	558	0.00464
Brain_Hypothalamus	TMEM180	10	104221149	104236802	-6.415	1.41e-10	619	8.73e-08
Brain_Hypothalamus	CYP17A1-AS1	10	104592478	104594273	4.403	1.07e-05	619	0.00662
Brain_Hypothalamus	QSER1	11	32914724	33014862	4.108	3.99e-05	619	0.0247
Brain_Hypothalamus	OXER1	2	42989642	42991401	4.188	2.81e-05	619	0.0174
Brain_Hypothalamus	HAAO	2	42994229	43019732	4.477	7.57e-06	619	0.00469
Brain_Hypothalamus	GGCX	2	85777678	85788670	9.906	3.92e-23	619	2.43e-20
Brain_Hypothalamus	ENO1P4	2	202486369	202488153	-4.226	2.38e-05	619	0.0147
Brain_Hypothalamus	XXbac-BPG181B23.7	6	31362066	31363272	-4.8054	1.54e-06	619	0.000953
Brain_Hypothalamus	RP11-307C18.1	7	97952165	97952742	5.292	1.21e-07	619	7.49e-05
Brain_Nucleus_accumbens_basal_ganglia	DCST2	1	154995593	155006257	5.5781	2.43e-08	906	2.2e-05
Brain_Nucleus_accumbens_basal_ganglia	AGAP4	10	46321042	46349323	4.56	5.12e-06	906	0.00464
Brain_Nucleus_accumbens_basal_ganglia	CYP17A1-AS1	10	104592478	104594273	4.258	2.06e-05	906	0.0187
Brain_Nucleus_accumbens_basal_ganglia	RAD51C	17	56769934	56811703	-4.353	1.34e-05	906	0.0121
Brain_Nucleus_accumbens_basal_ganglia	C2orf43	2	20883788	21022882	5.5277	3.24e-08	906	2.94e-05
Brain_Nucleus_accumbens_basal_ganglia	GGCX	2	85777678	85788670	10.103	5.36e-24	906	4.86e-21
Brain_Nucleus_accumbens_basal_ganglia	ALS2CR12	2	202152994	202222121	4.609	4.05e-06	906	0.00367
Brain_Nucleus_accumbens_basal_ganglia	TTLL12	22	43562628	43583139	-11.826	2.88e-32	906	2.61e-29
Brain_Nucleus_accumbens_basal_ganglia	TAX1BP1	7	27778950	27868880	6.7311	1.68e-11	906	1.52e-08
Brain_Putamen_basal_ganglia	DCST2	1	154995593	155006257	5.8098	6.25e-09	647	4.04e-06
Brain_Putamen_basal_ganglia	NUCKS1	1	205688655	205719404	-5.5707	2.54e-08	647	1.64e-05
Brain_Putamen_basal_ganglia	BZRAP1-AS1	17	56402811	56493127	-4.1229	3.74e-05	647	0.0242
Brain_Putamen_basal_ganglia	SUPT4H1	17	56422539	56429784	-5.025	5.03e-07	647	0.000325
Brain_Putamen_basal_ganglia	POLI	18	51795774	51847636	5.069	4.01e-07	647	0.000259
Brain_Putamen_basal_ganglia	C2orf43	2	20883788	21022882	5.718	1.08e-08	647	6.99e-06
Brain_Putamen_basal_ganglia	HAAO	2	42994229	43019732	4.058	4.95e-05	647	0.032
Brain_Putamen_basal_ganglia	RIF1	2	152266397	152359699	-4.1856	2.84e-05	647	0.0184
Brain_Putamen_basal_ganglia	ALS2CR12	2	202152994	202222121	5.203	1.96e-07	647	0.000127
Brain_Putamen_basal_ganglia	PASK	2	242045514	242088919	-5.0403	4.65e-07	647	0.000301
Brain_Putamen_basal_ganglia	XXbac-BPG299F13.17	6	31162977	31165814	4.73926	2.14e-06	647	0.00138
Brain_Putamen_basal_ganglia	CYP21A1P	6	31973413	31976228	-4.56347	5.03e-06	647	0.00325
Brain_Putamen_basal_ganglia	UHRF1BP1	6	34759857	34845291	-5.459	4.79e-08	647	3.1e-05
Brain_Putamen_basal_ganglia	RP11-307C18.1	7	97952165	97952742	5.951	2.67e-09	647	1.73e-06
Brain_Putamen_basal_ganglia	LOXL2	8	23154702	23282841	-6.486	8.81e-11	647	5.7e-08
Breast_Mammary_Tissue	NSUN4	1	46805849	46830824	4.442	8.91e-06	2041	0.0182
Breast_Mammary_Tissue	NUCKS1	1	205688655	205719404	-5.2659	1.39e-07	2041	0.000284
Breast_Mammary_Tissue	AGAP7	10	51464162	51486327	5.3823	7.35e-08	2041	0.00015
Breast_Mammary_Tissue	MBL1P	10	81664654	81710092	-4.3707	1.24e-05	2041	0.0253
Breast_Mammary_Tissue	TMEM180	10	104221149	104236802	-6.875	6.2e-12	2041	1.27e-08
Breast_Mammary_Tissue	SFXN2	10	104474295	104503249	4.9972	5.82e-07	2041	0.00119
Breast_Mammary_Tissue	TPCN2	11	68816365	68858072	6.2127	5.21e-10	2041	1.06e-06
Breast_Mammary_Tissue	RP11-554A11.9	11	68923378	68927220	-12.018	2.86e-33	2041	5.84e-30
Breast_Mammary_Tissue	RP11-1260E13.4	17	180996	183279	-4.9867	6.14e-07	2041	0.00125
Breast_Mammary_Tissue	POLI	18	51795774	51847636	5.2282	1.71e-07	2041	0.000349
Breast_Mammary_Tissue	AC011526.1	19	41960074	42006559	-9.454	3.26e-21	2041	6.65e-18
Breast_Mammary_Tissue	MDH1	2	63816285	63834331	-5.8324	5.46e-09	2041	1.11e-05
Breast_Mammary_Tissue	GGCX	2	85777678	85788670	9.292	1.51e-20	2041	3.08e-17
Breast_Mammary_Tissue	CASP8	2	202098166	202152434	-5.4436	5.22e-08	2041	0.000107
Breast_Mammary_Tissue	ALS2CR12	2	202152994	202222121	4.6003	4.22e-06	2041	0.00861
Breast_Mammary_Tissue	GMEB2	20	62218955	62258394	6.6079	3.9e-11	2041	7.96e-08
Breast_Mammary_Tissue	TSPO	22	43547520	43559248	5.347	8.94e-08	2041	0.000182
Breast_Mammary_Tissue	CCHCR1	6	31110216	31126015	5.1523	2.57e-07	2041	0.000525
Breast_Mammary_Tissue	CYP21A2	6	32006042	32008548	4.35305	1.34e-05	2041	0.0273
Breast_Mammary_Tissue	ATF6B	6	32084257	32096030	-4.96802	6.76e-07	2041	0.00138
Breast_Mammary_Tissue	RP4-607J23.2	7	97937257	97939753	7.76257	8.32e-15	2041	1.7e-11
Breast_Mammary_Tissue	RP11-307C18.1	7	97952165	97952742	7.63643	2.23e-14	2041	4.55e-11
Breast_Mammary_Tissue	HAUS6	9	19053141	19103117	6.691	2.22e-11	2041	4.53e-08
Breast_Mammary_Tissue	C9orf78	9	132589569	132598142	4.884	1.04e-06	2041	0.00212
Cells_EBV-transformed_lymphocytes	NSUN4	1	46805849	46830824	4.4046	1.06e-05	1464	0.0155
Cells_EBV-transformed_lymphocytes	AGAP4	10	46321042	46349323	4.1929	2.75e-05	1464	0.0403
Cells_EBV-transformed_lymphocytes	ACTR1A	10	104238986	104262482	5.8095	6.26e-09	1464	9.16e-06
Cells_EBV-transformed_lymphocytes	RP11-18I14.11	10	104242796	104243316	6.1669	6.96e-10	1464	1.02e-06
Cells_EBV-transformed_lymphocytes	FBRSL1	12	133066137	133161774	-4.69724	2.64e-06	1464	0.00386
Cells_EBV-transformed_lymphocytes	MPHOSPH6	16	82181403	82203831	-5.3262	1e-07	1464	0.000146
Cells_EBV-transformed_lymphocytes	RAD51C	17	56769934	56811703	4.2349	2.29e-05	1464	0.0335
Cells_EBV-transformed_lymphocytes	POLI	18	51795774	51847636	5.229	1.7e-07	1464	0.000249
Cells_EBV-transformed_lymphocytes	SPINT2	19	38734675	38783254	6.788	1.14e-11	1464	1.67e-08
Cells_EBV-transformed_lymphocytes	C2orf43	2	20883788	21022882	6.9257	4.34e-12	1464	6.35e-09
Cells_EBV-transformed_lymphocytes	GGCX	2	85777678	85788670	10.305	6.69e-25	1464	9.79e-22
Cells_EBV-transformed_lymphocytes	AMT	3	49454211	49460186	4.438	9.08e-06	1464	0.0133
Cells_EBV-transformed_lymphocytes	WDR52	3	113012799	113160457	-7.5793	3.47e-14	1464	5.08e-11
Cells_EBV-transformed_lymphocytes	MBNL1	3	151961617	152183569	5.1033	3.34e-07	1464	0.000489
Cells_EBV-transformed_lymphocytes	PHF15	5	133860003	133918918	-4.4728	7.72e-06	1464	0.0113
Cells_EBV-transformed_lymphocytes	CCHCR1	6	31110216	31126015	5.171	2.33e-07	1464	0.000341
Cells_EBV-transformed_lymphocytes	TCF19	6	31126319	31131992	5.171	2.33e-07	1464	0.000341
Cells_EBV-transformed_lymphocytes	XXbac-BPG181B23.7	6	31362066	31363272	-4.571	4.85e-06	1464	0.0071
Cells_EBV-transformed_lymphocytes	MICA	6	31371356	31383092	-4.518	6.24e-06	1464	0.00914
Cells_EBV-transformed_lymphocytes	TECPR1	7	97843936	97881563	10.127	4.19e-24	1464	6.13e-21
Cells_EBV-transformed_lymphocytes	RP4-607J23.2	7	97937257	97939753	7.735	1.03e-14	1464	1.51e-11
Cells_Transformed_fibroblasts	ARNT	1	150782181	150849244	4.621	3.82e-06	4288	0.0164
Cells_Transformed_fibroblasts	RAB7L1	1	205737114	205744588	6.11188	9.85e-10	4288	4.22e-06
Cells_Transformed_fibroblasts	C10orf25	10	45493146	45495864	5.658	1.53e-08	4288	6.56e-05
Cells_Transformed_fibroblasts	TMEM180	10	104221149	104236802	5.952	2.65e-09	4288	1.14e-05
Cells_Transformed_fibroblasts	RAD9A	11	67159176	67164895	-4.4736	7.69e-06	4288	0.033
Cells_Transformed_fibroblasts	CCDC53	12	102406705	102455927	4.404	1.06e-05	4288	0.0455
Cells_Transformed_fibroblasts	POLI	18	51795774	51847636	4.828	1.38e-06	4288	0.00592
Cells_Transformed_fibroblasts	ZNF236	18	74534563	74682683	4.481	7.43e-06	4288	0.0319
Cells_Transformed_fibroblasts	AC006129.4	19	42041545	42043266	6.233	4.58e-10	4288	1.96e-06
Cells_Transformed_fibroblasts	C2orf43	2	20883788	21022882	6.69071	2.22e-11	4288	9.52e-08
Cells_Transformed_fibroblasts	EHBP1	2	62900986	63273622	-9.7235	2.39e-22	4288	1.02e-18
Cells_Transformed_fibroblasts	AC009501.4	2	63271057	63275775	-8.35011	6.82e-17	4288	2.92e-13
Cells_Transformed_fibroblasts	WDPCP	2	63348518	64054977	-7.27	3.59e-13	4288	1.54e-09
Cells_Transformed_fibroblasts	MDH1	2	63816285	63834331	-5.2254	1.74e-07	4288	0.000746
Cells_Transformed_fibroblasts	CASP8	2	202098166	202152434	-5.203	1.96e-07	4288	0.00084
Cells_Transformed_fibroblasts	STRADB	2	202316392	202345569	4.58834	4.47e-06	4288	0.0192
Cells_Transformed_fibroblasts	UQCC1	20	33890369	33999944	-4.90922	9.14e-07	4288	0.00392
Cells_Transformed_fibroblasts	CTD-3184A7.4	20	62258580	62260177	7.38057	1.58e-13	4288	6.78e-10
Cells_Transformed_fibroblasts	TSPO	22	43547520	43559248	5.8675	4.42e-09	4288	1.9e-05
Cells_Transformed_fibroblasts	TCTA	3	49452253	49453908	4.59898	4.25e-06	4288	0.0182
Cells_Transformed_fibroblasts	WDR52	3	113012799	113160457	-6.45302	1.1e-10	4288	4.72e-07
Cells_Transformed_fibroblasts	SEC61A1	3	127770484	127790526	-7.43	1.09e-13	4288	4.67e-10
Cells_Transformed_fibroblasts	RUVBL1	3	127787479	127842667	-8.433	3.37e-17	4288	1.45e-13
Cells_Transformed_fibroblasts	EEFSEC	3	127965679	128127485	10.827	2.56e-27	4288	1.1e-23
Cells_Transformed_fibroblasts	PRKCI	3	169940153	170023769	-8.73424	2.45e-18	4288	1.05e-14
Cells_Transformed_fibroblasts	PDLIM5	4	95373037	95589377	-10.9183	9.42e-28	4288	4.04e-24
Cells_Transformed_fibroblasts	C5orf34	5	43486803	43515247	4.53257	5.83e-06	4288	0.025
Cells_Transformed_fibroblasts	PPP1R18	6	30644166	30655672	-7.301	2.86e-13	4288	1.23e-09
Cells_Transformed_fibroblasts	HLA-B	6	31321649	31324965	-5.01	5.44e-07	4288	0.00233
Cells_Transformed_fibroblasts	MICB	6	31462658	31478901	4.92155	8.59e-07	4288	0.00368
Cells_Transformed_fibroblasts	DDAH2	6	31694815	31697573	-5.74459	9.21e-09	4288	3.95e-05
Cells_Transformed_fibroblasts	ATF6B	6	32084257	32096030	-4.73436	2.2e-06	4288	0.00943
Cells_Transformed_fibroblasts	UHRF1BP1	6	34759857	34845291	-5.60057	2.14e-08	4288	9.18e-05
Cells_Transformed_fibroblasts	PRKAR1B	7	588834	767287	4.424	9.69e-06	4288	0.0416
Cells_Transformed_fibroblasts	BRI3	7	97881691	97936761	7.074	1.51e-12	4288	6.47e-09
Cells_Transformed_fibroblasts	RP4-607J23.2	7	97937257	97939753	7.3212	2.46e-13	4288	1.05e-09
Cells_Transformed_fibroblasts	RP11-307C18.1	7	97952165	97952742	5.951	2.67e-09	4288	1.14e-05
Cells_Transformed_fibroblasts	NKX3-1	8	23536206	23540440	6.7556	1.42e-11	4288	6.09e-08
Cells_Transformed_fibroblasts	HAUS6	9	19053141	19103117	7.122	1.06e-12	4288	4.55e-09
Cells_Transformed_fibroblasts	UBE2R2	9	33817565	33920402	4.7684	1.86e-06	4288	0.00798
Colon_Sigmoid	NUCKS1	1	205688655	205719404	-5.735	9.75e-09	1528	1.49e-05
Colon_Sigmoid	AGAP7	10	51464162	51486327	8.3094	9.62e-17	1528	1.47e-13
Colon_Sigmoid	TMEM180	10	104221149	104236802	-6.611	3.82e-11	1528	5.84e-08
Colon_Sigmoid	MOB2	11	1491192	1522477	4.415	1.01e-05	1528	0.0154
Colon_Sigmoid	RP11-554A11.9	11	68923378	68927220	-11.3438	7.97e-30	1528	1.22e-26
Colon_Sigmoid	RPL9P25	15	66671675	66672253	4.2857	1.82e-05	1528	0.0278
Colon_Sigmoid	POLI	18	51795774	51847636	5.512	3.54e-08	1528	5.41e-05
Colon_Sigmoid	AC002398.13	19	36260046	36261930	-4.186	2.84e-05	1528	0.0434
Colon_Sigmoid	PPP1R14A	19	38741877	38747231	-11.9434	7.03e-33	1528	1.07e-29
Colon_Sigmoid	EIF3K	19	39109735	39127595	4.7749	1.8e-06	1528	0.00275
Colon_Sigmoid	FCGRT	19	50015536	50029590	4.899	9.63e-07	1528	0.00147
Colon_Sigmoid	PRR12	19	50094900	50129696	-4.572	4.83e-06	1528	0.00738
Colon_Sigmoid	C2orf43	2	20883788	21022882	6.362	1.99e-10	1528	3.04e-07
Colon_Sigmoid	HAAO	2	42994229	43019732	4.4499	8.59e-06	1528	0.0131
Colon_Sigmoid	WDPCP	2	63348518	64054977	-7.099	1.26e-12	1528	1.93e-09
Colon_Sigmoid	ALS2CR12	2	202152994	202222121	5.203	1.96e-07	1528	0.000299
Colon_Sigmoid	GPX1	3	49394609	49396033	-4.691	2.72e-06	1528	0.00416
Colon_Sigmoid	RNF123	3	49728563	49753910	-4.505	6.64e-06	1528	0.0101
Colon_Sigmoid	MICA	6	31371356	31383092	-4.5416	5.58e-06	1528	0.00853
Colon_Sigmoid	CYP21A1P	6	31973413	31976228	-5.0196	5.18e-07	1528	0.000792
Colon_Sigmoid	UHRF1BP1	6	34759857	34845291	-5.1202	3.05e-07	1528	0.000466
Colon_Sigmoid	RP4-607J23.2	7	97937257	97939753	5.951	2.67e-09	1528	4.08e-06
Colon_Sigmoid	RP11-307C18.1	7	97952165	97952742	4.4358	9.17e-06	1528	0.014
Colon_Transverse	FAAH	1	46859937	46879520	4.37108	1.24e-05	2133	0.0264
Colon_Transverse	RP11-422P24.10	1	153938992	153939406	7.08	1.44e-12	2133	3.07e-09
Colon_Transverse	RP11-307C12.11	1	155017667	155018594	5.76	8.41e-09	2133	1.79e-05
Colon_Transverse	TSEN15	1	184020811	184043346	4.50936	6.5e-06	2133	0.0139
Colon_Transverse	RAB7L1	1	205737114	205744588	5.071	3.96e-07	2133	0.000845
Colon_Transverse	IDI1	10	1085848	1095110	-5.755	8.66e-09	2133	1.85e-05
Colon_Transverse	TMEM180	10	104221149	104236802	-6.569	5.07e-11	2133	1.08e-07
Colon_Transverse	RAD9A	11	67159176	67164895	-4.988	6.1e-07	2133	0.0013
Colon_Transverse	RP11-554A11.9	11	68923378	68927220	-14.067	6.06e-45	2133	1.29e-41
Colon_Transverse	CCDC53	12	102406705	102455927	4.4172	1e-05	2133	0.0213
Colon_Transverse	MPHOSPH6	16	82181403	82203831	-4.6049	4.13e-06	2133	0.00881
Colon_Transverse	FAM57A	17	635652	646206	9.7757	1.43e-22	2133	3.05e-19
Colon_Transverse	GEMIN4	17	647654	657239	6.794	1.09e-11	2133	2.32e-08
Colon_Transverse	SUPT4H1	17	56422539	56429784	-4.442	8.91e-06	2133	0.019
Colon_Transverse	RAD51C	17	56769934	56811703	4.94072	7.78e-07	2133	0.00166
Colon_Transverse	POLI	18	51795774	51847636	5.01	5.44e-07	2133	0.00116
Colon_Transverse	C2orf43	2	20883788	21022882	5.86566	4.47e-09	2133	9.53e-06
Colon_Transverse	GGCX	2	85777678	85788670	9.292	1.51e-20	2133	3.22e-17
Colon_Transverse	RIF1	2	152266397	152359699	-4.25481	2.09e-05	2133	0.0446
Colon_Transverse	CASP8	2	202098166	202152434	-5.38298	7.33e-08	2133	0.000156
Colon_Transverse	ALS2CR12	2	202152994	202222121	5.203	1.96e-07	2133	0.000418
Colon_Transverse	COMMD7	20	31290493	31331803	4.257	2.07e-05	2133	0.0442
Colon_Transverse	DNMT3B	20	31350191	31397162	4.2709	1.95e-05	2133	0.0416
Colon_Transverse	RNF123	3	49728563	49753910	-4.589	4.45e-06	2133	0.00949
Colon_Transverse	WDR52	3	113012799	113160457	-7.4473	9.53e-14	2133	2.03e-10
Colon_Transverse	SIDT1	3	113251143	113348425	7.7089	1.27e-14	2133	2.71e-11
Colon_Transverse	ZNRD1	6	30029031	30032686	-5.1282	2.93e-07	2133	0.000625
Colon_Transverse	CCHCR1	6	31110216	31126015	7.301	2.86e-13	2133	6.1e-10
Colon_Transverse	TCF19	6	31126319	31131992	6.446	1.15e-10	2133	2.45e-07
Colon_Transverse	XXbac-BPG181B23.7	6	31362066	31363272	-5.2149	1.84e-07	2133	0.000392
Colon_Transverse	MICB	6	31462658	31478901	5.3066	1.12e-07	2133	0.000239
Colon_Transverse	RNF5	6	32146131	32148570	-5.3553	8.54e-08	2133	0.000182
Colon_Transverse	UHRF1BP1	6	34759857	34845291	-5.543	2.97e-08	2133	6.34e-05
Colon_Transverse	SLC22A3	6	160769300	160876014	-5.2542	1.49e-07	2133	0.000318
Colon_Transverse	BRI3	7	97881691	97936761	-5.892	3.82e-09	2133	8.15e-06
Colon_Transverse	RP4-607J23.2	7	97937257	97939753	7.2255	4.99e-13	2133	1.06e-09
Colon_Transverse	RP11-307C18.1	7	97952165	97952742	6.4152	1.41e-10	2133	3.01e-07
Colon_Transverse	TOR1B	9	132565432	132573560	5.1616	2.45e-07	2133	0.000523
Colon_Transverse	TOR1A	9	132575223	132586413	5.325	1.01e-07	2133	0.000215
Colon_Transverse	C9orf78	9	132589569	132598142	5.142	2.72e-07	2133	0.00058
Esophagus_Gastroesophageal_Junction	PBXIP1	1	154916552	154928599	4.80827	1.52e-06	1500	0.00228
Esophagus_Gastroesophageal_Junction	SEC61A2	10	12171636	12204288	4.601	4.2e-06	1500	0.0063
Esophagus_Gastroesophageal_Junction	AGAP4	10	46321042	46349323	4.5058	6.61e-06	1500	0.00992
Esophagus_Gastroesophageal_Junction	TMEM180	10	104221149	104236802	-6.2978	3.02e-10	1500	4.53e-07
Esophagus_Gastroesophageal_Junction	MPHOSPH6	16	82181403	82203831	-4.4909	7.09e-06	1500	0.0106
Esophagus_Gastroesophageal_Junction	TIMM22	17	900357	902824	-5.64466	1.66e-08	1500	2.49e-05
Esophagus_Gastroesophageal_Junction	POLI	18	51795774	51847636	5.1907	2.1e-07	1500	0.000315
Esophagus_Gastroesophageal_Junction	PPP1R14A	19	38741877	38747231	-12.157	5.27e-34	1500	7.9e-31
Esophagus_Gastroesophageal_Junction	C2orf43	2	20883788	21022882	5.718	1.08e-08	1500	1.62e-05
Esophagus_Gastroesophageal_Junction	GGCX	2	85777678	85788670	9.43535	3.9e-21	1500	5.85e-18
Esophagus_Gastroesophageal_Junction	RNF123	3	49728563	49753910	-4.625	3.75e-06	1500	0.00562
Esophagus_Gastroesophageal_Junction	DHX36	3	153990335	154042286	4.17	3.05e-05	1500	0.0457
Esophagus_Gastroesophageal_Junction	PPA2	4	106290234	106395238	-6.714	1.89e-11	1500	2.84e-08
Esophagus_Gastroesophageal_Junction	XXbac-BPG181B23.7	6	31362066	31363272	-5.3904	7.03e-08	1500	0.000105
Esophagus_Gastroesophageal_Junction	MICA	6	31371356	31383092	-4.3711	1.24e-05	1500	0.0186
Esophagus_Gastroesophageal_Junction	NOTCH4	6	32164101	32191844	-4.269	1.96e-05	1500	0.0294
Esophagus_Gastroesophageal_Junction	UHRF1BP1	6	34759857	34845291	-5.2913	1.21e-07	1500	0.000182
Esophagus_Gastroesophageal_Junction	RP4-607J23.2	7	97937257	97939753	5.951	2.67e-09	1500	4e-06
Esophagus_Gastroesophageal_Junction	RP11-307C18.1	7	97952165	97952742	5.1758	2.27e-07	1500	0.000341
Esophagus_Mucosa	FAAH	1	46859937	46879520	-4.393	1.12e-05	3391	0.038
Esophagus_Mucosa	CTSS	1	150702672	150738433	4.658	3.19e-06	3391	0.0108
Esophagus_Mucosa	RP11-422P24.10	1	153938992	153939406	5.61639	1.95e-08	3391	6.61e-05
Esophagus_Mucosa	PIK3C2B	1	204391756	204463852	-4.986	6.16e-07	3391	0.00209
Esophagus_Mucosa	NUCKS1	1	205688655	205719404	-5.778	7.56e-09	3391	2.56e-05
Esophagus_Mucosa	RAB7L1	1	205737114	205744588	5.39095	7.01e-08	3391	0.000238
Esophagus_Mucosa	AGAP4	10	46321042	46349323	4.6783	2.89e-06	3391	0.0098
Esophagus_Mucosa	SUFU	10	104263744	104393292	-5.473	4.42e-08	3391	0.00015
Esophagus_Mucosa	ARL3	10	104433488	104474164	5.5526	2.81e-08	3391	9.53e-05
Esophagus_Mucosa	MADD	11	47290712	47351582	4.43355	9.27e-06	3391	0.0314
Esophagus_Mucosa	RP11-554A11.9	11	68923378	68927220	-6.813	9.56e-12	3391	3.24e-08
Esophagus_Mucosa	GNS	12	65107225	65153227	-4.49016	7.12e-06	3391	0.0241
Esophagus_Mucosa	RP11-1407O15.2	17	36358299	36421841	-4.50837	6.53e-06	3391	0.0221
Esophagus_Mucosa	SUPT4H1	17	56422539	56429784	-4.47828	7.52e-06	3391	0.0255
Esophagus_Mucosa	RAD51C	17	56769934	56811703	4.53831	5.67e-06	3391	0.0192
Esophagus_Mucosa	SKA2	17	57187312	57232630	4.61965	3.84e-06	3391	0.013
Esophagus_Mucosa	POLI	18	51795774	51847636	5.1842	2.17e-07	3391	0.000736
Esophagus_Mucosa	ZNF236	18	74534563	74682683	4.461	8.16e-06	3391	0.0277
Esophagus_Mucosa	ZNF793	19	37997841	38039664	-4.92456	8.45e-07	3391	0.00287
Esophagus_Mucosa	PPP1R14A	19	38741877	38747231	-12.074	1.45e-33	3391	4.92e-30
Esophagus_Mucosa	GRHL1	2	10085341	10142411	-6.247	4.18e-10	3391	1.42e-06
Esophagus_Mucosa	C2orf43	2	20883788	21022882	5.718	1.08e-08	3391	3.66e-05
Esophagus_Mucosa	TMEM17	2	62727356	62733476	-7.27497	3.46e-13	3391	1.17e-09
Esophagus_Mucosa	EHBP1	2	62900986	63273622	-10.4704	1.18e-25	3391	4e-22
Esophagus_Mucosa	AC009501.4	2	63271057	63275775	-10.7428	6.41e-27	3391	2.17e-23
Esophagus_Mucosa	WDPCP	2	63348518	64054977	-8.62825	6.23e-18	3391	2.11e-14
Esophagus_Mucosa	GGCX	2	85777678	85788670	9.18832	3.99e-20	3391	1.35e-16
Esophagus_Mucosa	VAMP8	2	85788685	85809154	-9.06339	1.26e-19	3391	4.27e-16
Esophagus_Mucosa	TMEM150A	2	85825671	85829821	-9.60024	7.98e-22	3391	2.71e-18
Esophagus_Mucosa	CASP10	2	202047604	202094129	4.802	1.57e-06	3391	0.00532
Esophagus_Mucosa	CASP8	2	202098166	202152434	-5.03121	4.87e-07	3391	0.00165
Esophagus_Mucosa	ALS2CR12	2	202152994	202222121	5.14398	2.69e-07	3391	0.000912
Esophagus_Mucosa	COMMD7	20	31290493	31331803	4.548	5.42e-06	3391	0.0184
Esophagus_Mucosa	UQCC1	20	33890369	33999944	-4.856	1.2e-06	3391	0.00407
Esophagus_Mucosa	CHMP2B	3	87276421	87304698	-11.114	1.07e-28	3391	3.63e-25
Esophagus_Mucosa	SIDT1	3	113251143	113348425	8.20615	2.28e-16	3391	7.73e-13
Esophagus_Mucosa	XXbac-BPG181B23.7	6	31362066	31363272	-6.3075	2.84e-10	3391	9.63e-07
Esophagus_Mucosa	MICB	6	31462658	31478901	4.5197	6.19e-06	3391	0.021
Esophagus_Mucosa	DDAH2	6	31694815	31697573	4.9378	7.9e-07	3391	0.00268
Esophagus_Mucosa	ATF6B	6	32084257	32096030	-5.267	1.39e-07	3391	0.000471
Esophagus_Mucosa	SNRPC	6	34725183	34741571	5.353	8.65e-08	3391	0.000293
Esophagus_Mucosa	UHRF1BP1	6	34759857	34845291	-5.5409	3.01e-08	3391	0.000102
Esophagus_Mucosa	FOXP4	6	41514164	41570122	6.837	8.09e-12	3391	2.74e-08
Esophagus_Mucosa	L3MBTL3	6	130334844	130462594	4.3563	1.32e-05	3391	0.0448
Esophagus_Mucosa	RGS17	6	153325594	153452384	-9.1412	6.18e-20	3391	2.1e-16
Esophagus_Mucosa	WTAP	6	160148562	160177351	5.985	2.16e-09	3391	7.32e-06
Esophagus_Mucosa	SLC22A3	6	160769300	160876014	-4.4462	8.74e-06	3391	0.0296
Esophagus_Mucosa	LMTK2	7	97736197	97838945	-10.6	2.38e-26	3391	8.07e-23
Esophagus_Mucosa	TECPR1	7	97843936	97881563	-5.29	1.21e-07	3391	0.00041
Esophagus_Mucosa	RP4-607J23.2	7	97937257	97939753	5.52	3.36e-08	3391	0.000114
Esophagus_Mucosa	RP11-307C18.1	7	97952165	97952742	7.32	2.41e-13	3391	8.17e-10
Esophagus_Mucosa	TOR1B	9	132565432	132573560	4.3842	1.16e-05	3391	0.0393
Esophagus_Mucosa	TOR1A	9	132575223	132586413	5.2642	1.41e-07	3391	0.000478
Esophagus_Muscularis	NSUN4	1	46805849	46830824	4.3432	1.4e-05	3316	0.0464
Esophagus_Muscularis	FAAH	1	46859937	46879520	-4.351	1.36e-05	3316	0.0451
Esophagus_Muscularis	CTSS	1	150702672	150738433	5.3404	9.27e-08	3316	0.000307
Esophagus_Muscularis	ARNT	1	150782181	150849244	4.374	1.22e-05	3316	0.0405
Esophagus_Muscularis	RP11-422P24.10	1	153938992	153939406	5.0063	5.55e-07	3316	0.00184
Esophagus_Muscularis	IL6R	1	154377669	154441926	5.7675	8.04e-09	3316	2.67e-05
Esophagus_Muscularis	GBA	1	155204243	155214490	-4.6911	2.72e-06	3316	0.00902
Esophagus_Muscularis	LAMC1	1	182992595	183114727	-4.533	5.82e-06	3316	0.0193
Esophagus_Muscularis	RP11-181K3.4	1	183107537	183110417	4.456	8.35e-06	3316	0.0277
Esophagus_Muscularis	MDM4	1	204485511	204542871	9.1711	4.68e-20	3316	1.55e-16
Esophagus_Muscularis	RP11-430C7.5	1	204595903	204598840	-7.4674	8.18e-14	3316	2.71e-10
Esophagus_Muscularis	NUCKS1	1	205688655	205719404	-5.117	3.1e-07	3316	0.00103
Esophagus_Muscularis	RAB7L1	1	205737114	205744588	4.8731	1.1e-06	3316	0.00365
Esophagus_Muscularis	AGAP7	10	51464162	51486327	6.3538	2.1e-10	3316	6.96e-07
Esophagus_Muscularis	TMEM180	10	104221149	104236802	-6.415	1.41e-10	3316	4.68e-07
Esophagus_Muscularis	SUFU	10	104263744	104393292	-6.415	1.41e-10	3316	4.68e-07
Esophagus_Muscularis	RP11-57H14.2	10	114710405	114711634	5.123	3.01e-07	3316	0.000998
Esophagus_Muscularis	MOB2	11	1491192	1522477	4.8714	1.11e-06	3316	0.00368
Esophagus_Muscularis	MADD	11	47290712	47351582	4.7244	2.31e-06	3316	0.00766
Esophagus_Muscularis	RAD9A	11	67159176	67164895	-5.0327	4.84e-07	3316	0.0016
Esophagus_Muscularis	RP11-554A11.9	11	68923378	68927220	-10.5752	3.88e-26	3316	1.29e-22
Esophagus_Muscularis	TUBA1B	12	49521565	49525180	6.0498	1.45e-09	3316	4.81e-06
Esophagus_Muscularis	RP11-386G11.10	12	49521565	49541652	5.042	4.61e-07	3316	0.00153
Esophagus_Muscularis	KCTD10	12	109886461	109909182	-4.409	1.04e-05	3316	0.0345
Esophagus_Muscularis	MPHOSPH6	16	82181403	82203831	-4.694	2.68e-06	3316	0.00889
Esophagus_Muscularis	SUPT4H1	17	56422539	56429784	-4.442	8.91e-06	3316	0.0295
Esophagus_Muscularis	POLI	18	51795774	51847636	5.1914	2.09e-07	3316	0.000693
Esophagus_Muscularis	ZNF236	18	74534563	74682683	4.481	7.43e-06	3316	0.0246
Esophagus_Muscularis	PPP1R14A	19	38741877	38747231	-12.1523	5.57e-34	3316	1.85e-30
Esophagus_Muscularis	PRR12	19	50094900	50129696	-4.528	5.95e-06	3316	0.0197
Esophagus_Muscularis	C2orf43	2	20883788	21022882	5.718	1.08e-08	3316	3.58e-05
Esophagus_Muscularis	WDPCP	2	63348518	64054977	-7.98	1.46e-15	3316	4.84e-12
Esophagus_Muscularis	TGOLN2	2	85545147	85555548	4.67455	2.95e-06	3316	0.00978
Esophagus_Muscularis	GGCX	2	85777678	85788670	9.322	1.14e-20	3316	3.78e-17
Esophagus_Muscularis	ALS2CR12	2	202152994	202222121	5.1448	2.68e-07	3316	0.000889
Esophagus_Muscularis	COMMD7	20	31290493	31331803	5.0605	4.18e-07	3316	0.00139
Esophagus_Muscularis	GMEB2	20	62218955	62258394	7.243	4.39e-13	3316	1.46e-09
Esophagus_Muscularis	WDR52	3	113012799	113160457	-7.7687	7.93e-15	3316	2.63e-11
Esophagus_Muscularis	EEFSEC	3	127965679	128127485	11.438	2.7e-30	3316	8.95e-27
Esophagus_Muscularis	SMC4	3	160119703	160149613	4.34597	1.39e-05	3316	0.0461
Esophagus_Muscularis	VARS2	6	30881982	30894236	-5.1167	3.11e-07	3316	0.00103
Esophagus_Muscularis	XXbac-BPG181B23.7	6	31362066	31363272	-5.7817	7.4e-09	3316	2.45e-05
Esophagus_Muscularis	C4A	6	31949801	31970458	-4.734	2.2e-06	3316	0.0073
Esophagus_Muscularis	SNRPC	6	34725183	34741571	5.542	2.99e-08	3316	9.91e-05
Esophagus_Muscularis	UHRF1BP1	6	34759857	34845291	-5.554	2.79e-08	3316	9.25e-05
Esophagus_Muscularis	HIBADH	7	27565061	27702614	5.2655	1.4e-07	3316	0.000464
Esophagus_Muscularis	TECPR1	7	97843936	97881563	-5.527	3.26e-08	3316	0.000108
Esophagus_Muscularis	RP4-607J23.2	7	97937257	97939753	7.5026	6.26e-14	3316	2.08e-10
Esophagus_Muscularis	RP11-307C18.1	7	97952165	97952742	6.859	6.93e-12	3316	2.3e-08
Esophagus_Muscularis	HAUS6	9	19053141	19103117	6.15156	7.67e-10	3316	2.54e-06
Esophagus_Muscularis	C9orf78	9	132589569	132598142	4.884	1.04e-06	3316	0.00345
Heart_Atrial_Appendage	CTSK	1	150768684	150780799	-7.45596	8.92e-14	1634	1.46e-10
Heart_Atrial_Appendage	NUCKS1	1	205688655	205719404	-5.778	7.56e-09	1634	1.24e-05
Heart_Atrial_Appendage	RAB7L1	1	205737114	205744588	5.778	7.56e-09	1634	1.24e-05
Heart_Atrial_Appendage	TMEM180	10	104221149	104236802	-5.5295	3.21e-08	1634	5.25e-05
Heart_Atrial_Appendage	RP11-554A11.9	11	68923378	68927220	-11.956	6.02e-33	1634	9.84e-30
Heart_Atrial_Appendage	CCDC53	12	102406705	102455927	4.7764	1.78e-06	1634	0.00291
Heart_Atrial_Appendage	MPHOSPH6	16	82181403	82203831	-4.46407	8.04e-06	1634	0.0131
Heart_Atrial_Appendage	RAD51C	17	56769934	56811703	-4.5986	4.25e-06	1634	0.00694
Heart_Atrial_Appendage	POLI	18	51795774	51847636	5.3453	9.03e-08	1634	0.000148
Heart_Atrial_Appendage	LIPE-AS1	19	42901280	43156507	-4.1905	2.78e-05	1634	0.0454
Heart_Atrial_Appendage	PDK1	2	173420101	173489823	-6.15841	7.35e-10	1634	1.2e-06
Heart_Atrial_Appendage	ALS2CR12	2	202152994	202222121	5.203	1.96e-07	1634	0.00032
Heart_Atrial_Appendage	MST1R	3	49924435	49936696	-4.2992	1.71e-05	1634	0.0279
Heart_Atrial_Appendage	PPA2	4	106290234	106395238	-7.4547	9.01e-14	1634	1.47e-10
Heart_Atrial_Appendage	CCHCR1	6	31110216	31126015	7.301	2.86e-13	1634	4.67e-10
Heart_Atrial_Appendage	C4A	6	31949801	31970458	-5.6782	1.36e-08	1634	2.22e-05
Heart_Atrial_Appendage	ATF6B	6	32084257	32096030	-5.171	2.33e-07	1634	0.000381
Heart_Atrial_Appendage	HLA-DMA	6	32916390	32936221	4.5883	4.47e-06	1634	0.0073
Heart_Atrial_Appendage	UHRF1BP1	6	34759857	34845291	-5.541	3.01e-08	1634	4.92e-05
Heart_Atrial_Appendage	RP4-607J23.2	7	97937257	97939753	6.458	1.06e-10	1634	1.73e-07
Heart_Atrial_Appendage	RP11-307C18.1	7	97952165	97952742	5.892	3.82e-09	1634	6.24e-06
Heart_Atrial_Appendage	TOR1B	9	132565432	132573560	-5.473	4.42e-08	1634	7.22e-05
Heart_Left_Ventricle	NSUN4	1	46805849	46830824	4.542	5.57e-06	1581	0.00881
Heart_Left_Ventricle	CRTC2	1	153920145	153931101	6.48	9.17e-11	1581	1.45e-07
Heart_Left_Ventricle	HAX1	1	154244987	154248351	5.7147	1.1e-08	1581	1.74e-05
Heart_Left_Ventricle	NUCKS1	1	205688655	205719404	-5.8972	3.7e-09	1581	5.85e-06
Heart_Left_Ventricle	RAB7L1	1	205737114	205744588	5.2711	1.36e-07	1581	0.000215
Heart_Left_Ventricle	TMEM180	10	104221149	104236802	-6.611	3.82e-11	1581	6.04e-08
Heart_Left_Ventricle	RP11-57H14.2	10	114710405	114711634	5.123	3.01e-07	1581	0.000476
Heart_Left_Ventricle	RP11-554A11.9	11	68923378	68927220	-6.813	9.56e-12	1581	1.51e-08
Heart_Left_Ventricle	CCDC53	12	102406705	102455927	4.42	9.87e-06	1581	0.0156
Heart_Left_Ventricle	DIS3L	15	66585555	66626236	-4.198	2.69e-05	1581	0.0425
Heart_Left_Ventricle	RPL9P25	15	66671675	66672253	4.198	2.69e-05	1581	0.0425
Heart_Left_Ventricle	MPHOSPH6	16	82181403	82203831	-4.694	2.68e-06	1581	0.00424
Heart_Left_Ventricle	POLI	18	51795774	51847636	4.775	1.8e-06	1581	0.00285
Heart_Left_Ventricle	CTD-2528L19.6	19	38219487	38221544	6.3808	1.76e-10	1581	2.78e-07
Heart_Left_Ventricle	C2orf43	2	20883788	21022882	5.01597	5.28e-07	1581	0.000835
Heart_Left_Ventricle	WDPCP	2	63348518	64054977	-7.208	5.68e-13	1581	8.98e-10
Heart_Left_Ventricle	PDK1	2	173420101	173489823	-4.77771	1.77e-06	1581	0.0028
Heart_Left_Ventricle	DAG1	3	49506146	49573048	4.2768	1.9e-05	1581	0.03
Heart_Left_Ventricle	COL23A1	5	177664619	178017556	-5.27957	1.29e-07	1581	0.000204
Heart_Left_Ventricle	XXbac-BPG299F13.17	6	31162977	31165814	4.929	8.26e-07	1581	0.00131
Heart_Left_Ventricle	ATF6B	6	32084257	32096030	-4.302	1.69e-05	1581	0.0267
Heart_Left_Ventricle	HSD17B8	6	33172419	33174608	-4.809	1.51e-06	1581	0.00239
Heart_Left_Ventricle	UHRF1BP1	6	34759857	34845291	-5.065	4.09e-07	1581	0.000647
Heart_Left_Ventricle	LMTK2	7	97736197	97838945	-4.3939	1.11e-05	1581	0.0175
Heart_Left_Ventricle	RP4-607J23.2	7	97937257	97939753	8.5801	9.48e-18	1581	1.5e-14
Liver	AGAP7	10	51464162	51486327	5.7272	1.02e-08	756	7.71e-06
Liver	TMEM180	10	104221149	104236802	-5.9853	2.16e-09	756	1.63e-06
Liver	C1QTNF4	11	47611216	47616211	-4.1447	3.4e-05	756	0.0257
Liver	PRRG2	19	50083903	50094272	-4.576	4.74e-06	756	0.00358
Liver	AC078883.3	2	173328990	173330750	5.8833	4.02e-09	756	3.04e-06
Liver	CCHCR1	6	31110216	31126015	7.301	2.86e-13	756	2.16e-10
Liver	HLA-DMA	6	32916390	32936221	4.174	2.99e-05	756	0.0226
Liver	UHRF1BP1	6	34759857	34845291	-5.16	2.47e-07	756	0.000187
Liver	PRKAR1B	7	588834	767287	4.402	1.07e-05	756	0.00809
Liver	BRI3	7	97881691	97936761	-5.892	3.82e-09	756	2.89e-06
Liver	RP4-607J23.2	7	97937257	97939753	7.3805	1.58e-13	756	1.19e-10
Lung	LAMC1	1	182992595	183114727	-4.456	8.35e-06	2938	0.0245
Lung	NUCKS1	1	205688655	205719404	-5.79	7.04e-09	2938	2.07e-05
Lung	RAB7L1	1	205737114	205744588	5.16095	2.46e-07	2938	0.000723
Lung	TMEM180	10	104221149	104236802	-6.22804	4.72e-10	2938	1.39e-06
Lung	RP11-57H14.2	10	114710405	114711634	5.123	3.01e-07	2938	0.000884
Lung	RP11-554A11.9	11	68923378	68927220	-14.2369	5.41e-46	2938	1.59e-42
Lung	MPHOSPH6	16	82181403	82203831	-4.60907	4.04e-06	2938	0.0119
Lung	TOM1L2	17	17746828	17875736	4.3035	1.68e-05	2938	0.0494
Lung	POLI	18	51795774	51847636	5.044	4.56e-07	2938	0.00134
Lung	PRR12	19	50094900	50129696	-4.528	5.95e-06	2938	0.0175
Lung	C2orf43	2	20883788	21022882	5.718	1.08e-08	2938	3.17e-05
Lung	WDPCP	2	63348518	64054977	-4.87948	1.06e-06	2938	0.00311
Lung	ELMOD3	2	85582199	85618875	-7.18107	6.92e-13	2938	2.03e-09
Lung	GGCX	2	85777678	85788670	9.32345	1.13e-20	2938	3.32e-17
Lung	GNLY	2	85921414	85925977	4.533	5.82e-06	2938	0.0171
Lung	CASP8	2	202098166	202152434	-5.33602	9.5e-08	2938	0.000279
Lung	UQCC1	20	33890369	33999944	-4.955	7.23e-07	2938	0.00212
Lung	RNF123	3	49728563	49753910	-4.64467	3.41e-06	2938	0.01
Lung	EEFSEC	3	127965679	128127485	6.15039	7.73e-10	2938	2.27e-06
Lung	PPA2	4	106290234	106395238	-6.43417	1.24e-10	2938	3.64e-07
Lung	CCHCR1	6	31110216	31126015	6.6488	2.96e-11	2938	8.7e-08
Lung	XXbac-BPG181B23.7	6	31362066	31363272	-5.2298	1.7e-07	2938	0.000499
Lung	HLA-DOA	6	32971955	32977389	5.197	2.03e-07	2938	0.000596
Lung	DAXX	6	33286335	33297046	4.3587	1.31e-05	2938	0.0385
Lung	UHRF1BP1	6	34759857	34845291	-5.533	3.15e-08	2938	9.25e-05
Lung	RP4-607J23.2	7	97937257	97939753	7.63291	2.3e-14	2938	6.76e-11
Lung	RP11-307C18.1	7	97952165	97952742	8.34316	7.23e-17	2938	2.12e-13
Lung	C9orf78	9	132589569	132598142	5.5043	3.71e-08	2938	0.000109
Muscle_Skeletal	RP11-169K16.9	1	16160560	16174642	-4.8488	1.24e-06	2976	0.00369
Muscle_Skeletal	NSUN4	1	46805849	46830824	4.435	9.21e-06	2976	0.0274
Muscle_Skeletal	CRTC2	1	153920145	153931101	7.112	1.14e-12	2976	3.39e-09
Muscle_Skeletal	RP11-422P24.10	1	153938992	153939406	7.439	1.01e-13	2976	3.01e-10
Muscle_Skeletal	CREB3L4	1	153940713	153946192	-6.992	2.71e-12	2976	8.06e-09
Muscle_Skeletal	RAB7L1	1	205737114	205744588	4.5468	5.45e-06	2976	0.0162
Muscle_Skeletal	SFXN2	10	104474295	104503249	5.9064	3.5e-09	2976	1.04e-05
Muscle_Skeletal	RAD9A	11	67159176	67164895	-5.0037	5.62e-07	2976	0.00167
Muscle_Skeletal	RP11-554A11.9	11	68923378	68927220	-8.0148	1.1e-15	2976	3.27e-12
Muscle_Skeletal	RMDN3	15	41028082	41048049	-5.25751	1.46e-07	2976	0.000434
Muscle_Skeletal	MPHOSPH6	16	82181403	82203831	-5.00371	5.62e-07	2976	0.00167
Muscle_Skeletal	TOM1L2	17	17746828	17875736	4.632	3.62e-06	2976	0.0108
Muscle_Skeletal	SUPT4H1	17	56422539	56429784	-4.4748	7.65e-06	2976	0.0228
Muscle_Skeletal	POLI	18	51795774	51847636	5.018	5.22e-07	2976	0.00155
Muscle_Skeletal	GGCX	2	85777678	85788670	9.322	1.14e-20	2976	3.39e-17
Muscle_Skeletal	VAMP5	2	85811531	85820535	-5.639	1.71e-08	2976	5.09e-05
Muscle_Skeletal	USP39	2	85829979	85876403	-5.577	2.45e-08	2976	7.29e-05
Muscle_Skeletal	CASP8	2	202098166	202152434	-4.935	8.02e-07	2976	0.00239
Muscle_Skeletal	UQCC1	20	33890369	33999944	-4.7327	2.22e-06	2976	0.00661
Muscle_Skeletal	EEFSEC	3	127965679	128127485	9.7527	1.8e-22	2976	5.36e-19
Muscle_Skeletal	PPA2	4	106290234	106395238	-5.1808	2.21e-07	2976	0.000658
Muscle_Skeletal	XXbac-BPG181B23.7	6	31362066	31363272	-5.026	5.01e-07	2976	0.00149
Muscle_Skeletal	HCP5	6	31368479	31445283	-5.2241	1.75e-07	2976	0.000521
Muscle_Skeletal	MICB	6	31462658	31478901	5.3849	7.25e-08	2976	0.000216
Muscle_Skeletal	ATF6B	6	32084257	32096030	-5.171	2.33e-07	2976	0.000693
Muscle_Skeletal	RNF5	6	32146131	32148570	-4.4786	7.51e-06	2976	0.0223
Muscle_Skeletal	SNRPC	6	34725183	34741571	5.541	3.01e-08	2976	8.96e-05
Muscle_Skeletal	UHRF1BP1	6	34759857	34845291	-4.7314	2.23e-06	2976	0.00664
Muscle_Skeletal	RP4-607J23.2	7	97937257	97939753	7.4689	8.09e-14	2976	2.41e-10
Muscle_Skeletal	RP11-307C18.1	7	97952165	97952742	8.2456	1.64e-16	2976	4.88e-13
Muscle_Skeletal	TOR1A	9	132575223	132586413	4.457	8.31e-06	2976	0.0247
Muscle_Skeletal	C9orf78	9	132589569	132598142	4.884	1.04e-06	2976	0.0031
Muscle_Skeletal	USP20	9	132597696	132644107	-4.76988	1.84e-06	2976	0.00548
Nerve_Tibial	RP11-422P24.10	1	153938992	153939406	4.964	6.91e-07	4424	0.00306
Nerve_Tibial	KCNN3	1	154669931	154842756	4.63863	3.51e-06	4424	0.0155
Nerve_Tibial	PBXIP1	1	154916552	154928599	6.79749	1.06e-11	4424	4.69e-08
Nerve_Tibial	LAMC1	1	182992595	183114727	4.502	6.73e-06	4424	0.0298
Nerve_Tibial	MDM4	1	204485511	204542871	8.998	2.3e-19	4424	1.02e-15
Nerve_Tibial	NUCKS1	1	205688655	205719404	-5.71346	1.11e-08	4424	4.91e-05
Nerve_Tibial	RAB7L1	1	205737114	205744588	5.16128	2.45e-07	4424	0.00108
Nerve_Tibial	SLC41A1	1	205758221	205782876	6.37805	1.79e-10	4424	7.92e-07
Nerve_Tibial	SEC61A2	10	12171636	12204288	4.55551	5.23e-06	4424	0.0231
Nerve_Tibial	C10orf25	10	45493146	45495864	5.417	6.06e-08	4424	0.000268
Nerve_Tibial	RP11-18I14.10	10	104209574	104220863	-6.28103	3.36e-10	4424	1.49e-06
Nerve_Tibial	TMEM180	10	104221149	104236802	-6.68487	2.31e-11	4424	1.02e-07
Nerve_Tibial	SFXN2	10	104474295	104503249	7.04707	1.83e-12	4424	8.1e-09
Nerve_Tibial	CYP17A1-AS1	10	104592478	104594273	4.412	1.02e-05	4424	0.0451
Nerve_Tibial	RP11-57H14.2	10	114710405	114711634	5.54404	2.96e-08	4424	0.000131
Nerve_Tibial	RAD9A	11	67159176	67164895	-4.988	6.1e-07	4424	0.0027
Nerve_Tibial	RP11-554A11.9	11	68923378	68927220	-10.5091	7.84e-26	4424	3.47e-22
Nerve_Tibial	FAM101B	17	289769	295730	5.2874	1.24e-07	4424	0.000549
Nerve_Tibial	SUPT4H1	17	56422539	56429784	-4.4748	7.65e-06	4424	0.0338
Nerve_Tibial	POLI	18	51795774	51847636	5.337	9.43e-08	4424	0.000417
Nerve_Tibial	KDSR	18	60994959	61034743	-4.676	2.93e-06	4424	0.013
Nerve_Tibial	ZNF571	19	38045684	38085673	-5.6976	1.22e-08	4424	5.4e-05
Nerve_Tibial	SPINT2	19	38734675	38783254	-10.2703	9.6e-25	4424	4.25e-21
Nerve_Tibial	PPP1R14A	19	38741877	38747231	-11.4855	1.56e-30	4424	6.9e-27
Nerve_Tibial	ATP5SL	19	41937223	41946622	6.827	8.67e-12	4424	3.84e-08
Nerve_Tibial	AC011526.1	19	41960074	42006559	-9.0585	1.32e-19	4424	5.84e-16
Nerve_Tibial	PRR12	19	50094900	50129696	-4.528	5.95e-06	4424	0.0263
Nerve_Tibial	C2orf43	2	20883788	21022882	6.0161	1.79e-09	4424	7.92e-06
Nerve_Tibial	OXER1	2	42989642	42991401	4.9853	6.19e-07	4424	0.00274
Nerve_Tibial	EHBP1	2	62900986	63273622	9.151	5.64e-20	4424	2.5e-16
Nerve_Tibial	AC007098.1	2	63053199	63085573	9.69	3.33e-22	4424	1.47e-18
Nerve_Tibial	WDPCP	2	63348518	64054977	-7.7762	7.47e-15	4424	3.3e-11
Nerve_Tibial	MDH1	2	63816285	63834331	-6.4417	1.18e-10	4424	5.22e-07
Nerve_Tibial	UGP2	2	64068074	64118696	-5.8995	3.65e-09	4424	1.61e-05
Nerve_Tibial	GGCX	2	85777678	85788670	8.8299	1.05e-18	4424	4.65e-15
Nerve_Tibial	ALS2CR12	2	202152994	202222121	5.203	1.96e-07	4424	0.000867
Nerve_Tibial	UQCC1	20	33890369	33999944	-4.989	6.07e-07	4424	0.00269
Nerve_Tibial	TSPO	22	43547520	43559248	6.66236	2.69e-11	4424	1.19e-07
Nerve_Tibial	GPX1	3	49394609	49396033	-4.75786	1.96e-06	4424	0.00867
Nerve_Tibial	NICN1	3	49460379	49466759	4.41647	1e-05	4424	0.0442
Nerve_Tibial	NICN1-AS1	3	49460379	49461864	4.49862	6.84e-06	4424	0.0303
Nerve_Tibial	CHMP2B	3	87276421	87304698	-5.854	4.8e-09	4424	2.12e-05
Nerve_Tibial	WDR52	3	113012799	113160457	-7.058	1.69e-12	4424	7.48e-09
Nerve_Tibial	EEFSEC	3	127965679	128127485	11.2417	2.54e-29	4424	1.12e-25
Nerve_Tibial	PDLIM5	4	95373037	95589377	-9.893	4.46e-23	4424	1.97e-19
Nerve_Tibial	PPA2	4	106290234	106395238	-6.06	1.36e-09	4424	6.02e-06
Nerve_Tibial	CCHCR1	6	31110216	31126015	4.51487	6.34e-06	4424	0.028
Nerve_Tibial	XXbac-BPG181B23.7	6	31362066	31363272	-5.55516	2.77e-08	4424	0.000123
Nerve_Tibial	C4A	6	31949801	31970458	-6.05038	1.45e-09	4424	6.41e-06
Nerve_Tibial	CYP21A1P	6	31973413	31976228	-4.92512	8.43e-07	4424	0.00373
Nerve_Tibial	SNRPC	6	34725183	34741571	5.542	2.99e-08	4424	0.000132
Nerve_Tibial	UHRF1BP1	6	34759857	34845291	-5.542	2.99e-08	4424	0.000132
Nerve_Tibial	WTAP	6	160148562	160177351	5.997	2.01e-09	4424	8.89e-06
Nerve_Tibial	SLC22A3	6	160769300	160876014	-11.5605	6.53e-31	4424	2.89e-27
Nerve_Tibial	RP4-607J23.2	7	97937257	97939753	7.6788	1.61e-14	4424	7.12e-11
Nerve_Tibial	RP11-307C18.1	7	97952165	97952742	7.9641	1.66e-15	4424	7.34e-12
Nerve_Tibial	HAUS6	9	19053141	19103117	6.0953	1.09e-09	4424	4.82e-06
Nerve_Tibial	C9orf78	9	132589569	132598142	5.12522	2.97e-07	4424	0.00131
Nerve_Tibial	USP20	9	132597696	132644107	-4.457	8.31e-06	4424	0.0368
Ovary	RP11-422J8.1	1	37920480	37940012	4.2672	1.98e-05	948	0.0188
Ovary	SEMA6C	1	151104161	151119104	-4.171	3.03e-05	948	0.0287
Ovary	RP11-318E3.4	10	5903768	5904557	-4.557	5.19e-06	948	0.00492
Ovary	TMEM180	10	104221149	104236802	-6.586	4.52e-11	948	4.28e-08
Ovary	TOM1L2	17	17746828	17875736	4.2364	2.27e-05	948	0.0215
Ovary	USP39	2	85829979	85876403	-4.6253	3.74e-06	948	0.00355
Ovary	WDR52	3	113012799	113160457	-10.343	4.5e-25	948	4.27e-22
Ovary	XXbac-BPG181B23.7	6	31362066	31363272	-4.518	6.24e-06	948	0.00592
Ovary	MICA	6	31371356	31383092	-4.518	6.24e-06	948	0.00592
Ovary	SLC22A3	6	160769300	160876014	-11.879	1.52e-32	948	1.44e-29
Ovary	HAUS6	9	19053141	19103117	6.2057	5.45e-10	948	5.17e-07
Pancreas	NUCKS1	1	205688655	205719404	-5.14	2.75e-07	1691	0.000465
Pancreas	SLC41A1	1	205758221	205782876	5.354	8.6e-08	1691	0.000145
Pancreas	TMEM180	10	104221149	104236802	-5.0023	5.67e-07	1691	0.000959
Pancreas	TRIM8	10	104404253	104418164	-5.5931	2.23e-08	1691	3.77e-05
Pancreas	RP1-228P16.1	12	48448596	48449374	4.766	1.88e-06	1691	0.00318
Pancreas	COX16	14	70791798	70826448	-4.517	6.27e-06	1691	0.0106
Pancreas	MPHOSPH6	16	82181403	82203831	-4.6349	3.57e-06	1691	0.00604
Pancreas	FAM101B	17	289769	295730	-4.81169	1.5e-06	1691	0.00254
Pancreas	FAM57A	17	635652	646206	8.02667	1e-15	1691	1.69e-12
Pancreas	POLI	18	51795774	51847636	4.6333	3.6e-06	1691	0.00609
Pancreas	ETV2	19	36132647	36135773	4.186	2.84e-05	1691	0.048
Pancreas	PRR12	19	50094900	50129696	-4.528	5.95e-06	1691	0.0101
Pancreas	C2orf43	2	20883788	21022882	6.96414	3.3e-12	1691	5.58e-09
Pancreas	HAAO	2	42994229	43019732	-4.475	7.64e-06	1691	0.0129
Pancreas	WDPCP	2	63348518	64054977	-7.086	1.38e-12	1691	2.33e-09
Pancreas	CASP8	2	202098166	202152434	-4.58019	4.65e-06	1691	0.00786
Pancreas	SIDT1	3	113251143	113348425	7.586	3.3e-14	1691	5.58e-11
Pancreas	CCHCR1	6	31110216	31126015	4.3543	1.33e-05	1691	0.0225
Pancreas	XXbac-BPG181B23.7	6	31362066	31363272	-4.4233	9.72e-06	1691	0.0164
Pancreas	BRI3	7	97881691	97936761	-5.892	3.82e-09	1691	6.46e-06
Pancreas	RP11-307C18.1	7	97952165	97952742	6.0215	1.73e-09	1691	2.93e-06
Pancreas	TOR1A	9	132575223	132586413	5.475	4.38e-08	1691	7.41e-05
Pituitary	CTSK	1	150768684	150780799	4.374	1.22e-05	1165	0.0142
Pituitary	KCNN3	1	154669931	154842756	-6.213	5.2e-10	1165	6.06e-07
Pituitary	NUCKS1	1	205688655	205719404	-5.3004	1.16e-07	1165	0.000135
Pituitary	TMEM180	10	104221149	104236802	-6.611	3.82e-11	1165	4.45e-08
Pituitary	NT5C2	10	104850368	104953056	-6.10636	1.02e-09	1165	1.19e-06
Pituitary	RP11-57H14.2	10	114710405	114711634	5.31693	1.06e-07	1165	0.000123
Pituitary	RP11-386G11.10	12	49521565	49541652	4.986	6.16e-07	1165	0.000718
Pituitary	RPL9P25	15	66671675	66672253	4.198	2.69e-05	1165	0.0313
Pituitary	TOM1L2	17	17746828	17875736	4.409	1.04e-05	1165	0.0121
Pituitary	SUPT4H1	17	56422539	56429784	-4.376	1.21e-05	1165	0.0141
Pituitary	U2AF1L4	19	36234056	36235441	4.83702	1.32e-06	1165	0.00154
Pituitary	C19orf55	19	36249044	36260766	-4.33134	1.48e-05	1165	0.0172
Pituitary	HAAO	2	42994229	43019732	4.1713	3.03e-05	1165	0.0353
Pituitary	STMN3	20	62271061	62284780	4.7848	1.71e-06	1165	0.00199
Pituitary	CCHCR1	6	31110216	31126015	7.4653	8.31e-14	1165	9.68e-11
Pituitary	TCF19	6	31126319	31131992	6.7187	1.83e-11	1165	2.13e-08
Pituitary	XXbac-BPG299F13.17	6	31162977	31165814	5.354	8.6e-08	1165	0.0001
Pituitary	CFB	6	31913486	31914062	4.3415	1.41e-05	1165	0.0164
Pituitary	TAP2	6	32789610	32796811	-4.328	1.5e-05	1165	0.0175
Prostate	NUCKS1	1	205688655	205719404	5.7139	1.1e-08	880	9.68e-06
Prostate	NCOA4	10	51565108	51590734	-25.852	2.31e-147	880	2.03e-144
Prostate	RP11-554A11.9	11	68923378	68927220	-13.883	8.03e-44	880	7.07e-41
Prostate	POLI	18	51795774	51847636	4.111	3.93e-05	880	0.0346
Prostate	SIPA1L3	19	38397868	38699012	-4.109	3.97e-05	880	0.0349
Prostate	GGCX	2	85777678	85788670	9.4486	3.43e-21	880	3.02e-18
Prostate	MLPH	2	238394071	238463961	5.8037	6.49e-09	880	5.71e-06
Prostate	RP4-607J23.2	7	97937257	97939753	6.4592	1.05e-10	880	9.24e-08
Skin_Not_Sun_Exposed_Suprapubic	ANXA9	1	150954493	150968110	5.1489	2.62e-07	2548	0.000668
Skin_Not_Sun_Exposed_Suprapubic	DENND4B	1	153901977	153919172	-7.029	2.08e-12	2548	5.3e-09
Skin_Not_Sun_Exposed_Suprapubic	RP11-422P24.10	1	153938992	153939406	7.204	5.85e-13	2548	1.49e-09
Skin_Not_Sun_Exposed_Suprapubic	NUCKS1	1	205688655	205719404	-5.79	7.04e-09	2548	1.79e-05
Skin_Not_Sun_Exposed_Suprapubic	RAB7L1	1	205737114	205744588	4.3257	1.52e-05	2548	0.0387
Skin_Not_Sun_Exposed_Suprapubic	RP11-554A11.9	11	68923378	68927220	-9.55018	1.29e-21	2548	3.29e-18
Skin_Not_Sun_Exposed_Suprapubic	PFKM	12	48500171	48540187	4.8273	1.38e-06	2548	0.00352
Skin_Not_Sun_Exposed_Suprapubic	KCTD10	12	109886461	109909182	-4.4962	6.92e-06	2548	0.0176
Skin_Not_Sun_Exposed_Suprapubic	SKA2	17	57187312	57232630	4.834	1.34e-06	2548	0.00341
Skin_Not_Sun_Exposed_Suprapubic	POLI	18	51795774	51847636	4.929	8.26e-07	2548	0.0021
Skin_Not_Sun_Exposed_Suprapubic	ZNF236	18	74534563	74682683	4.292	1.77e-05	2548	0.0451
Skin_Not_Sun_Exposed_Suprapubic	GRHL1	2	10085341	10142411	-4.4808	7.44e-06	2548	0.019
Skin_Not_Sun_Exposed_Suprapubic	GGCX	2	85777678	85788670	8.3444	7.16e-17	2548	1.82e-13
Skin_Not_Sun_Exposed_Suprapubic	CASP10	2	202047604	202094129	4.6056	4.11e-06	2548	0.0105
Skin_Not_Sun_Exposed_Suprapubic	CASP8	2	202098166	202152434	-5.203	1.96e-07	2548	0.000499
Skin_Not_Sun_Exposed_Suprapubic	ARFGAP3	22	43192508	43254112	-5.2637	1.41e-07	2548	0.000359
Skin_Not_Sun_Exposed_Suprapubic	UBA7	3	49842640	49851379	4.62	3.91e-06	2548	0.00996
Skin_Not_Sun_Exposed_Suprapubic	WDR52	3	113012799	113160457	-7.4	1.33e-13	2548	3.39e-10
Skin_Not_Sun_Exposed_Suprapubic	FLOT1	6	30695486	30710510	6.1759	6.58e-10	2548	1.68e-06
Skin_Not_Sun_Exposed_Suprapubic	HLA-B	6	31321649	31324965	-4.872	1.1e-06	2548	0.0028
Skin_Not_Sun_Exposed_Suprapubic	STK19	6	31938943	31949228	4.457	8.31e-06	2548	0.0212
Skin_Not_Sun_Exposed_Suprapubic	C4A	6	31949801	31970458	-6.3001	2.97e-10	2548	7.57e-07
Skin_Not_Sun_Exposed_Suprapubic	CYP21A1P	6	31973413	31976228	-4.5135	6.38e-06	2548	0.0163
Skin_Not_Sun_Exposed_Suprapubic	SNRPC	6	34725183	34741571	5.577	2.45e-08	2548	6.24e-05
Skin_Not_Sun_Exposed_Suprapubic	UHRF1BP1	6	34759857	34845291	-4.4609	8.16e-06	2548	0.0208
Skin_Not_Sun_Exposed_Suprapubic	SLC22A3	6	160769300	160876014	-10.6129	2.6e-26	2548	6.62e-23
Skin_Not_Sun_Exposed_Suprapubic	TECPR1	7	97843936	97881563	-10.7378	6.76e-27	2548	1.72e-23
Skin_Not_Sun_Exposed_Suprapubic	BAIAP2L1	7	97923386	98030380	-7.6085	2.77e-14	2548	7.06e-11
Skin_Not_Sun_Exposed_Suprapubic	RP4-607J23.2	7	97937257	97939753	6.4338	1.24e-10	2548	3.16e-07
Skin_Not_Sun_Exposed_Suprapubic	RP11-307C18.1	7	97952165	97952742	7.9216	2.35e-15	2548	5.99e-12
Skin_Not_Sun_Exposed_Suprapubic	C9orf78	9	132589569	132598142	4.884	1.04e-06	2548	0.00265
Skin_Not_Sun_Exposed_Suprapubic	USP20	9	132597696	132644107	-4.881	1.06e-06	2548	0.0027
Skin_Sun_Exposed_Lower_leg	CTSS	1	150702672	150738433	4.3675	1.26e-05	3729	0.047
Skin_Sun_Exposed_Lower_leg	ANXA9	1	150954493	150968110	4.6582	3.19e-06	3729	0.0119
Skin_Sun_Exposed_Lower_leg	RP11-422P24.10	1	153938992	153939406	6.0078	1.88e-09	3729	7.01e-06
Skin_Sun_Exposed_Lower_leg	C1orf43	1	154179182	154193104	-4.715	2.42e-06	3729	0.00902
Skin_Sun_Exposed_Lower_leg	RP11-307C12.11	1	155017667	155018594	5.76	8.41e-09	3729	3.14e-05
Skin_Sun_Exposed_Lower_leg	ADAM15	1	155023762	155035252	-5.811	6.21e-09	3729	2.32e-05
Skin_Sun_Exposed_Lower_leg	PIK3C2B	1	204391756	204463852	6.9988	2.58e-12	3729	9.62e-09
Skin_Sun_Exposed_Lower_leg	SLC45A3	1	205626979	205649587	-5.778	7.56e-09	3729	2.82e-05
Skin_Sun_Exposed_Lower_leg	NUCKS1	1	205688655	205719404	-5.79	7.04e-09	3729	2.63e-05
Skin_Sun_Exposed_Lower_leg	RAB7L1	1	205737114	205744588	4.407	1.05e-05	3729	0.0392
Skin_Sun_Exposed_Lower_leg	ACTR1A	10	104238986	104262482	4.80646	1.54e-06	3729	0.00574
Skin_Sun_Exposed_Lower_leg	SUFU	10	104263744	104393292	5.85179	4.86e-09	3729	1.81e-05
Skin_Sun_Exposed_Lower_leg	RP11-554A11.9	11	68923378	68927220	-6.2987	3e-10	3729	1.12e-06
Skin_Sun_Exposed_Lower_leg	PFKM	12	48500171	48540187	4.5634	5.03e-06	3729	0.0188
Skin_Sun_Exposed_Lower_leg	RP11-386G11.10	12	49521565	49541652	5.1449	2.68e-07	3729	0.000999
Skin_Sun_Exposed_Lower_leg	TUBA1C	12	49602329	49667114	5.8325	5.46e-09	3729	2.04e-05
Skin_Sun_Exposed_Lower_leg	RP11-161H23.5	12	49658939	49667089	6.0533	1.42e-09	3729	5.3e-06
Skin_Sun_Exposed_Lower_leg	KCTD10	12	109886461	109909182	-4.409	1.04e-05	3729	0.0388
Skin_Sun_Exposed_Lower_leg	SUPT4H1	17	56422539	56429784	-4.442	8.91e-06	3729	0.0332
Skin_Sun_Exposed_Lower_leg	POLI	18	51795774	51847636	4.65653	3.22e-06	3729	0.012
Skin_Sun_Exposed_Lower_leg	ZNF236	18	74534563	74682683	4.68255	2.83e-06	3729	0.0106
Skin_Sun_Exposed_Lower_leg	YIF1B	19	38795753	38807913	-4.702	2.58e-06	3729	0.00962
Skin_Sun_Exposed_Lower_leg	AC011526.1	19	41960074	42006559	-9.454	3.26e-21	3729	1.22e-17
Skin_Sun_Exposed_Lower_leg	PRRG2	19	50083903	50094272	-4.39302	1.12e-05	3729	0.0418
Skin_Sun_Exposed_Lower_leg	GRHL1	2	10085341	10142411	-5.9824	2.2e-09	3729	8.2e-06
Skin_Sun_Exposed_Lower_leg	C2orf43	2	20883788	21022882	7.4293	1.09e-13	3729	4.06e-10
Skin_Sun_Exposed_Lower_leg	MDH1	2	63816285	63834331	-6.2652	3.72e-10	3729	1.39e-06
Skin_Sun_Exposed_Lower_leg	GGCX	2	85777678	85788670	7.5327	4.97e-14	3729	1.85e-10
Skin_Sun_Exposed_Lower_leg	VAMP8	2	85788685	85809154	-7.734	1.04e-14	3729	3.88e-11
Skin_Sun_Exposed_Lower_leg	CASP10	2	202047604	202094129	5.012	5.39e-07	3729	0.00201
Skin_Sun_Exposed_Lower_leg	CASP8	2	202098166	202152434	-5.203	1.96e-07	3729	0.000731
Skin_Sun_Exposed_Lower_leg	UQCC1	20	33890369	33999944	-4.989	6.07e-07	3729	0.00226
Skin_Sun_Exposed_Lower_leg	WDR52	3	113012799	113160457	-7.058	1.69e-12	3729	6.3e-09
Skin_Sun_Exposed_Lower_leg	PDLIM5	4	95373037	95589377	-9.001	2.24e-19	3729	8.35e-16
Skin_Sun_Exposed_Lower_leg	POU5F1	6	31132119	31148508	-5.7186	1.07e-08	3729	3.99e-05
Skin_Sun_Exposed_Lower_leg	XXbac-BPG181B23.7	6	31362066	31363272	-5.0625	4.14e-07	3729	0.00154
Skin_Sun_Exposed_Lower_leg	C4A	6	31949801	31970458	-5.6645	1.47e-08	3729	5.48e-05
Skin_Sun_Exposed_Lower_leg	C4B	6	31982539	32003195	5.1708	2.33e-07	3729	0.000869
Skin_Sun_Exposed_Lower_leg	CYP21A2	6	32006042	32008548	5.5544	2.79e-08	3729	0.000104
Skin_Sun_Exposed_Lower_leg	HLA-DMA	6	32916390	32936221	4.5993	4.24e-06	3729	0.0158
Skin_Sun_Exposed_Lower_leg	SNRPC	6	34725183	34741571	5.542	2.99e-08	3729	0.000111
Skin_Sun_Exposed_Lower_leg	UHRF1BP1	6	34759857	34845291	-4.7857	1.7e-06	3729	0.00634
Skin_Sun_Exposed_Lower_leg	SLC22A3	6	160769300	160876014	-9.2061	3.38e-20	3729	1.26e-16
Skin_Sun_Exposed_Lower_leg	SKAP2	7	26706681	27034858	4.64	3.44e-06	3729	0.0128
Skin_Sun_Exposed_Lower_leg	TECPR1	7	97843936	97881563	-10.2	1.6e-24	3729	5.97e-21
Skin_Sun_Exposed_Lower_leg	BAIAP2L1	7	97923386	98030380	-8.5	1.92e-17	3729	7.16e-14
Skin_Sun_Exposed_Lower_leg	RP4-607J23.2	7	97937257	97939753	7.12	1.11e-12	3729	4.14e-09
Skin_Sun_Exposed_Lower_leg	RP11-307C18.1	7	97952165	97952742	7.46	8.53e-14	3729	3.18e-10
Skin_Sun_Exposed_Lower_leg	R3HCC1	8	23127633	23153792	5.34927	8.83e-08	3729	0.000329
Skin_Sun_Exposed_Lower_leg	PVT1	8	128806779	129113499	6.34268	2.26e-10	3729	8.43e-07
Skin_Sun_Exposed_Lower_leg	C9orf78	9	132589569	132598142	5.2854	1.25e-07	3729	0.000466
Skin_Sun_Exposed_Lower_leg	USP20	9	132597696	132644107	-4.929	8.27e-07	3729	0.00308
Small_Intestine_Terminal_Ileum	AGAP4	10	46321042	46349323	3.9449	7.98e-05	491	0.0392
Small_Intestine_Terminal_Ileum	ZFP30	19	38121910	38157163	4.152	3.3e-05	491	0.0162
Small_Intestine_Terminal_Ileum	CCHCR1	6	31110216	31126015	7.301	2.86e-13	491	1.4e-10
Small_Intestine_Terminal_Ileum	UHRF1BP1	6	34759857	34845291	-5.533	3.15e-08	491	1.55e-05
Small_Intestine_Terminal_Ileum	SLC22A3	6	160769300	160876014	-4.588	4.48e-06	491	0.0022
Small_Intestine_Terminal_Ileum	RP4-607J23.2	7	97937257	97939753	7.735	1.03e-14	491	5.06e-12
Spleen	NUCKS1	1	205688655	205719404	-4.9082	9.19e-07	1463	0.00134
Spleen	AGAP7	10	51464162	51486327	4.45552	8.37e-06	1463	0.0122
Spleen	TMEM180	10	104221149	104236802	-6.415	1.41e-10	1463	2.06e-07
Spleen	RPL26P30	11	2356362	2357006	4.5043	6.66e-06	1463	0.00974
Spleen	LMBR1L	12	49490919	49504681	4.3259	1.52e-05	1463	0.0222
Spleen	CCDC53	12	102406705	102455927	4.42	9.87e-06	1463	0.0144
Spleen	RP11-352G18.2	15	66607252	66624041	-4.198	2.69e-05	1463	0.0394
Spleen	RPL9P25	15	66671675	66672253	4.198	2.69e-05	1463	0.0394
Spleen	MRPL45	17	36452989	36479101	-4.449	8.63e-06	1463	0.0126
Spleen	POLI	18	51795774	51847636	5.137	2.79e-07	1463	0.000408
Spleen	C2orf43	2	20883788	21022882	7.399	1.37e-13	1463	2e-10
Spleen	FTOP1	2	43024365	43025852	-4.9822	6.29e-07	1463	0.00092
Spleen	METAP1D	2	172886703	172947158	7.459	8.72e-14	1463	1.28e-10
Spleen	CASP8	2	202098166	202152434	-4.935	8.02e-07	1463	0.00117
Spleen	AMT	3	49454211	49460186	4.3013	1.7e-05	1463	0.0249
Spleen	DHX36	3	153990335	154042286	4.3126	1.61e-05	1463	0.0236
Spleen	CCHCR1	6	31110216	31126015	7.301	2.86e-13	1463	4.18e-10
Spleen	XXbac-BPG181B23.7	6	31362066	31363272	-4.518	6.24e-06	1463	0.00913
Spleen	LY6G5C	6	31644461	31651817	-6.457	1.07e-10	1463	1.57e-07
Spleen	C4A	6	31949801	31970458	-4.3	1.71e-05	1463	0.025
Spleen	UHRF1BP1	6	34759857	34845291	-5.353	8.65e-08	1463	0.000127
Spleen	L3MBTL3	6	130334844	130462594	4.41432	1.01e-05	1463	0.0148
Spleen	RP11-73O6.3	6	130454555	130465515	4.262	2.03e-05	1463	0.0297
Spleen	RP4-607J23.2	7	97937257	97939753	8.69	3.62e-18	1463	5.3e-15
Spleen	RP11-307C18.1	7	97952165	97952742	7.8939	2.93e-15	1463	4.29e-12
Stomach	NUCKS1	1	205688655	205719404	-6.00392	1.93e-09	1507	2.91e-06
Stomach	RAB7L1	1	205737114	205744588	5.25405	1.49e-07	1507	0.000225
Stomach	TMEM180	10	104221149	104236802	-6.611	3.82e-11	1507	5.76e-08
Stomach	CNNM2	10	104678050	104836027	4.1844	2.86e-05	1507	0.0431
Stomach	RP1-228P16.1	12	48448596	48449374	4.2977	1.73e-05	1507	0.0261
Stomach	COX16	14	70791798	70826448	-4.517	6.27e-06	1507	0.00945
Stomach	SYNJ2BP-COX16	14	70793069	70883701	-5.065	4.08e-07	1507	0.000615
Stomach	MPHOSPH6	16	82181403	82203831	-4.258	2.06e-05	1507	0.031
Stomach	VPS53	17	411908	624957	5.2174	1.81e-07	1507	0.000273
Stomach	FAM57A	17	635652	646206	4.7748	1.8e-06	1507	0.00271
Stomach	RAD51C	17	56769934	56811703	4.353	1.34e-05	1507	0.0202
Stomach	POLI	18	51795774	51847636	4.9241	8.47e-07	1507	0.00128
Stomach	PLVAP	19	17462257	17488159	5.283	1.27e-07	1507	0.000191
Stomach	C2orf43	2	20883788	21022882	7.98085	1.45e-15	1507	2.19e-12
Stomach	WDPCP	2	63348518	64054977	-4.245	2.19e-05	1507	0.033
Stomach	CASP8	2	202098166	202152434	-4.935	8.02e-07	1507	0.00121
Stomach	UQCC1	20	33890369	33999944	-4.491	7.08e-06	1507	0.0107
Stomach	RNF123	3	49728563	49753910	-4.6311	3.64e-06	1507	0.00549
Stomach	SIDT1	3	113251143	113348425	7.586	3.3e-14	1507	4.97e-11
Stomach	GPR160	3	169755717	169803191	10.0979	5.65e-24	1507	8.51e-21
Stomach	XXbac-BPG181B23.7	6	31362066	31363272	-5.38045	7.43e-08	1507	0.000112
Stomach	MICB	6	31462658	31478901	4.42109	9.82e-06	1507	0.0148
Stomach	RNF5	6	32146131	32148570	-5.70393	1.17e-08	1507	1.76e-05
Stomach	UHRF1BP1	6	34759857	34845291	-5.55383	2.79e-08	1507	4.2e-05
Stomach	RP4-607J23.2	7	97937257	97939753	7.308	2.71e-13	1507	4.08e-10
Stomach	RP11-307C18.1	7	97952165	97952742	5.819	5.92e-09	1507	8.92e-06
Stomach	TOR1A	9	132575223	132586413	5.868	4.41e-09	1507	6.65e-06
Stomach	C9orf78	9	132589569	132598142	5.521	3.38e-08	1507	5.09e-05
Testis	NSUN4	1	46805849	46830824	-4.441	8.95e-06	3222	0.0288
Testis	FAAH	1	46859937	46879520	-4.351	1.36e-05	3222	0.0438
Testis	ANXA9	1	150954493	150968110	6.694	2.17e-11	3222	6.99e-08
Testis	RP11-422P24.10	1	153938992	153939406	6.6439	3.06e-11	3222	9.86e-08
Testis	RP11-181K3.4	1	183107537	183110417	4.515	6.33e-06	3222	0.0204
Testis	PIK3C2B	1	204391756	204463852	9.611	7.18e-22	3222	2.31e-18
Testis	NUCKS1	1	205688655	205719404	-5.705	1.16e-08	3222	3.74e-05
Testis	RAB7L1	1	205737114	205744588	4.7441	2.09e-06	3222	0.00673
Testis	MBL1P	10	81664654	81710092	-4.40142	1.08e-05	3222	0.0348
Testis	RAD9A	11	67159176	67164895	-4.988	6.1e-07	3222	0.00197
Testis	RP11-554A11.9	11	68923378	68927220	-6.40706	1.48e-10	3222	4.77e-07
Testis	PPP2R1B	11	111606005	111637151	4.3798	1.19e-05	3222	0.0383
Testis	LMBR1L	12	49490919	49504681	4.5911	4.41e-06	3222	0.0142
Testis	TUBA1B	12	49521565	49525180	4.742	2.12e-06	3222	0.00683
Testis	RP11-386G11.10	12	49521565	49541652	4.742	2.12e-06	3222	0.00683
Testis	RNMTL1	17	686323	695749	7.34241	2.1e-13	3222	6.77e-10
Testis	TMEM102	17	7338762	7340998	-4.456	8.35e-06	3222	0.0269
Testis	CHRNB1	17	7348380	7361026	-4.42573	9.61e-06	3222	0.031
Testis	POLI	18	51795774	51847636	5.01	5.44e-07	3222	0.00175
Testis	NOL10	2	10710892	10830101	6.565	5.2e-11	3222	1.68e-07
Testis	C2orf43	2	20883788	21022882	5.718	1.08e-08	3222	3.48e-05
Testis	HAAO	2	42994229	43019732	5.7649	8.17e-09	3222	2.63e-05
Testis	WDPCP	2	63348518	64054977	-7.2821	3.29e-13	3222	1.06e-09
Testis	GGCX	2	85777678	85788670	9.1501	5.69e-20	3222	1.83e-16
Testis	USP39	2	85829979	85876403	-9.288	1.57e-20	3222	5.06e-17
Testis	ALS2CR12	2	202152994	202222121	5.4894	4.03e-08	3222	0.00013
Testis	ABHD12	20	25275379	25371619	4.32913	1.5e-05	3222	0.0483
Testis	RTEL1	20	62289163	62296653	7.22439	5.03e-13	3222	1.62e-09
Testis	TTLL12	22	43562628	43583139	-6.7217	1.8e-11	3222	5.8e-08
Testis	GPX1	3	49394609	49396033	-4.541	5.6e-06	3222	0.018
Testis	SPICE1	3	113161565	113234034	6.2479	4.16e-10	3222	1.34e-06
Testis	RUVBL1	3	127787479	127842667	-8.283	1.2e-16	3222	3.87e-13
Testis	EEFSEC	3	127965679	128127485	4.8319	1.35e-06	3222	0.00435
Testis	PPA2	4	106290234	106395238	6.224	4.85e-10	3222	1.56e-06
Testis	RPS3A	4	152020725	152025804	4.409	1.04e-05	3222	0.0335
Testis	CCHCR1	6	31110216	31126015	-5.39777	6.75e-08	3222	0.000217
Testis	XXbac-BPG299F13.17	6	31162977	31165814	4.69653	2.65e-06	3222	0.00854
Testis	XXbac-BPG181B23.7	6	31362066	31363272	-5.24831	1.53e-07	3222	0.000493
Testis	C4A	6	31949801	31970458	-6.03347	1.6e-09	3222	5.16e-06
Testis	CYP21A1P	6	31973413	31976228	-5.2904	1.22e-07	3222	0.000393
Testis	SLC22A3	6	160769300	160876014	-9.96992	2.06e-23	3222	6.64e-20
Testis	TAX1BP1	7	27778950	27868880	-5.6938	1.24e-08	3222	4e-05
Testis	BAIAP2L1	7	97923386	98030380	-5.892	3.82e-09	3222	1.23e-05
Testis	RP4-607J23.2	7	97937257	97939753	6.8113	9.67e-12	3222	3.12e-08
Testis	TOR1A	9	132575223	132586413	4.67628	2.92e-06	3222	0.00941
Testis	C9orf78	9	132589569	132598142	5.15167	2.58e-07	3222	0.000831
Testis	USP20	9	132597696	132644107	-5.55048	2.85e-08	3222	9.18e-05
Thyroid	ANP32E	1	150190717	150208504	4.9003	9.57e-07	4082	0.00391
Thyroid	ARNT	1	150782181	150849244	5.019	5.19e-07	4082	0.00212
Thyroid	DENND4B	1	153901977	153919172	-6.4428	1.17e-10	4082	4.78e-07
Thyroid	RP11-422P24.10	1	153938992	153939406	6.5485	5.81e-11	4082	2.37e-07
Thyroid	CREB3L4	1	153940713	153946192	-4.8323	1.35e-06	4082	0.00551
Thyroid	C1orf43	1	154179182	154193104	-4.8641	1.15e-06	4082	0.00469
Thyroid	DCST2	1	154995593	155006257	5.486	4.11e-08	4082	0.000168
Thyroid	RP11-181K3.4	1	183107537	183110417	4.384	1.17e-05	4082	0.0478
Thyroid	NUCKS1	1	205688655	205719404	-6.2751	3.49e-10	4082	1.42e-06
Thyroid	RAB7L1	1	205737114	205744588	4.5684	4.91e-06	4082	0.02
Thyroid	TMEM180	10	104221149	104236802	-6.0068	1.89e-09	4082	7.71e-06
Thyroid	RP11-57H14.2	10	114710405	114711634	5.123	3.01e-07	4082	0.00123
Thyroid	RP11-554A11.9	11	68923378	68927220	-10.5339	6.03e-26	4082	2.46e-22
Thyroid	RP11-111A22.1	15	40780240	40850183	-5.20376	1.95e-07	4082	0.000796
Thyroid	MPHOSPH6	16	82181403	82203831	-4.5317	5.85e-06	4082	0.0239
Thyroid	SUPT4H1	17	56422539	56429784	-4.66	3.23e-06	4082	0.0132
Thyroid	POLI	18	51795774	51847636	5.60809	2.05e-08	4082	8.37e-05
Thyroid	ZNF236	18	74534563	74682683	4.44476	8.8e-06	4082	0.0359
Thyroid	NOL10	2	10710892	10830101	4.8184	1.45e-06	4082	0.00592
Thyroid	C2orf43	2	20883788	21022882	5.718	1.08e-08	4082	4.41e-05
Thyroid	WDPCP	2	63348518	64054977	-9.4779	2.59e-21	4082	1.06e-17
Thyroid	AC074289.1	2	64370373	64479993	-6.23	4.66e-10	4082	1.9e-06
Thyroid	GGCX	2	85777678	85788670	8.43164	3.41e-17	4082	1.39e-13
Thyroid	ALS2CR12	2	202152994	202222121	5.24742	1.54e-07	4082	0.000629
Thyroid	IKZF2	2	213864429	214017151	-4.38928	1.14e-05	4082	0.0465
Thyroid	AC005104.3	2	242290755	242292519	4.62715	3.71e-06	4082	0.0151
Thyroid	SLC2A4RG	20	62371214	62374858	-8.4616	2.64e-17	4082	1.08e-13
Thyroid	WDR52	3	113012799	113160457	-6.8873	5.69e-12	4082	2.32e-08
Thyroid	SEC61A1	3	127770484	127790526	-7.371	1.69e-13	4082	6.9e-10
Thyroid	RPN1	3	128338817	128399918	-5.4312	5.6e-08	4082	0.000229
Thyroid	FLOT1	6	30695486	30710510	4.84	1.3e-06	4082	0.00531
Thyroid	CCHCR1	6	31110216	31126015	6.55924	5.41e-11	4082	2.21e-07
Thyroid	LY6G5C	6	31644461	31651817	-6.457	1.07e-10	4082	4.37e-07
Thyroid	NEU1	6	31826829	31830683	6.00149	1.96e-09	4082	8e-06
Thyroid	C4A	6	31949801	31970458	-4.734	2.2e-06	4082	0.00898
Thyroid	CYP21A1P	6	31973413	31976228	-4.50374	6.68e-06	4082	0.0273
Thyroid	RNF5	6	32146131	32148570	-4.734	2.2e-06	4082	0.00898
Thyroid	HLA-DMA	6	32916390	32936221	6.36667	1.93e-10	4082	7.88e-07
Thyroid	SNRPC	6	34725183	34741571	5.55647	2.75e-08	4082	0.000112
Thyroid	UHRF1BP1	6	34759857	34845291	-4.41718	1e-05	4082	0.0408
Thyroid	RGS17	6	153325594	153452384	6.45329	1.09e-10	4082	4.45e-07
Thyroid	WTAP	6	160148562	160177351	8.44733	2.98e-17	4082	1.22e-13
Thyroid	LMTK2	7	97736197	97838945	-10.704	9.75e-27	4082	3.98e-23
Thyroid	TECPR1	7	97843936	97881563	-7.1493	8.72e-13	4082	3.56e-09
Thyroid	BRI3	7	97881691	97936761	-8.0788	6.54e-16	4082	2.67e-12
Thyroid	BAIAP2L1	7	97923386	98030380	-7.2932	3.03e-13	4082	1.24e-09
Thyroid	RP4-607J23.2	7	97937257	97939753	6.8629	6.75e-12	4082	2.76e-08
Thyroid	RP11-307C18.1	7	97952165	97952742	5.6146	1.97e-08	4082	8.04e-05
Thyroid	HAUS6	9	19053141	19103117	6.714	1.89e-11	4082	7.71e-08
Thyroid	NEK6	9	127019885	127115586	4.678	2.9e-06	4082	0.0118
Thyroid	PSMB7	9	127115745	127177723	4.416	1.01e-05	4082	0.0412
Thyroid	TOR1A	9	132575223	132586413	5.868	4.41e-09	4082	1.8e-05
Thyroid	C9orf78	9	132589569	132598142	5.3616	8.25e-08	4082	0.000337
Uterus	TMEM180	10	104221149	104236802	-7.136	9.6e-13	608	5.84e-10
Uterus	HOXB-AS1	17	46620913	46628610	3.97975	6.9e-05	608	0.042
Uterus	RIF1	2	152266397	152359699	-4.0546	5.02e-05	608	0.0305
Uterus	NCKIPSD	3	48701364	48723797	4.194	2.74e-05	608	0.0167
Uterus	CCHCR1	6	31110216	31126015	6.1013	1.05e-09	608	6.38e-07
Uterus	UHRF1BP1	6	34759857	34845291	-4.5163	6.29e-06	608	0.00382
Uterus	RP4-607J23.2	7	97937257	97939753	7.233	4.73e-13	608	2.88e-10
Vagina	PEX14	1	10534944	10690815	4.0541	5.03e-05	675	0.034
Vagina	RP11-554A11.9	11	68923378	68927220	-12.8067	1.5e-37	675	1.01e-34
Vagina	CCDC53	12	102406705	102455927	4.42	9.87e-06	675	0.00666
Vagina	SYNRG	17	35874900	35969544	4.2	2.67e-05	675	0.018
Vagina	RAD51C	17	56769934	56811703	4.38	1.19e-05	675	0.00803
Vagina	POLI	18	51795774	51847636	4.37	1.24e-05	675	0.00837
Vagina	PSMD8	19	38865176	38874464	-4.69397	2.68e-06	675	0.00181
Vagina	AMT	3	49454211	49460186	4.3404	1.42e-05	675	0.00958
Vagina	HCP5	6	31368479	31445283	-5.774	7.74e-09	675	5.22e-06
Vagina	MICB	6	31462658	31478901	4.25	2.14e-05	675	0.0144
Vagina	UHRF1BP1	6	34759857	34845291	-5.542	2.99e-08	675	2.02e-05
Vagina	RP11-307C18.1	7	97952165	97952742	5.951	2.67e-09	675	1.8e-06
Whole_Blood	NSUN4	1	46805849	46830824	-4.2375	2.26e-05	2058	0.0465
Whole_Blood	CTSK	1	150768684	150780799	5.7634	8.25e-09	2058	1.7e-05
Whole_Blood	ARNT	1	150782181	150849244	6.768	1.31e-11	2058	2.7e-08
Whole_Blood	SLC39A1	1	153931575	153936179	-4.3825	1.17e-05	2058	0.0241
Whole_Blood	LAMC1	1	182992595	183114727	4.515	6.33e-06	2058	0.013
Whole_Blood	AGAP7	10	51464162	51486327	15.9773	1.84e-57	2058	3.79e-54
Whole_Blood	TMEM180	10	104221149	104236802	-6.415	1.41e-10	2058	2.9e-07
Whole_Blood	RP11-57H14.2	10	114710405	114711634	5.007	5.53e-07	2058	0.00114
Whole_Blood	GEMIN4	17	647654	657239	-9.301	1.39e-20	2058	2.86e-17
Whole_Blood	SREBF1	17	17715287	17740325	4.456	8.35e-06	2058	0.0172
Whole_Blood	RAD51C	17	56769934	56811703	4.3299	1.49e-05	2058	0.0307
Whole_Blood	POLI	18	51795774	51847636	5.0578	4.24e-07	2058	0.000873
Whole_Blood	WDPCP	2	63348518	64054977	-7.468	8.14e-14	2058	1.68e-10
Whole_Blood	GGCX	2	85777678	85788670	9.2031	3.48e-20	2058	7.16e-17
Whole_Blood	CASP8	2	202098166	202152434	-5.485	4.13e-08	2058	8.5e-05
Whole_Blood	AC005104.3	2	242290755	242292519	5.244	1.57e-07	2058	0.000323
Whole_Blood	STMN3	20	62271061	62284780	-6.1556	7.48e-10	2058	1.54e-06
Whole_Blood	GPR160	3	169755717	169803191	9.52263	1.69e-21	2058	3.48e-18
Whole_Blood	CCHCR1	6	31110216	31126015	6.431	1.27e-10	2058	2.61e-07
Whole_Blood	C4A	6	31949801	31970458	-4.84	1.3e-06	2058	0.00268
Whole_Blood	C4B	6	31982539	32003195	4.399	1.09e-05	2058	0.0224
Whole_Blood	UHRF1BP1	6	34759857	34845291	-5.37	7.88e-08	2058	0.000162
Whole_Blood	RP4-607J23.2	7	97937257	97939753	5.892	3.82e-09	2058	7.86e-06
Whole_Blood	RP11-307C18.1	7	97952165	97952742	5.7778	7.57e-09	2058	1.56e-05
Whole_Blood	TOR1B	9	132565432	132573560	5.6019	2.12e-08	2058	4.36e-05
Whole_Blood	TOR1A	9	132575223	132586413	5.4404	5.32e-08	2058	0.000109
Whole_Blood	C9orf78	9	132589569	132598142	5.3887	7.1e-08	2058	0.000146
