# Supplementary material for: A genome-wide cross-cancer meta-analysis highlights the shared genetic links of five solid cancers
Source: Front Microbiol. 2023 Feb 3;14:1116592. doi: 10.3389/fmicb.2023.1116592 (PMC9935838; doi:10.3389/fmicb.2023.1116592)
Supplement: Supplementary file 5 [file Table_5.XLSX]

## Sheet: Table S5
Table S5. TWAS of lung cancer
Tissue	Gene	Chr	P0	P1	Z	P	GN	FDR
Adipose_Subcutaneous	HYKK	15	78799906	78829714	12.2409	1.88e-34	3579	6.73e-31
Adipose_Subcutaneous	CHRNA5	15	78857862	78882978	6.16	7.27e-10	3579	2.6e-06
Adipose_Subcutaneous	C4A	6	31949801	31970458	4.901	9.53e-07	3579	0.00341
Adipose_Subcutaneous	C4B	6	31982539	32003195	-4.4033	1.07e-05	3579	0.0383
Adipose_Visceral_Omentum	GBAP1	1	155183616	155197214	4.438	9.08e-06	2100	0.0191
Adipose_Visceral_Omentum	HLA-C	6	31236526	31239882	-4.59742	4.28e-06	2100	0.00899
Adipose_Visceral_Omentum	CLIC1	6	31699994	31707540	5.446	5.15e-08	2100	0.000108
Adipose_Visceral_Omentum	NOTCH4	6	32164101	32191844	5.64892	1.61e-08	2100	3.38e-05
Adrenal_Gland	INCENP	11	61891445	61920635	-4.411	1.03e-05	1514	0.0156
Adrenal_Gland	HLA-C	6	31236526	31239882	-4.513	6.39e-06	1514	0.00967
Adrenal_Gland	C4A	6	31949801	31970458	4.5113	6.44e-06	1514	0.00975
Artery_Aorta	CHRNA5	15	78857862	78882978	6.053	1.42e-09	3047	4.33e-06
Artery_Aorta	PPP1R18	6	30644166	30655672	4.68435	2.81e-06	3047	0.00856
Artery_Aorta	C4A	6	31949801	31970458	5.87311	4.28e-09	3047	1.3e-05
Artery_Coronary	ASH1L	1	155305059	155532598	4.4262	9.59e-06	1231	0.0118
Artery_Coronary	CHRNA5	15	78857862	78882978	6.471	9.74e-11	1231	1.2e-07
Artery_Coronary	HLA-C	6	31236526	31239882	-4.33464	1.46e-05	1231	0.018
Artery_Tibial	GBAP1	1	155183616	155197214	4.389	1.14e-05	3844	0.0438
Artery_Tibial	CHRNA5	15	78857862	78882978	6.264	3.75e-10	3844	1.44e-06
Artery_Tibial	ADAMTS7	15	79051545	79103773	-5.987	2.14e-09	3844	8.23e-06
Artery_Tibial	GPANK1	6	31629006	31632357	6.321	2.6e-10	3844	9.99e-07
Artery_Tibial	C4A	6	31949801	31970458	4.4468	8.72e-06	3844	0.0335
Artery_Tibial	CYP21A1P	6	31973413	31976228	4.4685	7.88e-06	3844	0.0303
Brain_Caudate_basal_ganglia	CHRNA5	15	78857862	78882978	6.6669	2.61e-11	970	2.53e-08
Brain_Cerebellar_Hemisphere	THBS3	1	155165379	155177708	-4.344	1.4e-05	1542	0.0216
Brain_Cerebellar_Hemisphere	RAD52	12	1021243	1099219	-4.397	1.1e-05	1542	0.017
Brain_Cerebellar_Hemisphere	CHRNA5	15	78857862	78882978	6.314	2.71e-10	1542	4.18e-07
Brain_Cerebellum	FADS1	11	61567099	61596790	-4.3519	1.35e-05	2033	0.0274
Brain_Cerebellum	CHRNA5	15	78857862	78882978	6.12	9.36e-10	2033	1.9e-06
Brain_Cerebellum	CCHCR1	6	31110216	31126015	-4.3194	1.56e-05	2033	0.0317
Brain_Cerebellum	SKIV2L	6	31927074	31937532	4.3136	1.61e-05	2033	0.0327
Brain_Cortex	CHRNA5	15	78857862	78882978	6.264	3.75e-10	1069	4.01e-07
Brain_Frontal_Cortex_BA9	CHRNA5	15	78857862	78882978	6.264	3.75e-10	950	3.56e-07
Brain_Hippocampus	CHRNA5	15	78857862	78882978	6.264	3.75e-10	558	2.09e-07
Brain_Hippocampus	CYP21A1P	6	31973413	31976228	6.067	1.3e-09	558	7.25e-07
Brain_Hypothalamus	CHRNA5	15	78857862	78882978	6.264	3.75e-10	619	2.32e-07
Brain_Nucleus_accumbens_basal_ganglia	CHRNA5	15	78857862	78882978	5.271	1.36e-07	906	0.000123
Brain_Nucleus_accumbens_basal_ganglia	MORF4L1	15	79102829	79190475	4.073	4.64e-05	906	0.042
Brain_Nucleus_accumbens_basal_ganglia	ZNRD1-AS1	6	29968788	30029417	4.037	5.42e-05	906	0.0491
Brain_Nucleus_accumbens_basal_ganglia	XXbac-BPG248L24.12	6	31324424	31325414	-4.513	6.39e-06	906	0.00579
Brain_Nucleus_accumbens_basal_ganglia	SKIV2L	6	31927074	31937532	4.663	3.12e-06	906	0.00283
Brain_Nucleus_accumbens_basal_ganglia	STK19	6	31938943	31949228	4.307	1.65e-05	906	0.0149
Brain_Nucleus_accumbens_basal_ganglia	CYP21A1P	6	31973413	31976228	4.201	2.65e-05	906	0.024
Brain_Putamen_basal_ganglia	FAM189B	1	155216996	155225178	4.025	5.7e-05	647	0.0369
Brain_Putamen_basal_ganglia	RP11-762H8.1	15	78585628	78588391	5.018	5.22e-07	647	0.000338
Brain_Putamen_basal_ganglia	CHRNA5	15	78857862	78882978	6.12	9.36e-10	647	6.06e-07
Brain_Putamen_basal_ganglia	CYP21A1P	6	31973413	31976228	5.558	2.72e-08	647	1.76e-05
Breast_Mammary_Tissue	GBAP1	1	155183616	155197214	4.389	1.14e-05	2041	0.0233
Breast_Mammary_Tissue	DCAF4	14	73393040	73426411	-4.4492	8.62e-06	2041	0.0176
Breast_Mammary_Tissue	CHRNA5	15	78857862	78882978	6.07	1.28e-09	2041	2.61e-06
Breast_Mammary_Tissue	HLA-C	6	31236526	31239882	-4.45	8.59e-06	2041	0.0175
Breast_Mammary_Tissue	LY6G5C	6	31644461	31651817	-4.8137	1.48e-06	2041	0.00302
Cells_EBV-transformed_lymphocytes	RP11-762H8.2	15	78582869	78583563	5.8174	5.98e-09	1464	8.75e-06
Cells_EBV-transformed_lymphocytes	ADAMTS7	15	79051545	79103773	6.1534	7.59e-10	1464	1.11e-06
Cells_EBV-transformed_lymphocytes	HLA-C	6	31236526	31239882	-4.8747	1.09e-06	1464	0.0016
Cells_Transformed_fibroblasts	GBAP1	1	155183616	155197214	4.438	9.08e-06	4288	0.0389
Cells_Transformed_fibroblasts	CHRNA5	15	78857862	78882978	6.50946	7.54e-11	4288	3.23e-07
Cells_Transformed_fibroblasts	RPS17	15	82821158	82824972	-4.40729	1.05e-05	4288	0.045
Cells_Transformed_fibroblasts	HLA-C	6	31236526	31239882	-4.81609	1.46e-06	4288	0.00626
Cells_Transformed_fibroblasts	C4B	6	31982539	32003195	-6.321	2.6e-10	4288	1.11e-06
Colon_Sigmoid	GBAP1	1	155183616	155197214	4.25148	2.12e-05	1528	0.0324
Colon_Sigmoid	CHRNA5	15	78857862	78882978	11.7317	8.77e-32	1528	1.34e-28
Colon_Sigmoid	CCHCR1	6	31110216	31126015	-5.16643	2.39e-07	1528	0.000365
Colon_Sigmoid	CYP21A1P	6	31973413	31976228	4.79801	1.6e-06	1528	0.00244
Colon_Transverse	THBS3	1	155165379	155177708	-4.438	9.08e-06	2133	0.0194
Colon_Transverse	GBAP1	1	155183616	155197214	4.438	9.08e-06	2133	0.0194
Colon_Transverse	DCAF4	14	73393040	73426411	-4.347	1.38e-05	2133	0.0294
Colon_Transverse	CHRNA5	15	78857862	78882978	9.248	2.29e-20	2133	4.88e-17
Colon_Transverse	HLA-C	6	31236526	31239882	-5.622	1.89e-08	2133	4.03e-05
Colon_Transverse	HLA-B	6	31321649	31324965	-4.513	6.39e-06	2133	0.0136
Esophagus_Gastroesophageal_Junction	CCHCR1	6	31110216	31126015	-4.3393	1.43e-05	1500	0.0215
Esophagus_Gastroesophageal_Junction	HLA-C	6	31236526	31239882	-4.5976	4.27e-06	1500	0.0064
Esophagus_Gastroesophageal_Junction	C4A	6	31949801	31970458	6.185	6.21e-10	1500	9.31e-07
Esophagus_Gastroesophageal_Junction	NOTCH4	6	32164101	32191844	6.321	2.6e-10	1500	3.9e-07
Esophagus_Mucosa	THBS3	1	155165379	155177708	-4.438	9.08e-06	3391	0.0308
Esophagus_Mucosa	RP11-263K19.4	1	155166659	155175286	-4.438	9.08e-06	3391	0.0308
Esophagus_Mucosa	GBAP1	1	155183616	155197214	4.389	1.14e-05	3391	0.0387
Esophagus_Mucosa	ZFYVE1	14	73436159	73493920	-4.69	2.74e-06	3391	0.00929
Esophagus_Mucosa	CHRNA5	15	78857862	78882978	6.1737	6.67e-10	3391	2.26e-06
Esophagus_Mucosa	HLA-C	6	31236526	31239882	-4.90452	9.37e-07	3391	0.00318
Esophagus_Mucosa	C4A	6	31949801	31970458	6.309	2.81e-10	3391	9.53e-07
Esophagus_Muscularis	CCHCR1	6	31110216	31126015	-4.97146	6.65e-07	3316	0.00221
Esophagus_Muscularis	HLA-C	6	31236526	31239882	-4.91442	8.9e-07	3316	0.00295
Esophagus_Muscularis	C4A	6	31949801	31970458	6.04	1.54e-09	3316	5.11e-06
Heart_Atrial_Appendage	MICA	6	31371356	31383092	-4.7172	2.39e-06	1634	0.00391
Heart_Atrial_Appendage	C4A	6	31949801	31970458	4.3157	1.59e-05	1634	0.026
Heart_Atrial_Appendage	TAP2	6	32789610	32796811	-4.8445	1.27e-06	1634	0.00208
Heart_Left_Ventricle	PSMA4	15	78832747	78841604	-10.1129	4.85e-24	1581	7.67e-21
Heart_Left_Ventricle	CHRNA5	15	78857862	78882978	4.9367	7.95e-07	1581	0.00126
Heart_Left_Ventricle	HLA-C	6	31236526	31239882	-4.23815	2.25e-05	1581	0.0356
Heart_Left_Ventricle	HLA-B	6	31321649	31324965	-4.513	6.39e-06	1581	0.0101
Liver	PSMA4	15	78832747	78841604	-15.946	3.04e-57	756	2.3e-54
Liver	HLA-C	6	31236526	31239882	-4.3454	1.39e-05	756	0.0105
Liver	AGPAT1	6	32137942	32145873	-4.0545	5.02e-05	756	0.038
Lung	THBS3	1	155165379	155177708	-4.438	9.08e-06	2938	0.0267
Lung	CHRNA5	15	78857862	78882978	6.264	3.75e-10	2938	1.1e-06
Lung	CTSH	15	79213400	79241916	-5.2293	1.7e-07	2938	0.000499
Lung	HLA-C	6	31236526	31239882	-4.35095	1.36e-05	2938	0.04
Lung	C4A	6	31949801	31970458	6.185	6.21e-10	2938	1.82e-06
Lung	NOTCH4	6	32164101	32191844	4.499	6.83e-06	2938	0.0201
Muscle_Skeletal	CHRNA5	15	78857862	78882978	6.4152	1.41e-10	2976	4.2e-07
Nerve_Tibial	GBA	1	155204243	155214490	4.438	9.08e-06	4424	0.0402
Nerve_Tibial	PSMA4	15	78832747	78841604	-6.608	3.9e-11	4424	1.73e-07
Nerve_Tibial	CHRNA5	15	78857862	78882978	6.16	7.27e-10	4424	3.22e-06
Nerve_Tibial	C4A	6	31949801	31970458	4.791	1.66e-06	4424	0.00734
Nerve_Tibial	CYP21A1P	6	31973413	31976228	4.7203	2.35e-06	4424	0.0104
Ovary	ADAMTS7	15	79051545	79103773	-5.715	1.1e-08	948	1.04e-05
Ovary	XXbac-BPG299F13.17	6	31162977	31165814	-4.16915	3.06e-05	948	0.029
Pancreas	THBS3	1	155165379	155177708	-4.344	1.4e-05	1691	0.0237
Pancreas	RP11-263K19.4	1	155166659	155175286	-4.344	1.4e-05	1691	0.0237
Pancreas	GBA	1	155204243	155214490	4.438	9.08e-06	1691	0.0154
Pancreas	CCHCR1	6	31110216	31126015	-5.09226	3.54e-07	1691	0.000599
Pancreas	HLA-C	6	31236526	31239882	-4.513	6.39e-06	1691	0.0108
Pancreas	DDX39B	6	31502263	31509714	4.3779	1.2e-05	1691	0.0203
Pancreas	RNF5	6	32146131	32148570	4.499	6.83e-06	1691	0.0115
Pituitary	HLA-C	6	31236526	31239882	-4.513	6.39e-06	1165	0.00744
Pituitary	CFB	6	31913486	31914062	-4.2821	1.85e-05	1165	0.0216
Prostate	HLA-C	6	31236526	31239882	-4.513	6.39e-06	880	0.00562
Skin_Not_Sun_Exposed_Suprapubic	CHRNA5	15	78857862	78882978	6.264	3.75e-10	2548	9.55e-07
Skin_Not_Sun_Exposed_Suprapubic	FLOT1	6	30695486	30710510	-5.13	2.96e-07	2548	0.000754
Skin_Not_Sun_Exposed_Suprapubic	HLA-C	6	31236526	31239882	-4.29	1.78e-05	2548	0.0454
Skin_Not_Sun_Exposed_Suprapubic	STK19	6	31938943	31949228	-6.07	1.3e-09	2548	3.31e-06
Skin_Not_Sun_Exposed_Suprapubic	C4A	6	31949801	31970458	4.57	4.89e-06	2548	0.0125
Skin_Not_Sun_Exposed_Suprapubic	CYP21A1P	6	31973413	31976228	5.6	2.08e-08	2548	5.3e-05
Skin_Not_Sun_Exposed_Suprapubic	NOTCH4	6	32164101	32191844	4.5	6.83e-06	2548	0.0174
Skin_Sun_Exposed_Lower_leg	RP11-263K19.4	1	155166659	155175286	-4.389	1.14e-05	3729	0.0425
Skin_Sun_Exposed_Lower_leg	DNAJA4	15	78556428	78574538	-6.10382	1.04e-09	3729	3.88e-06
Skin_Sun_Exposed_Lower_leg	CHRNA5	15	78857862	78882978	6.53595	6.32e-11	3729	2.36e-07
Skin_Sun_Exposed_Lower_leg	CLPTM1L	5	1317859	1345214	-6.62546	3.46e-11	3729	1.29e-07
Skin_Sun_Exposed_Lower_leg	C4A	6	31949801	31970458	5.0843	3.69e-07	3729	0.00138
Skin_Sun_Exposed_Lower_leg	CYP21A1P	6	31973413	31976228	4.9725	6.61e-07	3729	0.00246
Skin_Sun_Exposed_Lower_leg	C4B	6	31982539	32003195	-5.5615	2.67e-08	3729	9.96e-05
Skin_Sun_Exposed_Lower_leg	CYP21A2	6	32006042	32008548	-5.9708	2.36e-09	3729	8.8e-06
Small_Intestine_Terminal_Ileum	HLA-C	6	31236526	31239882	-4.513	6.39e-06	491	0.00314
Spleen	ADAMTS7	15	79051545	79103773	6.094	1.1e-09	1463	1.61e-06
Spleen	C4A	6	31949801	31970458	6.309	2.81e-10	1463	4.11e-07
Stomach	HLA-C	6	31236526	31239882	-4.513	6.39e-06	1507	0.00963
Testis	MUC1	1	155158300	155162707	-4.4615	8.14e-06	3222	0.0262
Testis	CHRNA5	15	78857862	78882978	-13.6489	2.05e-42	3222	6.61e-39
Testis	HLA-C	6	31236526	31239882	-4.861	1.17e-06	3222	0.00377
Testis	APOM	6	31623248	31625987	6.309	2.81e-10	3222	9.05e-07
Testis	C4A	6	31949801	31970458	6.2391	4.4e-10	3222	1.42e-06
Testis	CYP21A1P	6	31973413	31976228	4.9231	8.52e-07	3222	0.00275
Thyroid	FLOT1	6	30695486	30710510	-5.437	5.42e-08	4082	0.000221
Thyroid	HCP5	6	31368479	31445283	5.0787	3.8e-07	4082	0.00155
Thyroid	C4A	6	31949801	31970458	6.04	1.54e-09	4082	6.29e-06
Thyroid	RNF5	6	32146131	32148570	6.04	1.54e-09	4082	6.29e-06
Uterus	CCHCR1	6	31110216	31126015	-4.82532	1.4e-06	608	0.000851
Uterus	HLA-C	6	31236526	31239882	-4.513	6.39e-06	608	0.00389
Vagina	GBAP1	1	155183616	155197214	4.0451	5.23e-05	675	0.0353
Vagina	HLA-C	6	31236526	31239882	-4.3938	1.11e-05	675	0.00749
Whole_Blood	HLA-C	6	31236526	31239882	-4.7162	2.4e-06	2058	0.00494
Whole_Blood	C4A	6	31949801	31970458	6.31	2.79e-10	2058	5.74e-07
Whole_Blood	CYP21A1P	6	31973413	31976228	5.2563	1.47e-07	2058	0.000303
Whole_Blood	C4B	6	31982539	32003195	-6.086	1.16e-09	2058	2.39e-06
