# Supplementary material for: A genome-wide cross-cancer meta-analysis highlights the shared genetic links of five solid cancers
Source: Front Microbiol. 2023 Feb 3;14:1116592. doi: 10.3389/fmicb.2023.1116592 (PMC9935838; doi:10.3389/fmicb.2023.1116592)
Supplement: Supplementary file 6 [file Table_6.XLSX]

## Sheet: Table S6
Table S6. TWAS of head/neck cancer
Tissue	Gene	Chr	P0	P1	Z	P	GN	FDR
Adipose_Subcutaneous	HLA-DQB1	6	32627244	32636160	4.38423	1.16e-05	3579	0.0415
Brain_Hypothalamus	ZFP90	16	68563993	68609975	-4.358	1.31e-05	619	0.00811
Esophagus_Muscularis	MICB	6	31462658	31478901	-4.4168	1e-05	3316	0.0332
Esophagus_Muscularis	HLA-DQB1	6	32627244	32636160	4.3427	1.41e-05	3316	0.0468
Liver	IGFBP3	7	45951949	45961473	4.4446	8.81e-06	756	0.00666
Lung	ZFP90	16	68563993	68609975	4.36661	1.26e-05	2938	0.037
Lung	HLA-DQB1	6	32627244	32636160	4.52414	6.06e-06	2938	0.0178
Muscle_Skeletal	WRAP73	1	3547331	3569325	-4.37039	1.24e-05	2976	0.0369
Muscle_Skeletal	ZFP90	16	68563993	68609975	4.3666	1.26e-05	2976	0.0375
Muscle_Skeletal	HLA-DQB1	6	32627244	32636160	4.38994	1.13e-05	2976	0.0336
Pituitary	CFB	6	31913486	31914062	-4.121	3.77e-05	1165	0.0439
Skin_Not_Sun_Exposed_Suprapubic	KIFC2	8	145691426	145697867	4.8545	1.21e-06	2548	0.00308
Spleen	ZFP90	16	68563993	68609975	4.3666	1.26e-05	1463	0.0184
Thyroid	HLA-DQB1	6	32627244	32636160	4.6873	2.77e-06	4082	0.0113
Whole_Blood	HLA-DQB1	6	32627244	32636160	4.3077	1.65e-05	2058	0.034
