# Supplementary material for: A genome-wide cross-cancer meta-analysis highlights the shared genetic links of five solid cancers
Source: Front Microbiol. 2023 Feb 3;14:1116592. doi: 10.3389/fmicb.2023.1116592 (PMC9935838; doi:10.3389/fmicb.2023.1116592)
Supplement: Supplementary file 7 [file Table_7.XLSX]

## Sheet: Table S7
Table S7. Overlapped gene-tissue pairs shared by breast-ovarian, breast-lung, and lung-head/neck cancer pairs.
Cancer pair	Tissue	Gene	Chr	P0	P1	FDR1	FDR2
breast-ovarian	Adipose_Subcutaneous	RCCD1	15	91498100	91506349	8.73e-12	2.11e-3
	Adipose_Subcutaneous	LRRC37A4P	17	43578685	43623042	4.76e-6	7.37e-8
	Adipose_Subcutaneous	CRHR1-IT1	17	43697694	43725582	1.88e-6	1.07e-8
	Adipose_Subcutaneous	CRHR1	17	43699267	43913194	8.55e-7	5.15e-9
	Adipose_Subcutaneous	KANSL1-AS1	17	44270942	44274089	3.05e-6	1.69e-8
	Adipose_Subcutaneous	LRRC37A	17	44370099	44415160	3.37e-5	4.58e-9
	Adipose_Subcutaneous	LRRC37A2	17	44588877	44630815	1.15e-3	7.05e-8
	Adipose_Visceral_Omentum	RCCD1	15	91498100	91506349	2.44e-11	1.50e-3
	Adipose_Visceral_Omentum	LRRC37A4P	17	43578685	43623042	5.15e-7	2.35e-9
	Adipose_Visceral_Omentum	CRHR1-IT1	17	43697694	43725582	5.31e-7	2.46e-9
	Adipose_Visceral_Omentum	CRHR1	17	43699267	43913194	5.15e-7	2.35e-9
	Adipose_Visceral_Omentum	KANSL1-AS1	17	44270942	44274089	9.72e-7	4.43e-9
	Adipose_Visceral_Omentum	LRRC37A	17	44370099	44415160	5.15e-7	2.35e-9
	Adipose_Visceral_Omentum	LRRC37A2	17	44588877	44630815	9.39e-4	4.12e-8
	Adrenal_Gland	LRRC37A4P	17	43578685	43623042	3.19e-7	2.13e-9
	Adrenal_Gland	CRHR1	17	43699267	43913194	3.62e-7	2.18e-9
	Adrenal_Gland	KANSL1-AS1	17	44270942	44274089	4.07e-7	2.20e-9
	Adrenal_Gland	LRRC37A	17	44370099	44415160	3.44e-3	2.71e-7
	Adrenal_Gland	LRRC37A2	17	44588877	44630815	4.12e-4	2.00e-8
	Artery_Aorta	RCCD1	15	91498100	91506349	5.70e-12	1.33e-3
	Artery_Aorta	LRRC37A4P	17	43578685	43623042	1.52e-7	3.17e-9
	Artery_Aorta	CRHR1	17	43699267	43913194	7.28e-7	4.39e-9
	Artery_Aorta	MAPT	17	43971748	44105700	1.78e-3	4.33e-6
	Artery_Aorta	RP11-669E14.6	17	44112679	44113136	5.39e-7	4.42e-9
	Artery_Aorta	KANSL1-AS1	17	44270942	44274089	7.28e-7	4.39e-9
	Artery_Aorta	LRRC37A	17	44370099	44415160	5.91e-6	2.73e-9
	Artery_Aorta	LRRC37A2	17	44588877	44630815	1.48e-3	9.35e-8
	Artery_Aorta	WNT3	17	44839872	44910424	1.27e-2	1.90e-6
	Artery_Coronary	LRRC37A4P	17	43578685	43623042	5.81e-5	2.07e-5
	Artery_Coronary	CRHR1-IT1	17	43697694	43725582	2.07e-6	5.24e-9
	Artery_Coronary	CRHR1	17	43699267	43913194	1.97e-6	8.58e-9
	Artery_Coronary	RP11-669E14.6	17	44112679	44113136	2.18e-7	1.78e-9
	Artery_Coronary	KANSL1-AS1	17	44270942	44274089	3.02e-7	1.38e-9
	Artery_Coronary	LRRC37A	17	44370099	44415160	4.46e-5	6.19e-10
	Artery_Coronary	LRRC37A2	17	44588877	44630815	2.79e-4	3.43e-8
	Artery_Coronary	WNT3	17	44839872	44910424	3.13e-4	1.29e-7
	Artery_Tibial	RCCD1	15	91498100	91506349	2.19e-11	2.11e-3
	Artery_Tibial	LRRC37A4P	17	43578685	43623042	6.80e-7	5.57e-9
	Artery_Tibial	CRHR1	17	43699267	43913194	1.18e-6	1.58e-9
	Artery_Tibial	KANSL1-AS1	17	44270942	44274089	1.00e-6	4.73e-9
	Artery_Tibial	LRRC37A	17	44370099	44415160	9.19e-7	5.54e-9
	Artery_Tibial	LRRC37A2	17	44588877	44630815	1.01e-3	1.07e-7
	Brain_Caudate_basal_ganglia	RCCD1	15	91498100	91506349	1.13e-11	6.95e-4
	Brain_Caudate_basal_ganglia	LRRC37A4P	17	43578685	43623042	2.32e-7	1.40e-9
	Brain_Caudate_basal_ganglia	CRHR1-IT1	17	43697694	43725582	1.72e-7	1.41e-9
	Brain_Caudate_basal_ganglia	KANSL1-AS1	17	44270942	44274089	2.54e-7	1.19e-9
	Brain_Caudate_basal_ganglia	LRRC37A2	17	44588877	44630815	5.82e-4	1.22e-7
	Brain_Cerebellar_Hemisphere	RCCD1	15	91498100	91506349	1.79e-11	1.10e-3
	Brain_Cerebellar_Hemisphere	PLEKHM1	17	43513266	43568115	3.69e-7	2.22e-9
	Brain_Cerebellar_Hemisphere	LRRC37A4P	17	43578685	43623042	3.69e-7	2.22e-9
	Brain_Cerebellar_Hemisphere	MAPT	17	43971748	44105700	2.73e-7	2.24e-9
	Brain_Cerebellar_Hemisphere	KANSL1-AS1	17	44270942	44274089	6.66e-7	1.73e-9
	Brain_Cerebellar_Hemisphere	LRRC37A	17	44370099	44415160	2.11e-4	2.73e-7
	Brain_Cerebellar_Hemisphere	LRRC37A2	17	44588877	44630815	4.06e-4	4.29e-8
	Brain_Cerebellum	RCCD1	15	91498100	91506349	1.58e-10	3.52e-4
	Brain_Cerebellum	PLEKHM1	17	43513266	43568115	6.30e-4	3.76e-6
	Brain_Cerebellum	LRRC37A4P	17	43578685	43623042	5.33e-7	2.50e-9
	Brain_Cerebellum	MAPT	17	43971748	44105700	1.34e-4	6.08e-10
	Brain_Cerebellum	KANSL1-AS1	17	44270942	44274089	9.74e-7	4.05e-10
	Brain_Cerebellum	LRRC37A	17	44370099	44415160	2.03e-4	6.28e-9
	Brain_Cerebellum	LRRC37A2	17	44588877	44630815	6.46e-4	4.03e-8
	Brain_Cortex	RCCD1	15	91498100	91506349	2.45e-12	5.20e-4
	Brain_Cortex	PLEKHM1	17	43513266	43568115	2.74e-6	1.06e-10
	Brain_Cortex	LRRC37A4P	17	43578685	43623042	4.62e-7	1.20e-9
	Brain_Cortex	CRHR1-IT1	17	43697694	43725582	2.80e-7	1.31e-9
	Brain_Cortex	MAPT	17	43971748	44105700	2.62e-7	1.20e-9
	Brain_Cortex	KANSL1-AS1	17	44270942	44274089	4.62e-7	1.20e-9
	Brain_Cortex	LRRC37A2	17	44588877	44630815	4.56e-4	3.83e-8
	Brain_Frontal_Cortex_BA9	RCCD1	15	91498100	91506349	1.10e-11	6.80e-4
	Brain_Frontal_Cortex_BA9	LRRC37A4P	17	43578685	43623042	1.68e-7	1.38e-9
	Brain_Frontal_Cortex_BA9	CRHR1-IT1	17	43697694	43725582	1.68e-7	1.38e-9
	Brain_Frontal_Cortex_BA9	MAPT	17	43971748	44105700	1.99e-7	1.14e-9
	Brain_Frontal_Cortex_BA9	KANSL1-AS1	17	44270942	44274089	2.27e-7	1.37e-9
	Brain_Frontal_Cortex_BA9	LRRC37A2	17	44588877	44630815	7.09e-4	2.80e-8
	Brain_Hippocampus	LRRC37A4P	17	43578685	43623042	1.33e-7	8.04e-10
	Brain_Hippocampus	CRHR1-IT1	17	43697694	43725582	1.46e-7	6.86e-10
	Brain_Hippocampus	KANSL1-AS1	17	44270942	44274089	3.79e-7	3.70e-10
	Brain_Hippocampus	LRRC37A2	17	44588877	44630815	1.29e-4	1.43e-8
	Brain_Hypothalamus	LRRC37A4P	17	43578685	43623042	5.38e-7	1.80e-10
	Brain_Hypothalamus	CRHR1-IT1	17	43697694	43725582	1.10e-7	8.98e-10
	Brain_Hypothalamus	KANSL1-AS1	17	44270942	44274089	1.48e-7	8.91e-10
	Brain_Hypothalamus	LRRC37A2	17	44588877	44630815	4.77e-4	1.59e-8
	Brain_Hypothalamus	SMC2	9	106856541	106903698	5.52e-4	4.62e-2
	Brain_Nucleus_accumbens_basal_ganglia	RCCD1	15	91498100	91506349	4.63e-11	4.51e-3
	Brain_Nucleus_accumbens_basal_ganglia	ARHGAP27	17	43471275	43511787	2.37e-7	1.11e-9
	Brain_Nucleus_accumbens_basal_ganglia	LRRC37A4P	17	43578685	43623042	2.17e-7	1.30e-9
	Brain_Nucleus_accumbens_basal_ganglia	CRHR1-IT1	17	43697694	43725582	3.31e-7	4.50e-10
	Brain_Nucleus_accumbens_basal_ganglia	KANSL1-AS1	17	44270942	44274089	2.17e-7	1.30e-9
	Brain_Nucleus_accumbens_basal_ganglia	LRRC37A2	17	44588877	44630815	4.48e-4	1.83e-8
	Brain_Nucleus_accumbens_basal_ganglia	WNT3	17	44839872	44910424	1.92e-3	1.06e-6
	Brain_Putamen_basal_ganglia	LRRC37A4P	17	43578685	43623042	1.55e-7	9.32e-10
	Brain_Putamen_basal_ganglia	CRHR1-IT1	17	43697694	43725582	1.70e-7	7.96e-10
	Brain_Putamen_basal_ganglia	KANSL1-AS1	17	44270942	44274089	1.55e-7	9.32e-10
	Brain_Putamen_basal_ganglia	LRRC37A	17	44370099	44415160	3.39e-3	1.61e-6
	Brain_Putamen_basal_ganglia	LRRC37A2	17	44588877	44630815	1.97e-4	1.31e-8
	Breast_Mammary_Tissue	RCCD1	15	91498100	91506349	3.82e-12	8.92e-4
	Breast_Mammary_Tissue	LRRC37A4P	17	43578685	43623042	4.88e-7	2.94e-9
	Breast_Mammary_Tissue	CRHR1-IT1	17	43697694	43725582	4.88e-7	2.94e-9
	Breast_Mammary_Tissue	CRHR1	17	43699267	43913194	6.90e-7	8.08e-10
	Breast_Mammary_Tissue	RP11-669E14.6	17	44112679	44113136	4.88e-7	2.94e-9
	Breast_Mammary_Tissue	KANSL1-AS1	17	44270942	44274089	8.82e-7	2.29e-9
	Breast_Mammary_Tissue	LRRC37A	17	44370099	44415160	1.92e-6	1.79e-9
	Breast_Mammary_Tissue	LRRC37A2	17	44588877	44630815	5.98e-4	4.76e-8
	Cells_EBV-transformed_lymphocytes	ARHGAP27	17	43471275	43511787	3.84e-7	1.80e-9
	Cells_EBV-transformed_lymphocytes	LRRC37A4P	17	43578685	43623042	3.84e-7	1.80e-9
	Cells_EBV-transformed_lymphocytes	CRHR1-IT1	17	43697694	43725582	3.25e-7	1.92e-8
	Cells_EBV-transformed_lymphocytes	KANSL1	17	44107282	44302733	2.52e-3	7.13e-3
	Cells_EBV-transformed_lymphocytes	KANSL1-AS1	17	44270942	44274089	3.84e-7	1.80e-9
	Cells_EBV-transformed_lymphocytes	LRRC37A	17	44370099	44415160	3.59e-7	1.64e-9
	Cells_EBV-transformed_lymphocytes	NSFP1	17	44450221	44564507	3.32e-4	4.08e-8
	Cells_EBV-transformed_lymphocytes	LRRC37A2	17	44588877	44630815	4.67e-4	2.05e-7
	Cells_EBV-transformed_lymphocytes	LRRC37A17P	17	45055847	45131935	2.01e-4	1.30e-5
	Cells_Transformed_fibroblasts	LRRC37A4P	17	43578685	43623042	1.02e-6	6.17e-9
	Cells_Transformed_fibroblasts	CRHR1-IT1	17	43697694	43725582	3.45e-6	4.14e-8
	Cells_Transformed_fibroblasts	CRHR1	17	43699267	43913194	4.72e-6	4.33e-8
	Cells_Transformed_fibroblasts	MAPT	17	43971748	44105700	1.85e-6	4.80e-9
	Cells_Transformed_fibroblasts	KANSL1	17	44107282	44302733	3.90e-2	8.32e-3
	Cells_Transformed_fibroblasts	KANSL1-AS1	17	44270942	44274089	1.02e-6	6.17e-9
	Cells_Transformed_fibroblasts	LRRC37A	17	44370099	44415160	4.12e-2	9.13e-5
	Cells_Transformed_fibroblasts	NSF	17	44668035	44834830	2.73e-3	1.39e-7
	Colon_Sigmoid	RCCD1	15	91498100	91506349	2.86e-12	6.68e-4
	Colon_Sigmoid	LRRC37A4P	17	43578685	43623042	4.14e-7	1.86e-9
	Colon_Sigmoid	CRHR1-IT1	17	43697694	43725582	6.60e-7	1.71e-9
	Colon_Sigmoid	CRHR1	17	43699267	43913194	4.00e-7	1.88e-9
	Colon_Sigmoid	MAPT	17	43971748	44105700	6.60e-7	1.71e-9
	Colon_Sigmoid	KANSL1-AS1	17	44270942	44274089	6.60e-7	1.71e-9
	Colon_Sigmoid	LRRC37A	17	44370099	44415160	6.72e-7	1.57e-9
	Colon_Sigmoid	LRRC37A2	17	44588877	44630815	4.32e-4	3.39e-8
	Colon_Sigmoid	PLVAP	19	17462257	17488159	5.09e-4	1.99e-9
	Colon_Transverse	RCCD1	15	91498100	91506349	2.47e-11	1.53e-3
	Colon_Transverse	LRRC37A4P	17	43578685	43623042	5.57e-7	2.62e-9
	Colon_Transverse	CRHR1-IT1	17	43697694	43725582	5.10e-7	3.07e-9
	Colon_Transverse	CRHR1	17	43699267	43913194	6.78e-7	4.37e-9
	Colon_Transverse	MAPT	17	43971748	44105700	5.59e-7	2.62e-9
	Colon_Transverse	KANSL1-AS1	17	44270942	44274089	5.50e-7	2.56e-9
	Colon_Transverse	LRRC37A	17	44370099	44415160	2.28e-4	1.10e-7
	Colon_Transverse	LRRC37A2	17	44588877	44630815	1.36e-3	6.93e-8
	Colon_Transverse	WNT3	17	44839872	44910424	1.05e-2	1.24e-6
	Esophagus_Gastroesophageal_Junction	LRRC37A4P	17	43578685	43623042	3.58e-7	2.16e-9
	Esophagus_Gastroesophageal_Junction	CRHR1-IT1	17	43697694	43725582	3.58e-7	2.16e-9
	Esophagus_Gastroesophageal_Junction	CRHR1	17	43699267	43913194	3.58e-7	2.16e-9
	Esophagus_Gastroesophageal_Junction	KANSL1-AS1	17	44270942	44274089	3.58e-7	2.16e-9
	Esophagus_Gastroesophageal_Junction	LRRC37A	17	44370099	44415160	1.04e-6	1.83e-9
	Esophagus_Gastroesophageal_Junction	WNT3	17	44839872	44910424	1.85e-2	3.25e-7
	Esophagus_Mucosa	RCCD1	15	91498100	91506349	6.34e-12	1.48e-3
	Esophagus_Mucosa	ARHGAP27	17	43471275	43511787	6.78e-7	4.07e-9
	Esophagus_Mucosa	PLEKHM1	17	43513266	43568115	4.85e-5	2.47e-7
	Esophagus_Mucosa	LRRC37A4P	17	43578685	43623042	3.97e-8	9.97e-10
	Esophagus_Mucosa	CRHR1-IT1	17	43697694	43725582	9.73e-7	7.46e-9
	Esophagus_Mucosa	CRHR1	17	43699267	43913194	8.88e-7	4.17e-9
	Esophagus_Mucosa	MAPT	17	43971748	44105700	1.82e-6	5.56e-10
	Esophagus_Mucosa	KANSL1-AS1	17	44270942	44274089	1.90e-6	1.06e-8
	Esophagus_Mucosa	LRRC37A	17	44370099	44415160	2.78e-2	6.07e-6
	Esophagus_Mucosa	LRRC37A17P	17	45055847	45131935	2.16e-3	1.10e-7
	Esophagus_Muscularis	RCCD1	15	91498100	91506349	6.20e-12	1.45e-3
	Esophagus_Muscularis	LRRC37A4P	17	43578685	43623042	9.05e-6	5.14e-8
	Esophagus_Muscularis	CRHR1-IT1	17	43697694	43725582	7.93e-7	4.78e-9
	Esophagus_Muscularis	CRHR1	17	43699267	43913194	7.49e-6	1.71e-9
	Esophagus_Muscularis	MAPT	17	43971748	44105700	7.93e-7	4.78e-9
	Esophagus_Muscularis	RP11-669E14.6	17	44112679	44113136	8.12e-7	3.71e-9
	Esophagus_Muscularis	KANSL1-AS1	17	44270942	44274089	7.93e-7	4.78e-9
	Esophagus_Muscularis	LRRC37A	17	44370099	44415160	6.63e-7	3.98e-9
	Esophagus_Muscularis	LRRC37A2	17	44588877	44630815	2.71e-3	1.02e-7
	Heart_Atrial_Appendage	LRRC37A4P	17	43578685	43623042	9.92e-7	2.35e-10
	Heart_Atrial_Appendage	CRHR1-IT1	17	43697694	43725582	2.89e-7	2.37e-9
	Heart_Atrial_Appendage	CRHR1	17	43699267	43913194	2.89e-7	2.37e-9
	Heart_Atrial_Appendage	KANSL1-AS1	17	44270942	44274089	4.28e-7	2.01e-9
	Heart_Atrial_Appendage	LRRC37A	17	44370099	44415160	8.81e-3	1.03e-7
	Heart_Atrial_Appendage	LRRC37A2	17	44588877	44630815	4.30e-4	4.54e-8
	Heart_Atrial_Appendage	WNT3	17	44839872	44910424	1.40e-2	3.01e-7
	Heart_Left_Ventricle	LRRC37A4P	17	43578685	43623042	3.78e-7	2.28e-9
	Heart_Left_Ventricle	CRHR1-IT1	17	43697694	43725582	5.06e-7	5.61e-9
	Heart_Left_Ventricle	CRHR1	17	43699267	43913194	3.78e-7	2.28e-9
	Heart_Left_Ventricle	KANSL1-AS1	17	44270942	44274089	6.02e-7	1.52e-9
	Heart_Left_Ventricle	LRRC37A	17	44370099	44415160	2.15e-5	1.23e-8
	Heart_Left_Ventricle	LRRC37A2	17	44588877	44630815	7.67e-4	4.85e-8
	Liver	LRRC37A4P	17	43578685	43623042	1.34e-7	1.10e-9
	Liver	KANSL1-AS1	17	44270942	44274089	1.81e-7	1.09e-9
	Liver	LRRC37A	17	44370099	44415160	3.17e-2	1.43e-5
	Liver	LRRC37A2	17	44588877	44630815	1.99e-4	2.10e-8
	Lung	RCCD1	15	91498100	91506349	5.49e-12	1.28e-3
	Lung	LRRC37A4P	17	43578685	43623042	1.30e-6	8.02e-8
	Lung	CRHR1-IT1	17	43697694	43725582	7.02e-7	4.23e-9
	Lung	CRHR1	17	43699267	43913194	7.02e-7	4.23e-9
	Lung	MAPT	17	43971748	44105700	7.20e-7	3.29e-9
	Lung	RP11-669E14.6	17	44112679	44113136	1.27e-6	3.29e-9
	Lung	KANSL1-AS1	17	44270942	44274089	5.88e-7	3.53e-9
	Lung	LRRC37A	17	44370099	44415160	6.23e-4	4.03e-8
	Lung	LRRC37A2	17	44588877	44630815	6.67e-4	8.20e-8
	Lung	WNT3	17	44839872	44910424	9.81e-3	8.37e-6
	Muscle_Skeletal	RCCD1	15	91498100	91506349	5.57e-12	1.30e-3
	Muscle_Skeletal	PLEKHM1	17	43513266	43568115	2.11e-4	1.28e-9
	Muscle_Skeletal	LRRC37A4P	17	43578685	43623042	1.29e-6	3.33e-9
	Muscle_Skeletal	CRHR1-IT1	17	43697694	43725582	5.27e-7	4.32e-9
	Muscle_Skeletal	CRHR1	17	43699267	43913194	5.27e-7	4.32e-9
	Muscle_Skeletal	MAPT	17	43971748	44105700	3.21e-4	1.77e-7
	Muscle_Skeletal	KANSL1-AS1	17	44270942	44274089	2.10e-6	4.73e-9
	Muscle_Skeletal	ABHD8	19	17405097	17421045	2.48e-2	1.50e-4
	Nerve_Tibial	RCCD1	15	91498100	91506349	8.27e-12	1.93e-3
	Nerve_Tibial	LRRC37A4P	17	43578685	43623042	8.85e-7	5.31e-9
	Nerve_Tibial	CRHR1-IT1	17	43697694	43725582	1.06e-6	6.37e-9
	Nerve_Tibial	CRHR1	17	43699267	43913194	7.83e-7	6.41e-9
	Nerve_Tibial	KANSL1-AS1	17	44270942	44274089	1.06e-6	6.37e-9
	Nerve_Tibial	LRRC37A	17	44370099	44415160	1.15e-5	8.23e-9
	Nerve_Tibial	LRRC37A2	17	44588877	44630815	3.27e-2	2.16e-7
	Nerve_Tibial	ANKLE1	19	17392454	17398455	5.40e-4	7.92e-7
	Ovary	LRRC37A4P	17	43578685	43623042	2.98e-7	3.20e-10
	Ovary	CRHR1-IT1	17	43697694	43725582	3.03e-7	3.37e-9
	Ovary	CRHR1	17	43699267	43913194	2.48e-7	1.17e-9
	Ovary	KANSL1	17	44107282	44302733	3.95e-2	4.93e-2
	Ovary	KANSL1-AS1	17	44270942	44274089	2.48e-7	1.17e-9
	Ovary	LRRC37A	17	44370099	44415160	4.60e-4	2.91e-8
	Ovary	LRRC37A2	17	44588877	44630815	1.05e-3	1.77e-8
	Pancreas	RCCD1	15	91498100	91506349	1.03e-8	8.40e-3
	Pancreas	LRRC37A4P	17	43578685	43623042	2.67e-6	1.58e-8
	Pancreas	CRHR1-IT1	17	43697694	43725582	3.38e-7	2.03e-9
	Pancreas	CRHR1	17	43699267	43913194	3.38e-7	2.03e-9
	Pancreas	KANSL1-AS1	17	44270942	44274089	3.38e-7	2.03e-9
	Pancreas	LRRC37A2	17	44588877	44630815	9.55e-4	3.47e-8
	Pancreas	WNT3	17	44839872	44910424	4.40e-2	1.93e-7
	Pituitary	LRRC37A4P	17	43578685	43623042	2.31e-5	2.59e-9
	Pituitary	CRHR1-IT1	17	43697694	43725582	1.71e-6	7.44e-9
	Pituitary	KANSL1-AS1	17	44270942	44274089	2.78e-7	1.68e-9
	Pituitary	LRRC37A2	17	44588877	44630815	2.77e-3	1.13e-8
	Prostate	LRRC37A4P	17	43578685	43623042	2.10e-7	1.27e-9
	Prostate	CRHR1-IT1	17	43697694	43725582	2.10e-7	1.27e-9
	Prostate	KANSL1-AS1	17	44270942	44274089	2.10e-7	1.27e-9
	Prostate	LRRC37A2	17	44588877	44630815	4.27e-4	2.70e-8
	Prostate	NSF	17	44668035	44834830	7.96e-6	2.93e-3
	Skin_Not_Sun_Exposed_Suprapubic	RCCD1	15	91498100	91506349	9.38e-12	1.28e-3
	Skin_Not_Sun_Exposed_Suprapubic	ARHGAP27	17	43471275	43511787	1.11e-4	1.19e-9
	Skin_Not_Sun_Exposed_Suprapubic	LRRC37A4P	17	43578685	43623042	2.05e-6	1.67e-7
	Skin_Not_Sun_Exposed_Suprapubic	CRHR1-IT1	17	43697694	43725582	7.13e-7	2.90e-9
	Skin_Not_Sun_Exposed_Suprapubic	CRHR1	17	43699267	43913194	5.71e-7	3.08e-9
	Skin_Not_Sun_Exposed_Suprapubic	KANSL1-AS1	17	44270942	44274089	7.06e-7	2.78e-9
	Skin_Not_Sun_Exposed_Suprapubic	LRRC37A	17	44370099	44415160	6.24e-7	2.85e-9
	Skin_Not_Sun_Exposed_Suprapubic	LRRC37A2	17	44588877	44630815	7.77e-4	2.75e-6
	Skin_Not_Sun_Exposed_Suprapubic	LRRC37A17P	17	45055847	45131935	6.70e-4	7.08e-8
	Skin_Sun_Exposed_Lower_leg	CASC10	10	21781587	21786191	9.40e-5	1.74e-4
	Skin_Sun_Exposed_Lower_leg	MLLT10	10	21823094	22032559	3.73e-9	1.69e-5
	Skin_Sun_Exposed_Lower_leg	RCCD1	15	91498100	91506349	1.38e-11	1.88e-3
	Skin_Sun_Exposed_Lower_leg	ARHGAP27	17	43471275	43511787	2.64e-4	1.60e-9
	Skin_Sun_Exposed_Lower_leg	LRRC37A4P	17	43578685	43623042	1.19e-6	1.32e-8
	Skin_Sun_Exposed_Lower_leg	CRHR1-IT1	17	43697694	43725582	1.14e-6	5.93e-9
	Skin_Sun_Exposed_Lower_leg	CRHR1	17	43699267	43913194	1.76e-6	1.66e-8
	Skin_Sun_Exposed_Lower_leg	MAPT	17	43971748	44105700	3.54e-4	5.03e-10
	Skin_Sun_Exposed_Lower_leg	RP11-669E14.6	17	44112679	44113136	1.61e-6	4.18e-9
	Skin_Sun_Exposed_Lower_leg	KANSL1-AS1	17	44270942	44274089	8.39e-7	4.88e-9
	Skin_Sun_Exposed_Lower_leg	LRRC37A	17	44370099	44415160	6.60e-7	5.41e-9
	Skin_Sun_Exposed_Lower_leg	LRRC37A2	17	44588877	44630815	3.95e-3	1.17e-6
	Small_Intestine_Terminal_Ileum	CRHR1-IT1	17	43697694	43725582	9.82e-8	5.89e-10
	Small_Intestine_Terminal_Ileum	CRHR1	17	43699267	43913194	1.57e-7	1.74e-9
	Small_Intestine_Terminal_Ileum	KANSL1-AS1	17	44270942	44274089	1.20e-7	5.50e-10
	Small_Intestine_Terminal_Ileum	LRRC37A2	17	44588877	44630815	1.74e-4	2.27e-7
	Spleen	MLLT10	10	21823094	22032559	3.69e-5	6.82e-5
	Spleen	LRRC37A4P	17	43578685	43623042	3.83e-7	1.80e-9
	Spleen	CRHR1	17	43699267	43913194	4.68e-7	5.19e-9
	Spleen	KANSL1-AS1	17	44270942	44274089	2.87e-4	4.20e-8
	Spleen	LRRC37A	17	44370099	44415160	5.09e-6	1.92e-9
	Spleen	LRRC37A2	17	44588877	44630815	2.08e-3	3.19e-8
	Stomach	RCCD1	15	91498100	91506349	4.79e-11	5.30e-3
	Stomach	LRRC37A4P	17	43578685	43623042	1.66e-6	3.24e-8
	Stomach	CRHR1-IT1	17	43697694	43725582	3.01e-7	1.81e-9
	Stomach	CRHR1	17	43699267	43913194	3.69e-7	1.69e-9
	Stomach	KANSL1-AS1	17	44270942	44274089	4.29e-6	2.22e-9
	Stomach	LRRC37A	17	44370099	44415160	4.69e-4	2.03e-8
	Stomach	LRRC37A2	17	44588877	44630815	3.96e-4	4.19e-8
	Stomach	WNT3	17	44839872	44910424	1.25e-2	2.58e-7
	Testis	RCCD1	15	91498100	91506349	6.03e-12	1.41e-3
	Testis	ARHGAP27	17	43471275	43511787	4.00e-2	4.16e-6
	Testis	PLEKHM1	17	43513266	43568115	8.44e-7	3.96e-9
	Testis	LRRC37A4P	17	43578685	43623042	1.37e-6	2.31e-9
	Testis	CRHR1-IT1	17	43697694	43725582	8.44e-7	3.96e-9
	Testis	CRHR1	17	43699267	43913194	8.44e-7	3.96e-9
	Testis	MAPT	17	43971748	44105700	2.54e-6	2.88e-8
	Testis	KANSL1-AS1	17	44270942	44274089	8.44e-7	3.96e-9
	Testis	NSF	17	44668035	44834830	2.05e-3	1.05e-7
	Testis	WNT3	17	44839872	44910424	1.57e-2	1.69e-5
	Testis	LRRC37A17P	17	45055847	45131935	7.31e-4	8.99e-8
	Thyroid	RCCD1	15	91498100	91506349	7.63e-12	1.78e-3
	Thyroid	LRRC37A4P	17	43578685	43623042	2.86e-5	4.65e-7
	Thyroid	CRHR1-IT1	17	43697694	43725582	1.52e-4	8.08e-8
	Thyroid	CRHR1	17	43699267	43913194	1.76e-6	4.57e-9
	Thyroid	MAPT	17	43971748	44105700	9.27e-5	1.33e-6
	Thyroid	RP11-669E14.6	17	44112679	44113136	9.76e-7	5.88e-9
	Thyroid	KANSL1-AS1	17	44270942	44274089	9.76e-7	5.88e-9
	Thyroid	LRRC37A	17	44370099	44415160	1.13e-5	4.16e-9
	Thyroid	LRRC37A2	17	44588877	44630815	1.98e-3	1.25e-7
	Thyroid	WNT3	17	44839872	44910424	8.65e-3	4.78e-6
	Thyroid	ANKLE1	19	17392454	17398455	4.98e-4	7.31e-7
	Uterus	LRRC37A4P	17	43578685	43623042	1.59e-7	7.48e-10
	Uterus	CRHR1-IT1	17	43697694	43725582	1.94e-6	2.96e-9
	Uterus	MAPT	17	43971748	44105700	8.76e-5	7.60e-7
	Uterus	KANSL1-AS1	17	44270942	44274089	1.08e-7	8.82e-10
	Uterus	LRRC37A	17	44370099	44415160	1.49e-7	6.81e-10
	Uterus	LRRC37A2	17	44588877	44630815	3.48e-4	3.16e-7
	Vagina	LRRC37A4P	17	43578685	43623042	2.95e-6	1.72e-7
	Vagina	CRHR1-IT1	17	43697694	43725582	1.77e-7	8.30e-10
	Vagina	KANSL1-AS1	17	44270942	44274089	2.16e-7	2.40e-9
	Vagina	LRRC37A	17	44370099	44415160	5.02e-5	1.18e-8
	Vagina	LRRC37A2	17	44588877	44630815	1.01e-2	4.44e-9
	Whole_Blood	LRRC37A4P	17	43578685	43623042	4.92e-7	2.96e-9
	Whole_Blood	CRHR1-IT1	17	43697694	43725582	8.89e-7	2.30e-9
	Whole_Blood	KANSL1-AS1	17	44270942	44274089	1.69e-6	1.93e-9
	Whole_Blood	LRRC37A	17	44370099	44415160	4.86e-3	8.54e-7
	Whole_Blood	LRRC37A2	17	44588877	44630815	5.41e-4	5.72e-8
breast-lung	Adipose_Visceral_Omentum	GBAP1	1	155183616	155197214	1.32e-4	1.91e-2
	Artery_Coronary	ASH1L	1	155305059	155532598	3.00e-2	1.18e-2
	Artery_Tibial	GBAP1	1	155183616	155197214	4.27e-4	4.38e-2
	Brain_Cerebellar_Hemisphere	THBS3	1	155165379	155177708	4.67e-3	2.16e-2
	Brain_Putamen_basal_ganglia	FAM189B	1	155216996	155225178	3.12e-5	3.69e-2
	Breast_Mammary_Tissue	GBAP1	1	155183616	155197214	2.27e-4	2.33e-2
	Cells_Transformed_fibroblasts	GBAP1	1	155183616	155197214	2.69e-4	3.89e-2
	Colon_Sigmoid	GBAP1	1	155183616	155197214	3.35e-6	3.24e-2
	Colon_Transverse	THBS3	1	155165379	155177708	1.34e-4	1.94e-2
	Colon_Transverse	GBAP1	1	155183616	155197214	1.34e-4	1.94e-2
	Esophagus_Mucosa	THBS3	1	155165379	155177708	2.13e-4	3.08e-2
	Esophagus_Mucosa	RP11-263K19.4	1	155166659	155175286	2.13e-4	3.08e-2
	Esophagus_Mucosa	GBAP1	1	155183616	155197214	3.76e-4	3.87e-2
	Lung	THBS3	1	155165379	155177708	1.84e-4	2.67e-2
	Nerve_Tibial	GBA	1	155204243	155214490	2.77e-4	4.02e-2
	Pancreas	THBS3	1	155165379	155177708	5.12e-3	2.37e-2
	Pancreas	RP11-263K19.4	1	155166659	155175286	5.12e-3	2.37e-2
	Pancreas	GBA	1	155204243	155214490	1.06e-4	1.54e-2
	Skin_Not_Sun_Exposed_Suprapubic	FLOT1	6	30695486	30710510	1.56e-2	7.54e-4
	Skin_Sun_Exposed_Lower_leg	RP11-263K19.4	1	155166659	155175286	4.14e-4	4.25e-2
	Testis	MUC1	1	155158300	155162707	8.44e-3	2.62e-2
	Uterus	CCHCR1	6	31110216	31126015	3.99e-2	8.51e-4
	Vagina	GBAP1	1	155183616	155197214	1.69e-7	3.53e-2
lung-head/neck	Pituitary	CFB	6	31913486	31914062	2.16e-2	4.39e-2
