# Supplementary material for: A genome-wide cross-cancer meta-analysis highlights the shared genetic links of five solid cancers
Source: Front Microbiol. 2023 Feb 3;14:1116592. doi: 10.3389/fmicb.2023.1116592 (PMC9935838; doi:10.3389/fmicb.2023.1116592)
Supplement: Supplementary file 8 [file Table_8.XLSX]

## Sheet: Table S8
Table S8. Cross-cancer meta-analysis (RE2C) between breast cancer and ovarian cancer in UK Biobank (Pmeta < 5×10-8; single trait P < 0.05)
SNP	CHR	POS	Breast cancer		Ovarian cancer		RE2C	Genes within clumping region	Replicated or not
			BETA	P	BETA	P	P
rs2981575	10	chr10:123278914-123439319	-0.015	2.3e-88	-0.0024	0.034	1.685e-88	FGFR2	Yes
rs4784227	16	chr16:52516533-52651714	0.015	7.5e-68	0.0022	0.044	3.639e-66	CASC16,TOX3	No
rs11708556	3	chr3:27123670-27551275	-0.0065	1.9e-17	-0.00055	0.027	3.113e-18	NEK10,SLC4A7	No
rs6913578	6	chr6:151936677-151989609	0.0067	9e-17	0.00027	0.029	2.505e-15	CCDC170	No
rs6001980	22	chr22:40816841-41049402	0.0092	4.3e-13	0.0006	0.014	1.523e-13	LOC101927257,MKL1	No
rs910416	6	chr6:152428838-152437016	0.0057	3.9e-14	0.00056	0.023	3.288e-12	ESR1	Yes
rs28475635	4	chr4:175821735-175855409	-0.0075	1.3e-10	-0.00405	0.0099	3.098e-11	ADAM29	Yes
rs3814113	9	chr9:16846323-16915021	0.0055	1.6e-12	0.00022	0.038	3.398e-11	BNC2	Yes
rs113934718	17	chr17:29173948-29259899	-0.0051	1.3e-09	0.00022	0.043	6.592e-09	ADAP2,ATAD5,TEFM	Yes
