# Supplementary material for: A genome-wide cross-cancer meta-analysis highlights the shared genetic links of five solid cancers
Source: Front Microbiol. 2023 Feb 3;14:1116592. doi: 10.3389/fmicb.2023.1116592 (PMC9935838; doi:10.3389/fmicb.2023.1116592)
Supplement: Supplementary file 9 [file Table_9.XLSX]

## Sheet: Table S9
Table S9. Cross-cancer meta-analysis (RE2C) between breast cancer and lung cancer in UK Biobank (Pmeta < 5×10-8; single trait P < 0.05)
SNP	CHR	POS	Breast cancer		Lung cancer		RE2C	Genes within clumping region	Replicated or not
			BETA	P	BETA	P	P
rs12653202	5	chr5:55990052-56273693	0.0108	2.8e-25	0.00032	0.023	4.336e-23	MAP3K1,MIER3,SETD9	Yes
rs55782834	3	chr3:27123670-27551275	-0.0064	1.9e-17	-0.00016	0.04	1.776e-16	NEK10,SLC4A7	No
rs13214023	6	chr6:27413924-28366151	-0.00125	2.9e-14	0.00052	0.0087	2.831e-14	HIST1H family	Yes
rs9312575	4	chr4:175821735-175865461	-0.0076	8.5e-11	0.00041	0.017	2.819e-10	ADAM29	No
rs4971059	1	chr1:155148781-155666961	0.00508	3.3e-11	-0.00017	0.037	5.474e-09	ASH1L	Yes
rs7904249	10	chr10:80887337-80887337	0.0061	5.1e-09	0.008	0.042	1.221e-08	ZMIZ1	Yes
