# Supplementary material for: A genome-wide cross-cancer meta-analysis highlights the shared genetic links of five solid cancers
Source: Front Microbiol. 2023 Feb 3;14:1116592. doi: 10.3389/fmicb.2023.1116592 (PMC9935838; doi:10.3389/fmicb.2023.1116592)
Supplement: Supplementary file 10 [file Table_10.XLSX]

## Sheet: Table S10
Table S10. Cross-cancer meta-analysis (RE2C) between lung cancer and head/neck cancer in UK Biobank (Pmeta < 5×10-8; single trait P < 0.05)
SNP	CHR	POS	Lung cancer		Head/neck cancer		RE2C	Genes within clumping region	Replicated or not
			BETA	P	BETA	P	P
rs7270567	20	chr20:40627484-40743745	-0.00056	0.0083	-0.00021	0.012	3.213e-18	PTPRT	No
rs139907207	5	chr5:139258614-139285648	-0.00074	0.034	0.0023	6.8e-06	1.05e-12	NRG2	No
