# Supplementary material for: A genome-wide cross-cancer meta-analysis highlights the shared genetic links of five solid cancers
Source: Front Microbiol. 2023 Feb 3;14:1116592. doi: 10.3389/fmicb.2023.1116592 (PMC9935838; doi:10.3389/fmicb.2023.1116592)
Supplement: Supplementary file 11 [file Table_11.XLSX]

## Sheet: Table S11
Table S11. PPI network analysis of shared genes.
node1	node2	node1_string_id	node2_string_id	neighborhood_on_chromosome	gene_fusion	phylogenetic_cooccurrence	homology	coexpression	experimentally_determined_interaction	database_annotated	automated_textmining	combined_score
ABHD16A	ABHD8	9606.ENSP00000379282	9606.ENSP00000247706	0	0	0	0	0	0	0	0.484	0.484
ABHD16A	ABT1	9606.ENSP00000379282	9606.ENSP00000274849	0	0	0	0	0	0	0	0.621	0.621
ABHD16A	ZBTB12	9606.ENSP00000379282	9606.ENSP00000364677	0	0	0	0	0	0	0	0.764	0.764
ABHD16A	LY6G6C	9606.ENSP00000379282	9606.ENSP00000364978	0	0	0	0	0	0	0	0.475	0.475
ABHD16A	LY6G5B	9606.ENSP00000379282	9606.ENSP00000365024	0	0	0	0	0	0	0	0.607	0.607
ABHD16A	CSNK2B	9606.ENSP00000379282	9606.ENSP00000365042	0	0	0	0	0	0	0	0.578	0.578
ABHD16A	GPANK1	9606.ENSP00000379282	9606.ENSP00000365071	0	0	0	0	0	0	0	0.713	0.713
ABHD16A	C6orf47	9606.ENSP00000379282	9606.ENSP00000365076	0	0	0	0	0	0	0	0.593	0.593
ABHD16A	APOM	9606.ENSP00000379282	9606.ENSP00000365081	0	0	0	0	0	0	0	0.528	0.528
ABHD16A	PRRC2A	9606.ENSP00000379282	9606.ENSP00000365201	0	0	0	0	0.053	0	0	0.696	0.699
ABHD16A	LST1	9606.ENSP00000379282	9606.ENSP00000365261	0	0	0	0	0	0	0	0.72	0.72
ABHD16A	LY6G5C	9606.ENSP00000379282	9606.ENSP00000372724	0	0	0	0	0	0	0	0.692	0.692
ABHD16A	LY6G6E	9606.ENSP00000379282	9606.ENSP00000372910	0	0	0	0	0	0	0	0.456	0.456
ABHD16A	HLA-B	9606.ENSP00000379282	9606.ENSP00000399168	0	0	0	0	0	0	0	0.537	0.537
ABHD16A	LTA	9606.ENSP00000379282	9606.ENSP00000403495	0	0	0	0	0	0.271	0	0.54	0.65
ABHD16A	DDX39B	9606.ENSP00000379282	9606.ENSP00000379475	0	0	0	0	0	0.058	0	0.647	0.653
ABHD8	ALS2CR12	9606.ENSP00000247706	9606.ENSP00000385098	0	0	0	0	0	0	0	0.402	0.402
ABHD8	RCCD1	9606.ENSP00000247706	9606.ENSP00000377801	0	0	0	0	0	0	0	0.404	0.404
ABHD8	ABHD16A	9606.ENSP00000247706	9606.ENSP00000379282	0	0	0	0	0	0	0	0.484	0.484
ABHD8	USHBP1	9606.ENSP00000247706	9606.ENSP00000252597	0	0	0	0	0	0	0	0.519	0.519
ABHD8	BABAM1	9606.ENSP00000247706	9606.ENSP00000352408	0	0	0	0	0.063	0	0	0.681	0.688
ABHD8	ANKLE1	9606.ENSP00000247706	9606.ENSP00000377971	0	0	0	0	0	0.12	0	0.74	0.761
ABT1	ZNF184	9606.ENSP00000274849	9606.ENSP00000211936	0	0	0	0	0	0	0	0.458	0.457
ABT1	ZNF322	9606.ENSP00000274849	9606.ENSP00000482607	0	0	0	0	0	0	0	0.451	0.451
ABT1	HMGN4	9606.ENSP00000274849	9606.ENSP00000366798	0	0	0	0	0	0	0	0.458	0.457
ABT1	LY6G5B	9606.ENSP00000274849	9606.ENSP00000365024	0	0	0	0	0	0	0	0.51	0.51
ABT1	APOM	9606.ENSP00000274849	9606.ENSP00000365081	0	0	0	0	0	0	0	0.515	0.515
ABT1	C6orf47	9606.ENSP00000274849	9606.ENSP00000365076	0	0	0	0	0	0	0	0.535	0.535
ABT1	LY6G5C	9606.ENSP00000274849	9606.ENSP00000372724	0	0	0	0	0	0	0	0.604	0.604
ABT1	ATP6V1G2	9606.ENSP00000274849	9606.ENSP00000302194	0	0	0	0	0	0	0	0.618	0.618
ABT1	ABHD16A	9606.ENSP00000274849	9606.ENSP00000379282	0	0	0	0	0	0	0	0.621	0.621
ABT1	GPANK1	9606.ENSP00000274849	9606.ENSP00000365071	0	0	0	0	0.103	0	0	0.603	0.628
ABT1	REXO4	9606.ENSP00000274849	9606.ENSP00000361010	0	0	0	0	0.644	0.245	0	0.357	0.812
ABT1	SURF6	9606.ENSP00000274849	9606.ENSP00000361092	0	0	0	0	0.852	0	0	0.124	0.864
ADAM29	ZNF165	9606.ENSP00000484862	9606.ENSP00000366542	0	0	0	0	0	0	0	0.562	0.562
ADAMTS13	SURF4	9606.ENSP00000360997	9606.ENSP00000361057	0	0	0	0	0	0	0	0.446	0.446
ADAMTS13	SURF6	9606.ENSP00000360997	9606.ENSP00000361092	0	0	0	0	0	0	0	0.468	0.468
ADAMTS13	MED22	9606.ENSP00000360997	9606.ENSP00000482438	0	0	0	0	0	0	0	0.561	0.561
ADAMTS13	CFB	9606.ENSP00000360997	9606.ENSP00000416561	0	0	0	0	0.062	0	0	0.612	0.62
ADO	MAPT	9606.ENSP00000362888	9606.ENSP00000340820	0	0	0	0	0	0	0	0.448	0.448
AIF1	HSPA4	9606.ENSP00000365227	9606.ENSP00000302961	0	0	0	0	0	0.159	0	0.45	0.518
AIF1	MAPT	9606.ENSP00000365227	9606.ENSP00000340820	0	0	0	0	0	0.182	0	0.518	0.588
AIF1	NCR3	9606.ENSP00000365227	9606.ENSP00000342156	0	0	0	0	0.111	0	0	0.64	0.666
AIF1	NFKBIL1	9606.ENSP00000365227	9606.ENSP00000365318	0	0	0	0	0	0	0	0.513	0.513
AIF1	TNF	9606.ENSP00000365227	9606.ENSP00000398698	0	0	0	0	0.139	0	0	0.711	0.74
ALS2CR12	ABHD8	9606.ENSP00000385098	9606.ENSP00000247706	0	0	0	0	0	0	0	0.402	0.402
ALS2CR12	TRAK2	9606.ENSP00000385098	9606.ENSP00000328875	0	0	0	0	0	0	0	0.556	0.556
ALS2CR12	CASP8	9606.ENSP00000385098	9606.ENSP00000351273	0	0	0	0	0	0	0	0.45	0.45
ALS2CR12	RCCD1	9606.ENSP00000385098	9606.ENSP00000377801	0	0	0	0	0	0	0	0.451	0.451
ALS2CR12	LRRC37A2	9606.ENSP00000385098	9606.ENSP00000459551	0	0	0	0	0	0	0	0.422	0.422
ANKLE1	ABHD8	9606.ENSP00000377971	9606.ENSP00000247706	0	0	0	0	0	0.12	0	0.74	0.761
ANKLE1	BABAM1	9606.ENSP00000377971	9606.ENSP00000352408	0	0.044	0	0	0	0.056	0	0.663	0.669
ANKLE1	RCCD1	9606.ENSP00000377971	9606.ENSP00000377801	0	0	0	0	0.062	0.138	0	0.472	0.536
APOM	ABT1	9606.ENSP00000365081	9606.ENSP00000274849	0	0	0	0	0	0	0	0.515	0.515
APOM	LY6G5B	9606.ENSP00000365081	9606.ENSP00000365024	0	0	0	0	0	0	0	0.425	0.425
APOM	CSNK2B	9606.ENSP00000365081	9606.ENSP00000365042	0	0	0	0	0	0	0	0.452	0.452
APOM	GPANK1	9606.ENSP00000365081	9606.ENSP00000365071	0	0	0	0	0	0	0	0.95	0.95
APOM	C6orf47	9606.ENSP00000365081	9606.ENSP00000365076	0	0	0	0	0	0	0	0.448	0.448
APOM	ABHD16A	9606.ENSP00000365081	9606.ENSP00000379282	0	0	0	0	0	0	0	0.528	0.528
APOM	C4B	9606.ENSP00000365081	9606.ENSP00000415941	0	0	0	0	0.062	0	0	0.526	0.536
APOM	C4A	9606.ENSP00000365081	9606.ENSP00000396688	0	0	0	0	0.082	0	0	0.522	0.543
APOM	LY6G5C	9606.ENSP00000365081	9606.ENSP00000372724	0	0	0	0	0	0	0	0.614	0.614
ARL17A	KANSL1	9606.ENSP00000337478	9606.ENSP00000262419	0	0	0	0	0	0	0	0.721	0.721
ARL17A	LRRC37A	9606.ENSP00000337478	9606.ENSP00000326324	0	0	0	0	0	0.125	0	0.632	0.664
ARL17A	MAPT	9606.ENSP00000337478	9606.ENSP00000340820	0	0	0	0	0	0.164	0	0.325	0.411
ARL17A	PLEKHM1	9606.ENSP00000337478	9606.ENSP00000389913	0	0	0	0	0.06	0	0	0.426	0.437
ARL17A	LRRC37A2	9606.ENSP00000337478	9606.ENSP00000459551	0	0	0	0	0.064	0.125	0	0.654	0.691
ARL17B	KANSL1	9606.ENSP00000404247	9606.ENSP00000262419	0	0	0	0	0	0	0	0.739	0.739
ARL17B	LRRC37A	9606.ENSP00000404247	9606.ENSP00000326324	0	0	0	0	0	0.125	0	0.686	0.713
ARL17B	MAPT	9606.ENSP00000404247	9606.ENSP00000340820	0	0	0	0	0	0.164	0	0.326	0.412
ARL17B	LY6G5C	9606.ENSP00000404247	9606.ENSP00000372724	0	0	0	0	0	0	0	0.401	0.4
ARL17B	PLEKHM1	9606.ENSP00000404247	9606.ENSP00000389913	0	0	0	0	0.06	0	0	0.407	0.418
ARL17B	LRRC37A2	9606.ENSP00000404247	9606.ENSP00000459551	0	0	0	0	0.065	0.125	0	0.635	0.675
ASH1L	TERT	9606.ENSP00000376204	9606.ENSP00000309572	0	0	0	0	0.049	0	0	0.433	0.438
ASH1L	HIST1H4J	9606.ENSP00000376204	9606.ENSP00000347168	0	0	0	0	0.049	0.172	0	0.307	0.406
ASH1L	YY1AP1	9606.ENSP00000376204	9606.ENSP00000357323	0	0	0	0	0	0	0	0.91	0.91
ASH1L	HIST1H4I	9606.ENSP00000376204	9606.ENSP00000481486	0	0	0	0	0.049	0.172	0	0.307	0.406
ASH1L	HIST1H4L	9606.ENSP00000376204	9606.ENSP00000480960	0	0	0	0	0.049	0.172	0	0.307	0.406
ASH1L	HIST1H4K	9606.ENSP00000376204	9606.ENSP00000479794	0	0	0	0	0.049	0.172	0	0.307	0.406
ATAD5	SMC2	9606.ENSP00000313171	9606.ENSP00000286398	0	0	0	0	0.841	0.143	0	0.081	0.864
ATAD5	TEFM	9606.ENSP00000313171	9606.ENSP00000462963	0	0	0	0	0	0	0	0.71	0.71
ATAD5	CHEK2	9606.ENSP00000313171	9606.ENSP00000372023	0	0	0	0	0.186	0.426	0	0.731	0.863
ATP6V1G2	ABT1	9606.ENSP00000302194	9606.ENSP00000274849	0	0	0	0	0	0	0	0.618	0.618
ATP6V1G2	PRRC2A	9606.ENSP00000302194	9606.ENSP00000365201	0	0	0	0	0	0	0	0.409	0.409
ATP6V1G2	MCCD1	9606.ENSP00000302194	9606.ENSP00000365362	0	0	0	0	0	0	0	0.463	0.463
ATP6V1G2	DDX39B	9606.ENSP00000302194	9606.ENSP00000379475	0	0	0	0	0	0.058	0	0.567	0.574
ATP6V1G2	NFKBIL1	9606.ENSP00000302194	9606.ENSP00000365318	0	0	0	0	0	0	0	0.769	0.769
BABAM1	ABHD8	9606.ENSP00000352408	9606.ENSP00000247706	0	0	0	0	0.063	0	0	0.681	0.688
BABAM1	USHBP1	9606.ENSP00000352408	9606.ENSP00000252597	0	0	0	0	0	0	0	0.464	0.463
BABAM1	HIST1H2AJ	9606.ENSP00000352408	9606.ENSP00000328484	0	0	0	0	0	0	0.6	0	0.6
BABAM1	HIST1H2BK	9606.ENSP00000352408	9606.ENSP00000349430	0	0	0	0	0	0	0.6	0	0.6
BABAM1	HIST1H2BM	9606.ENSP00000352408	9606.ENSP00000477907	0	0	0	0	0	0	0.6	0	0.6
BABAM1	HIST1H2BN	9606.ENSP00000352408	9606.ENSP00000483903	0	0	0	0	0	0	0.6	0	0.6
BABAM1	HIST1H2BJ	9606.ENSP00000352408	9606.ENSP00000476136	0	0	0	0	0	0	0.6	0	0.6
BABAM1	HIST1H2BL	9606.ENSP00000352408	9606.ENSP00000366618	0	0	0	0	0	0	0.6	0	0.6
BABAM1	HIST1H2BO	9606.ENSP00000352408	9606.ENSP00000477527	0	0	0	0	0.042	0	0.6	0	0.6
BABAM1	HIST1H2AH	9606.ENSP00000352408	9606.ENSP00000366679	0	0	0	0	0.053	0	0.6	0.083	0.622
BABAM1	ANKLE1	9606.ENSP00000352408	9606.ENSP00000377971	0	0.044	0	0	0	0.056	0	0.663	0.669
BABAM1	CHEK2	9606.ENSP00000352408	9606.ENSP00000372023	0	0	0	0	0	0	0.6	0.323	0.717
BAG6	HSPA4	9606.ENSP00000365131	9606.ENSP00000302961	0	0	0	0	0	0	0	0.448	0.448
BAG6	NCR3	9606.ENSP00000365131	9606.ENSP00000342156	0	0	0	0	0	0.753	0	0.983	0.995
BAG6	STK19	9606.ENSP00000365131	9606.ENSP00000364482	0	0	0	0	0	0	0	0.462	0.461
BAG6	ZBTB12	9606.ENSP00000365131	9606.ENSP00000364677	0	0	0	0	0.117	0	0	0.461	0.504
BAG6	C6orf48	9606.ENSP00000365131	9606.ENSP00000364791	0	0	0	0	0	0	0	0.84	0.84
BAG6	HSPA1A	9606.ENSP00000365131	9606.ENSP00000364802	0	0	0	0	0.062	0.486	0	0.202	0.582
BAG6	MSH5	9606.ENSP00000365131	9606.ENSP00000364855	0	0	0	0	0	0	0	0.531	0.531
BAG6	CLIC1	9606.ENSP00000365131	9606.ENSP00000364935	0	0	0	0	0	0	0	0.771	0.771
BAG6	GPANK1	9606.ENSP00000365131	9606.ENSP00000365071	0	0	0	0	0	0	0	0.493	0.493
BAG6	C6orf47	9606.ENSP00000365131	9606.ENSP00000365076	0	0	0	0	0	0	0	0.642	0.642
BAG6	PRRC2A	9606.ENSP00000365131	9606.ENSP00000365201	0	0	0	0	0.145	0	0	0.73	0.759
BTN2A1	BTN2A2	9606.ENSP00000312158	9606.ENSP00000349143	0	0	0	0.98	0.088	0.415	0	0.708	0.451
BTN2A2	BTN2A1	9606.ENSP00000349143	9606.ENSP00000312158	0	0	0	0.98	0.088	0.415	0	0.708	0.451
BTN2A2	FAM189B	9606.ENSP00000349143	9606.ENSP00000354958	0	0	0	0	0	0.595	0	0	0.595
BTN3A1	BTN3A3	9606.ENSP00000289361	9606.ENSP00000244519	0	0	0	0.982	0.772	0.27	0.3	0.8	0.875
BTN3A1	FDPS	9606.ENSP00000289361	9606.ENSP00000349078	0	0	0	0	0	0	0	0.556	0.556
BTN3A1	FOXP1	9606.ENSP00000289361	9606.ENSP00000484803	0	0	0	0	0	0	0	0.641	0.641
BTN3A1	BTN3A2	9606.ENSP00000289361	9606.ENSP00000348751	0	0	0	0.98	0.356	0.932	0.3	0.758	0.967
BTN3A2	BTN3A3	9606.ENSP00000348751	9606.ENSP00000244519	0	0	0	0.984	0.781	0.481	0.3	0.802	0.914
BTN3A2	BTN3A1	9606.ENSP00000348751	9606.ENSP00000289361	0	0	0	0.98	0.356	0.932	0.3	0.758	0.967
BTN3A3	BTN3A1	9606.ENSP00000244519	9606.ENSP00000289361	0	0	0	0.982	0.772	0.27	0.3	0.8	0.875
BTN3A3	BTN3A2	9606.ENSP00000244519	9606.ENSP00000348751	0	0	0	0.984	0.781	0.481	0.3	0.802	0.914
C2	NELFE	9606.ENSP00000299367	9606.ENSP00000364578	0	0	0	0	0	0	0	0.423	0.422
C2	SKIV2L	9606.ENSP00000299367	9606.ENSP00000364543	0	0	0	0	0	0	0	0.53	0.53
C2	STK19	9606.ENSP00000299367	9606.ENSP00000364482	0	0	0	0	0	0	0	0.539	0.539
C2	CFB	9606.ENSP00000299367	9606.ENSP00000416561	0	0	0	0.882	0.172	0	0.6	0.801	0.687
C2	DXO	9606.ENSP00000299367	9606.ENSP00000364498	0	0	0	0	0	0	0	0.724	0.724
C2	C4A	9606.ENSP00000299367	9606.ENSP00000396688	0	0	0	0	0.093	0.134	0.8	0.709	0.948
C2	C4B	9606.ENSP00000299367	9606.ENSP00000415941	0	0	0	0	0.091	0.535	0.8	0.654	0.966
C4A	C2	9606.ENSP00000396688	9606.ENSP00000299367	0	0	0	0	0.093	0.134	0.8	0.709	0.948
C4A	HIST1H1B	9606.ENSP00000396688	9606.ENSP00000330074	0	0	0	0	0	0	0	0.505	0.505
C4A	STK19	9606.ENSP00000396688	9606.ENSP00000364482	0	0	0	0	0.055	0	0	0.679	0.683
C4A	SKIV2L	9606.ENSP00000396688	9606.ENSP00000364543	0	0	0	0	0.069	0	0	0.468	0.484
C4A	APOM	9606.ENSP00000396688	9606.ENSP00000365081	0	0	0	0	0.082	0	0	0.522	0.543
C4A	TNF	9606.ENSP00000396688	9606.ENSP00000398698	0	0	0	0	0.062	0	0	0.47	0.481
C4A	HLA-B	9606.ENSP00000396688	9606.ENSP00000399168	0	0	0	0	0.088	0	0	0.529	0.552
C4A	TNXB	9606.ENSP00000396688	9606.ENSP00000407685	0	0	0	0	0.153	0	0	0.635	0.677
C4A	CYP21A2	9606.ENSP00000396688	9606.ENSP00000408860	0	0	0	0	0.091	0.101	0	0.71	0.742
C4A	CFB	9606.ENSP00000396688	9606.ENSP00000416561	0	0	0	0	0.31	0.134	0.6	0.7	0.919
C4A	C4B	9606.ENSP00000396688	9606.ENSP00000415941	0	0	0	0.988	0.771	0.27	0.8	0.988	0.964
C4B	C2	9606.ENSP00000415941	9606.ENSP00000299367	0	0	0	0	0.091	0.535	0.8	0.654	0.966
C4B	STK19	9606.ENSP00000415941	9606.ENSP00000364482	0	0	0	0	0.055	0	0	0.611	0.617
C4B	SKIV2L	9606.ENSP00000415941	9606.ENSP00000364543	0	0	0	0	0	0	0	0.454	0.454
C4B	APOM	9606.ENSP00000415941	9606.ENSP00000365081	0	0	0	0	0.062	0	0	0.526	0.536
C4B	C4A	9606.ENSP00000415941	9606.ENSP00000396688	0	0	0	0.988	0.771	0.27	0.8	0.988	0.964
C4B	TNF	9606.ENSP00000415941	9606.ENSP00000398698	0	0	0	0	0.062	0	0	0.47	0.481
C4B	HLA-B	9606.ENSP00000415941	9606.ENSP00000399168	0	0	0	0	0.077	0	0	0.523	0.54
C4B	TNXB	9606.ENSP00000415941	9606.ENSP00000407685	0	0	0	0	0.137	0	0	0.612	0.651
C4B	CYP21A2	9606.ENSP00000415941	9606.ENSP00000408860	0	0	0	0	0.102	0.101	0	0.71	0.745
C4B	CFB	9606.ENSP00000415941	9606.ENSP00000416561	0	0	0	0	0.231	0.289	0.6	0.7	0.925
C6orf25	VWA7	9606.ENSP00000364964	9606.ENSP00000364840	0	0	0	0	0	0	0	0.426	0.426
C6orf25	DDAH2	9606.ENSP00000364964	9606.ENSP00000364945	0	0	0	0	0	0	0	0.456	0.456
C6orf25	LY6G6E	9606.ENSP00000364964	9606.ENSP00000372910	0	0	0	0	0	0	0	0.416	0.416
C6orf25	LY6G6D	9606.ENSP00000364964	9606.ENSP00000364985	0	0	0	0	0	0	0	0.533	0.533
C6orf25	LY6G5B	9606.ENSP00000364964	9606.ENSP00000365024	0	0	0	0	0	0	0	0.547	0.547
C6orf25	LY6G6C	9606.ENSP00000364964	9606.ENSP00000364978	0	0	0	0	0	0	0	0.633	0.633
C6orf25	LY6G6F	9606.ENSP00000364964	9606.ENSP00000364992	0	0	0	0	0	0	0	0.683	0.683
C6orf47	ABT1	9606.ENSP00000365076	9606.ENSP00000274849	0	0	0	0	0	0	0	0.535	0.535
C6orf47	NCR3	9606.ENSP00000365076	9606.ENSP00000342156	0	0	0	0	0	0	0	0.47	0.47
C6orf47	VARS	9606.ENSP00000365076	9606.ENSP00000364815	0	0	0	0	0	0	0	0.467	0.467
C6orf47	VWA7	9606.ENSP00000365076	9606.ENSP00000364840	0	0	0	0	0	0	0	0.517	0.517
C6orf47	MSH5	9606.ENSP00000365076	9606.ENSP00000364855	0	0	0	0	0	0	0	0.508	0.508
C6orf47	CLIC1	9606.ENSP00000365076	9606.ENSP00000364935	0	0	0	0	0	0	0	0.4	0.4
C6orf47	LY6G6C	9606.ENSP00000365076	9606.ENSP00000364978	0	0	0	0	0	0	0	0.47	0.47
C6orf47	LY6G5B	9606.ENSP00000365076	9606.ENSP00000365024	0	0	0	0	0	0	0	0.601	0.601
C6orf47	GPANK1	9606.ENSP00000365076	9606.ENSP00000365071	0	0	0	0	0.062	0	0	0.773	0.778
C6orf47	APOM	9606.ENSP00000365076	9606.ENSP00000365081	0	0	0	0	0	0	0	0.448	0.448
C6orf47	SAPCD1	9606.ENSP00000365076	9606.ENSP00000411948	0	0	0	0	0	0	0	0.469	0.469
C6orf47	ABHD16A	9606.ENSP00000365076	9606.ENSP00000379282	0	0	0	0	0	0	0	0.593	0.593
C6orf47	BAG6	9606.ENSP00000365076	9606.ENSP00000365131	0	0	0	0	0	0	0	0.642	0.642
C6orf47	LY6G5C	9606.ENSP00000365076	9606.ENSP00000372724	0	0	0	0	0	0	0	0.656	0.656
C6orf47	MCCD1	9606.ENSP00000365076	9606.ENSP00000365362	0	0	0	0	0	0	0	0.698	0.698
C6orf47	NFKBIL1	9606.ENSP00000365076	9606.ENSP00000365318	0	0	0	0	0.062	0	0	0.703	0.71
C6orf47	PRRC2A	9606.ENSP00000365076	9606.ENSP00000365201	0	0	0	0	0	0	0	0.777	0.777
C6orf48	STK19	9606.ENSP00000364791	9606.ENSP00000364482	0	0	0	0	0	0	0	0.455	0.455
C6orf48	LY6G6E	9606.ENSP00000364791	9606.ENSP00000372910	0	0	0	0	0	0	0	0.424	0.424
C6orf48	MSH5	9606.ENSP00000364791	9606.ENSP00000364855	0	0	0	0	0	0	0	0.605	0.605
C6orf48	CLIC1	9606.ENSP00000364791	9606.ENSP00000364935	0	0	0	0	0	0	0	0.686	0.686
C6orf48	BAG6	9606.ENSP00000364791	9606.ENSP00000365131	0	0	0	0	0	0	0	0.84	0.84
CASC10	SKIDA1	9606.ENSP00000366317	9606.ENSP00000410041	0	0	0	0	0.088	0	0	0.391	0.42
CASP8	XBP1	9606.ENSP00000351273	9606.ENSP00000216037	0	0	0	0	0	0	0	0.475	0.475
CASP8	HSPA4	9606.ENSP00000351273	9606.ENSP00000302961	0	0	0	0	0	0.14	0	0.541	0.589
CASP8	TERT	9606.ENSP00000351273	9606.ENSP00000309572	0	0	0	0	0.062	0	0	0.394	0.407
CASP8	TLR1	9606.ENSP00000351273	9606.ENSP00000354932	0	0	0	0	0.096	0.07	0	0.365	0.419
CASP8	LTA	9606.ENSP00000351273	9606.ENSP00000403495	0	0	0	0	0.062	0.058	0	0.424	0.446
CASP8	ALS2CR12	9606.ENSP00000351273	9606.ENSP00000385098	0	0	0	0	0	0	0	0.45	0.45
CASP8	CHEK2	9606.ENSP00000351273	9606.ENSP00000372023	0	0	0	0	0.062	0	0	0.511	0.522
CASP8	ESR1	9606.ENSP00000351273	9606.ENSP00000405330	0	0	0	0	0	0.06	0	0.517	0.526
CASP8	CDKN2A	9606.ENSP00000351273	9606.ENSP00000418915	0	0	0	0	0	0.09	0	0.556	0.578
CASP8	MAP3K1	9606.ENSP00000351273	9606.ENSP00000382423	0	0	0	0	0.062	0	0	0.598	0.606
CASP8	MUC1	9606.ENSP00000351273	9606.ENSP00000484824	0	0	0	0	0	0	0	0.782	0.782
CASP8	DAP3	9606.ENSP00000351273	9606.ENSP00000357320	0	0	0	0	0	0	0.9	0.208	0.917
CASP8	TNF	9606.ENSP00000351273	9606.ENSP00000398698	0	0	0	0	0.062	0.282	0.9	0.868	0.989
CCHCR1	PSORS1C2	9606.ENSP00000379566	9606.ENSP00000259845	0	0	0	0	0	0	0	0.681	0.681
CCHCR1	PSORS1C1	9606.ENSP00000379566	9606.ENSP00000259881	0	0	0	0	0	0	0	0.681	0.681
CCHCR1	POU5F1	9606.ENSP00000379566	9606.ENSP00000259915	0	0.134	0	0	0	0	0	0.498	0.547
CCHCR1	HLA-C	9606.ENSP00000379566	9606.ENSP00000365402	0	0	0	0	0	0	0	0.556	0.556
CCHCR1	TCF19	9606.ENSP00000379566	9606.ENSP00000365433	0	0	0	0	0.107	0	0	0.814	0.827
CCHCR1	CDSN	9606.ENSP00000379566	9606.ENSP00000365465	0	0	0	0	0.048	0.065	0	0.741	0.749
CCHCR1	POU5F1B	9606.ENSP00000379566	9606.ENSP00000419298	0	0.134	0	0	0	0	0	0.347	0.41
CCHCR1	HLA-B	9606.ENSP00000379566	9606.ENSP00000399168	0	0	0	0	0	0	0	0.451	0.451
CDKN2A	POU5F1	9606.ENSP00000418915	9606.ENSP00000259915	0	0	0	0	0	0.058	0	0.464	0.473
CDKN2A	CDKN2B	9606.ENSP00000418915	9606.ENSP00000276925	0	0	0.44	0.972	0.245	0.145	0.8	0.875	0.864
CDKN2A	HSPA4	9606.ENSP00000418915	9606.ENSP00000302961	0	0	0	0	0	0.171	0	0.495	0.564
CDKN2A	TERT	9606.ENSP00000418915	9606.ENSP00000309572	0	0	0	0	0.062	0.129	0	0.752	0.779
CDKN2A	HIST1H4J	9606.ENSP00000418915	9606.ENSP00000347168	0	0	0	0	0.05	0.076	0	0.421	0.447
CDKN2A	CASP8	9606.ENSP00000418915	9606.ENSP00000351273	0	0	0	0	0	0.09	0	0.556	0.578
CDKN2A	EHMT2	9606.ENSP00000418915	9606.ENSP00000364678	0	0	0	0	0.049	0.059	0	0.391	0.407
CDKN2A	CHEK2	9606.ENSP00000418915	9606.ENSP00000372023	0	0	0	0	0.065	0.151	0	0.686	0.729
CDKN2A	TNF	9606.ENSP00000418915	9606.ENSP00000398698	0	0	0	0	0	0	0	0.559	0.559
CDKN2A	ESR1	9606.ENSP00000418915	9606.ENSP00000405330	0	0	0	0	0	0.057	0	0.667	0.672
CDKN2A	FGFR2	9606.ENSP00000418915	9606.ENSP00000410294	0	0	0	0	0	0.056	0	0.559	0.565
CDKN2A	HIST1H4L	9606.ENSP00000418915	9606.ENSP00000480960	0	0	0	0	0.05	0.076	0	0.421	0.447
CDKN2A	HIST1H4I	9606.ENSP00000418915	9606.ENSP00000481486	0	0	0	0	0.05	0.076	0	0.421	0.447
CDKN2A	HIST1H4K	9606.ENSP00000418915	9606.ENSP00000479794	0	0	0	0	0.05	0.076	0	0.422	0.448
CDKN2A	MUC1	9606.ENSP00000418915	9606.ENSP00000484824	0	0	0	0	0.059	0	0	0.459	0.469
CDKN2A	NDUFA13	9606.ENSP00000418915	9606.ENSP00000423673	0	0	0	0	0.048	0.077	0	0.483	0.506
CDKN2B	ESR1	9606.ENSP00000276925	9606.ENSP00000405330	0	0	0	0	0	0.057	0	0.455	0.464
CDKN2B	CHEK2	9606.ENSP00000276925	9606.ENSP00000372023	0	0	0	0	0.065	0.151	0	0.402	0.484
CDKN2B	TERT	9606.ENSP00000276925	9606.ENSP00000309572	0	0	0	0	0.062	0.146	0	0.556	0.613
CDKN2B	CDKN2A	9606.ENSP00000276925	9606.ENSP00000418915	0	0	0.44	0.972	0.245	0.145	0.8	0.875	0.864
CDSN	PSORS1C2	9606.ENSP00000365465	9606.ENSP00000259845	0	0	0	0	0.076	0	0	0.61	0.624
CDSN	PSORS1C1	9606.ENSP00000365465	9606.ENSP00000259881	0	0	0	0	0.069	0	0	0.828	0.833
CDSN	POU5F1	9606.ENSP00000365465	9606.ENSP00000259915	0	0	0	0	0.048	0	0	0.682	0.685
CDSN	NCR3	9606.ENSP00000365465	9606.ENSP00000342156	0	0	0	0	0	0	0	0.426	0.426
CDSN	HLA-C	9606.ENSP00000365465	9606.ENSP00000365402	0	0	0	0	0	0	0	0.609	0.609
CDSN	TCF19	9606.ENSP00000365465	9606.ENSP00000365433	0	0	0	0	0	0	0	0.639	0.639
CDSN	HLA-B	9606.ENSP00000365465	9606.ENSP00000399168	0	0	0	0	0	0	0	0.431	0.431
CDSN	POU5F1B	9606.ENSP00000365465	9606.ENSP00000419298	0	0	0	0	0.048	0	0	0.606	0.608
CDSN	CCHCR1	9606.ENSP00000365465	9606.ENSP00000379566	0	0	0	0	0.048	0.065	0	0.741	0.749
CFB	C2	9606.ENSP00000416561	9606.ENSP00000299367	0	0	0	0.882	0.172	0	0.6	0.801	0.687
CFB	ADAMTS13	9606.ENSP00000416561	9606.ENSP00000360997	0	0	0	0	0.062	0	0	0.612	0.62
CFB	SKIV2L	9606.ENSP00000416561	9606.ENSP00000364543	0	0	0	0	0	0	0	0.579	0.579
CFB	NELFE	9606.ENSP00000416561	9606.ENSP00000364578	0	0	0	0	0	0	0	0.427	0.426
CFB	EHMT2	9606.ENSP00000416561	9606.ENSP00000364678	0	0	0	0	0	0	0	0.453	0.453
CFB	TCF19	9606.ENSP00000416561	9606.ENSP00000365433	0	0	0	0	0	0	0	0.559	0.559
CFB	C4A	9606.ENSP00000416561	9606.ENSP00000396688	0	0	0	0	0.31	0.134	0.6	0.7	0.919
CFB	TNF	9606.ENSP00000416561	9606.ENSP00000398698	0	0	0	0	0.062	0	0	0.417	0.429
CFB	HLA-B	9606.ENSP00000416561	9606.ENSP00000399168	0	0	0	0	0.088	0	0	0.413	0.441
CFB	C4B	9606.ENSP00000416561	9606.ENSP00000415941	0	0	0	0	0.231	0.289	0.6	0.7	0.925
CHEK2	CDKN2B	9606.ENSP00000372023	9606.ENSP00000276925	0	0	0	0	0.065	0.151	0	0.402	0.484
CHEK2	SMC2	9606.ENSP00000372023	9606.ENSP00000286398	0	0	0	0	0.251	0.214	0	0.162	0.464
CHEK2	TERT	9606.ENSP00000372023	9606.ENSP00000309572	0	0	0	0	0.087	0.104	0	0.577	0.624
CHEK2	ATAD5	9606.ENSP00000372023	9606.ENSP00000313171	0	0	0	0	0.186	0.426	0	0.731	0.863
CHEK2	HIST1H4J	9606.ENSP00000372023	9606.ENSP00000347168	0	0	0	0	0.073	0.238	0	0.453	0.58
CHEK2	HIST1H2BK	9606.ENSP00000372023	9606.ENSP00000349430	0	0	0	0	0.062	0.105	0.6	0.067	0.644
CHEK2	CASP8	9606.ENSP00000372023	9606.ENSP00000351273	0	0	0	0	0.062	0	0	0.511	0.522
CHEK2	BABAM1	9606.ENSP00000372023	9606.ENSP00000352408	0	0	0	0	0	0	0.6	0.323	0.717
CHEK2	MSH5	9606.ENSP00000372023	9606.ENSP00000364855	0	0	0	0	0.153	0.07	0	0.344	0.438
CHEK2	HIST1H2BL	9606.ENSP00000372023	9606.ENSP00000366618	0	0	0	0	0.062	0.114	0.6	0.085	0.655
CHEK2	ESR1	9606.ENSP00000372023	9606.ENSP00000405330	0	0	0	0	0	0	0	0.504	0.504
CHEK2	HIST1H4I	9606.ENSP00000372023	9606.ENSP00000481486	0	0	0	0	0.073	0.238	0	0.453	0.58
CHEK2	HIST1H4L	9606.ENSP00000372023	9606.ENSP00000480960	0	0	0	0	0.073	0.238	0	0.453	0.58
CHEK2	HIST1H4K	9606.ENSP00000372023	9606.ENSP00000479794	0	0	0	0	0.073	0.238	0	0.453	0.58
CHEK2	HIST1H2BM	9606.ENSP00000372023	9606.ENSP00000477907	0	0	0	0	0.062	0.105	0.6	0.059	0.641
CHEK2	HIST1H2BJ	9606.ENSP00000372023	9606.ENSP00000476136	0	0	0	0	0.062	0.105	0.6	0.063	0.643
CHEK2	HIST1H2BO	9606.ENSP00000372023	9606.ENSP00000477527	0	0	0	0	0.062	0.114	0.6	0.09	0.657
CHEK2	HIST1H2BN	9606.ENSP00000372023	9606.ENSP00000483903	0	0	0	0	0.085	0.114	0.6	0.101	0.669
CHEK2	CDKN2A	9606.ENSP00000372023	9606.ENSP00000418915	0	0	0	0	0.065	0.151	0	0.686	0.729
CILP2	SUGP1	9606.ENSP00000291495	9606.ENSP00000247001	0	0	0	0	0	0	0	0.47	0.47
CILP2	NCAN	9606.ENSP00000291495	9606.ENSP00000252575	0	0	0	0	0	0	0	0.616	0.616
CILP2	TSSK6	9606.ENSP00000291495	9606.ENSP00000466477	0	0	0	0	0.069	0	0	0.39	0.407
CILP2	GATAD2A	9606.ENSP00000291495	9606.ENSP00000353463	0	0	0	0	0	0	0	0.457	0.457
CILP2	YJEFN3	9606.ENSP00000291495	9606.ENSP00000426964	0	0.133	0	0	0.062	0	0	0.485	0.545
CILP2	TM6SF2	9606.ENSP00000291495	9606.ENSP00000374014	0	0	0	0	0	0	0	0.694	0.694
CLIC1	C6orf48	9606.ENSP00000364935	9606.ENSP00000364791	0	0	0	0	0	0	0	0.686	0.686
CLIC1	VWA7	9606.ENSP00000364935	9606.ENSP00000364840	0	0	0	0	0	0.191	0	0.317	0.423
CLIC1	MSH5	9606.ENSP00000364935	9606.ENSP00000364855	0	0	0	0	0.062	0	0	0.497	0.508
CLIC1	C6orf47	9606.ENSP00000364935	9606.ENSP00000365076	0	0	0	0	0	0	0	0.4	0.4
CLIC1	GPANK1	9606.ENSP00000364935	9606.ENSP00000365071	0	0	0	0	0	0	0	0.425	0.425
CLIC1	DDAH2	9606.ENSP00000364935	9606.ENSP00000364945	0	0	0	0	0.089	0	0	0.447	0.475
CLIC1	BAG6	9606.ENSP00000364935	9606.ENSP00000365131	0	0	0	0	0	0	0	0.771	0.771
CLPTM1L	TERT	9606.ENSP00000313854	9606.ENSP00000309572	0	0	0	0	0.077	0	0	0.839	0.845
CLPTM1L	MSH5	9606.ENSP00000313854	9606.ENSP00000364855	0	0	0	0	0.058	0	0	0.517	0.525
COX11	FGFR2	9606.ENSP00000299335	9606.ENSP00000410294	0	0	0	0	0	0	0	0.418	0.418
COX11	MAP3K1	9606.ENSP00000299335	9606.ENSP00000382423	0	0	0	0	0	0	0	0.46	0.459
COX11	TOM1L1	9606.ENSP00000299335	9606.ENSP00000460823	0	0	0	0	0.062	0	0	0.754	0.759
COX11	STXBP4	9606.ENSP00000299335	9606.ENSP00000365530	0	0	0	0	0	0	0	0.813	0.813
COX11	SURF1	9606.ENSP00000299335	9606.ENSP00000361042	0.295	0	0	0	0.181	0.115	0	0.814	0.892
CRHR1	WNT3	9606.ENSP00000381333	9606.ENSP00000225512	0	0	0	0	0	0	0	0.432	0.432
CRHR1	KANSL1	9606.ENSP00000381333	9606.ENSP00000262419	0	0	0	0	0	0	0	0.656	0.656
CRHR1	LRRC37A	9606.ENSP00000381333	9606.ENSP00000326324	0	0	0	0	0	0	0	0.458	0.457
CRHR1	SPPL2C	9606.ENSP00000381333	9606.ENSP00000332488	0	0	0	0	0.338	0	0	0.467	0.632
CRHR1	MAPT	9606.ENSP00000381333	9606.ENSP00000340820	0	0	0	0	0.223	0	0	0.518	0.609
CRHR1	STH	9606.ENSP00000381333	9606.ENSP00000443168	0	0	0	0	0.098	0	0	0.625	0.647
CSNK2B	SMC2	9606.ENSP00000365042	9606.ENSP00000286398	0	0	0	0	0.062	0	0.9	0.073	0.905
CSNK2B	LY6G5B	9606.ENSP00000365042	9606.ENSP00000365024	0	0.121	0	0	0	0	0	0.654	0.683
CSNK2B	DNAJC1	9606.ENSP00000365042	9606.ENSP00000366179	0	0	0	0	0.064	0.229	0	0.258	0.417
CSNK2B	ZSCAN31	9606.ENSP00000365042	9606.ENSP00000390076	0	0	0	0	0	0.057	0	0.419	0.428
CSNK2B	LY6G5C	9606.ENSP00000365042	9606.ENSP00000372724	0	0	0	0	0	0	0	0.441	0.441
CSNK2B	APOM	9606.ENSP00000365042	9606.ENSP00000365081	0	0	0	0	0	0	0	0.452	0.452
CSNK2B	GPANK1	9606.ENSP00000365042	9606.ENSP00000365071	0	0	0	0	0.062	0	0	0.467	0.479
CSNK2B	PRRC2A	9606.ENSP00000365042	9606.ENSP00000365201	0	0	0	0	0.053	0	0	0.488	0.495
CSNK2B	DDX39B	9606.ENSP00000365042	9606.ENSP00000379475	0	0	0	0	0.395	0.149	0	0.134	0.515
CSNK2B	ABHD16A	9606.ENSP00000365042	9606.ENSP00000379282	0	0	0	0	0	0	0	0.578	0.578
CTCFL	SUGP1	9606.ENSP00000415579	9606.ENSP00000247001	0	0	0	0	0	0	0	0.526	0.526
CTCFL	POU5F1	9606.ENSP00000415579	9606.ENSP00000259915	0	0	0	0	0.076	0.102	0	0.432	0.488
CTCFL	MAU2	9606.ENSP00000415579	9606.ENSP00000262815	0	0	0	0	0.062	0	0	0.522	0.532
CYP21A2	PKLR	9606.ENSP00000408860	9606.ENSP00000339933	0	0	0	0	0	0	0	0.405	0.405
CYP21A2	STK19	9606.ENSP00000408860	9606.ENSP00000364482	0	0	0	0	0	0	0	0.697	0.697
CYP21A2	DXO	9606.ENSP00000408860	9606.ENSP00000364498	0	0	0	0	0	0	0	0.489	0.489
CYP21A2	C4A	9606.ENSP00000408860	9606.ENSP00000396688	0	0	0	0	0.091	0.101	0	0.71	0.742
CYP21A2	HLA-B	9606.ENSP00000408860	9606.ENSP00000399168	0	0	0	0	0	0	0	0.41	0.41
CYP21A2	TNXB	9606.ENSP00000408860	9606.ENSP00000407685	0	0	0	0	0.077	0	0	0.801	0.808
CYP21A2	C4B	9606.ENSP00000408860	9606.ENSP00000415941	0	0	0	0	0.102	0.101	0	0.71	0.745
DAP3	MSTO1	9606.ENSP00000357320	9606.ENSP00000245564	0	0.521	0	0	0	0	0	0	0.521
DAP3	CASP8	9606.ENSP00000357320	9606.ENSP00000351273	0	0	0	0	0	0	0.9	0.208	0.917
DDAH2	CLIC1	9606.ENSP00000364945	9606.ENSP00000364935	0	0	0	0	0.089	0	0	0.447	0.475
DDAH2	C6orf25	9606.ENSP00000364945	9606.ENSP00000364964	0	0	0	0	0	0	0	0.456	0.456
DDAH2	TOM1L1	9606.ENSP00000364945	9606.ENSP00000460823	0	0	0	0	0	0	0	0.645	0.645
DDX39B	ATP6V1G2	9606.ENSP00000379475	9606.ENSP00000302194	0	0	0	0	0	0.058	0	0.567	0.574
DDX39B	HSPA4	9606.ENSP00000379475	9606.ENSP00000302961	0	0	0	0	0.385	0.212	0	0.189	0.572
DDX39B	SKIV2L	9606.ENSP00000379475	9606.ENSP00000364543	0	0	0	0	0.076	0.169	0	0.495	0.579
DDX39B	LSM2	9606.ENSP00000379475	9606.ENSP00000364813	0	0	0	0	0.203	0.151	0	0.237	0.439
DDX39B	VARS	9606.ENSP00000379475	9606.ENSP00000364815	0	0	0	0	0.256	0.138	0	0.229	0.463
DDX39B	CSNK2B	9606.ENSP00000379475	9606.ENSP00000365042	0	0	0	0	0.395	0.149	0	0.134	0.515
DDX39B	PRRC2A	9606.ENSP00000379475	9606.ENSP00000365201	0	0	0	0	0.097	0	0	0.432	0.465
DDX39B	LST1	9606.ENSP00000379475	9606.ENSP00000365261	0	0	0	0	0	0	0	0.643	0.643
DDX39B	NFKBIL1	9606.ENSP00000379475	9606.ENSP00000365318	0	0	0	0	0	0	0	0.601	0.601
DDX39B	TCF19	9606.ENSP00000379475	9606.ENSP00000365433	0	0	0	0	0.051	0	0	0.474	0.479
DDX39B	ABHD16A	9606.ENSP00000379475	9606.ENSP00000379282	0	0	0	0	0	0.058	0	0.647	0.653
DNAJC1	HSCB	9606.ENSP00000366179	9606.ENSP00000216027	0	0	0	0	0	0	0	0.506	0.506
DNAJC1	HSPA4	9606.ENSP00000366179	9606.ENSP00000302961	0	0	0	0	0.145	0.26	0	0.44	0.614
DNAJC1	MLLT10	9606.ENSP00000366179	9606.ENSP00000307411	0	0	0	0	0.066	0	0	0.627	0.637
DNAJC1	HSPA1B	9606.ENSP00000366179	9606.ENSP00000364801	0	0	0	0	0.217	0.373	0	0.172	0.557
DNAJC1	HSPA1A	9606.ENSP00000366179	9606.ENSP00000364802	0	0	0	0	0.217	0.373	0	0.175	0.559
DNAJC1	HSPA1L	9606.ENSP00000366179	9606.ENSP00000364805	0	0	0	0	0.217	0.373	0	0.172	0.557
DNAJC1	MSH5	9606.ENSP00000366179	9606.ENSP00000364855	0	0	0	0	0	0	0	0.427	0.426
DNAJC1	CSNK2B	9606.ENSP00000366179	9606.ENSP00000365042	0	0	0	0	0.064	0.229	0	0.258	0.417
DXO	C2	9606.ENSP00000364498	9606.ENSP00000299367	0	0	0	0	0	0	0	0.724	0.724
DXO	STK19	9606.ENSP00000364498	9606.ENSP00000364482	0	0	0	0	0.091	0	0	0.68	0.697
DXO	TNXB	9606.ENSP00000364498	9606.ENSP00000407685	0	0	0	0	0	0	0	0.424	0.424
DXO	CYP21A2	9606.ENSP00000364498	9606.ENSP00000408860	0	0	0	0	0	0	0	0.489	0.489
DXO	NELFE	9606.ENSP00000364498	9606.ENSP00000364578	0	0	0	0	0.062	0	0	0.72	0.726
DXO	SKIV2L	9606.ENSP00000364498	9606.ENSP00000364543	0	0	0	0	0.077	0.115	0	0.808	0.83
EGR2	TNF	9606.ENSP00000242480	9606.ENSP00000398698	0	0	0	0	0.121	0.056	0	0.372	0.434
EGR2	HIST1H2BL	9606.ENSP00000242480	9606.ENSP00000366618	0	0	0	0	0	0.057	0.6	0	0.606
EGR2	HIST1H2BM	9606.ENSP00000242480	9606.ENSP00000477907	0	0	0	0	0	0.057	0.6	0	0.606
EGR2	HIST1H2BJ	9606.ENSP00000242480	9606.ENSP00000476136	0	0	0	0	0	0.057	0.6	0	0.606
EGR2	HIST1H2BN	9606.ENSP00000242480	9606.ENSP00000483903	0	0	0	0	0	0.057	0.6	0	0.606
EGR2	HIST1H2BK	9606.ENSP00000242480	9606.ENSP00000349430	0	0	0	0	0	0.057	0.6	0	0.606
EGR2	HIST1H2BO	9606.ENSP00000242480	9606.ENSP00000477527	0	0	0	0	0	0.057	0.6	0	0.606
EGR2	HIST1H2AJ	9606.ENSP00000242480	9606.ENSP00000328484	0	0	0	0	0.055	0.056	0.6	0	0.612
EHMT2	POU5F1	9606.ENSP00000364678	9606.ENSP00000259915	0	0	0	0	0	0.284	0	0.548	0.662
EHMT2	HIST1H2AJ	9606.ENSP00000364678	9606.ENSP00000328484	0	0	0	0	0	0.146	0.9	0.059	0.912
EHMT2	HIST1H1B	9606.ENSP00000364678	9606.ENSP00000330074	0	0	0	0	0	0.303	0	0.182	0.406
EHMT2	HIST1H4J	9606.ENSP00000364678	9606.ENSP00000347168	0	0	0	0	0.049	0.172	0	0.579	0.639
EHMT2	HIST1H2BK	9606.ENSP00000364678	9606.ENSP00000349430	0	0	0	0	0	0.133	0.9	0.072	0.912
EHMT2	HIST1H3J	9606.ENSP00000364678	9606.ENSP00000352252	0	0	0	0	0.049	0.329	0	0.258	0.486
EHMT2	GATAD2A	9606.ENSP00000364678	9606.ENSP00000353463	0	0	0	0	0.075	0	0.6	0.196	0.676
EHMT2	HIST1H3H	9606.ENSP00000364678	9606.ENSP00000358160	0	0	0	0	0.049	0.262	0	0.258	0.434
EHMT2	CDKN2A	9606.ENSP00000364678	9606.ENSP00000418915	0	0	0	0	0.049	0.059	0	0.391	0.407
EHMT2	HIST1H3I	9606.ENSP00000364678	9606.ENSP00000483283	0	0	0	0	0.049	0.262	0	0.257	0.433
EHMT2	CFB	9606.ENSP00000364678	9606.ENSP00000416561	0	0	0	0	0	0	0	0.453	0.453
EHMT2	HIST1H4K	9606.ENSP00000364678	9606.ENSP00000479794	0	0	0	0	0.049	0.172	0	0.579	0.639
EHMT2	HIST1H4I	9606.ENSP00000364678	9606.ENSP00000481486	0	0	0	0	0.049	0.172	0	0.579	0.639
EHMT2	HIST1H4L	9606.ENSP00000364678	9606.ENSP00000480960	0	0	0	0	0.049	0.172	0	0.579	0.639
EHMT2	TCF19	9606.ENSP00000364678	9606.ENSP00000365433	0	0	0	0	0	0	0	0.654	0.654
EHMT2	ESR1	9606.ENSP00000364678	9606.ENSP00000405330	0	0	0	0	0	0.37	0	0.538	0.697
EHMT2	HIST1H2BL	9606.ENSP00000364678	9606.ENSP00000366618	0	0	0	0	0	0.133	0.9	0.06	0.911
EHMT2	HIST1H2BM	9606.ENSP00000364678	9606.ENSP00000477907	0	0	0	0	0	0.133	0.9	0.06	0.911
EHMT2	HIST1H2BN	9606.ENSP00000364678	9606.ENSP00000483903	0	0	0	0	0	0.133	0.9	0.06	0.911
EHMT2	HIST1H2BJ	9606.ENSP00000364678	9606.ENSP00000476136	0	0	0	0	0	0.133	0.9	0.064	0.911
EHMT2	HIST1H2BO	9606.ENSP00000364678	9606.ENSP00000477527	0	0	0	0	0	0.133	0.9	0.06	0.911
ESR1	XBP1	9606.ENSP00000405330	9606.ENSP00000216037	0	0	0	0	0.083	0.282	0	0.827	0.876
ESR1	POU5F1	9606.ENSP00000405330	9606.ENSP00000259915	0	0	0	0	0	0.078	0	0.599	0.614
ESR1	PIK3R3	9606.ENSP00000405330	9606.ENSP00000262741	0	0	0	0	0.062	0.236	0.5	0.224	0.685
ESR1	CDKN2B	9606.ENSP00000405330	9606.ENSP00000276925	0	0	0	0	0	0.057	0	0.455	0.464
ESR1	HSPA4	9606.ENSP00000405330	9606.ENSP00000302961	0	0	0	0	0	0.881	0	0.629	0.953
ESR1	TERT	9606.ENSP00000405330	9606.ENSP00000309572	0	0	0	0	0	0	0.9	0.518	0.949
ESR1	HIST1H2AJ	9606.ENSP00000405330	9606.ENSP00000328484	0	0	0	0	0	0.056	0.6	0	0.606
ESR1	HIST1H4J	9606.ENSP00000405330	9606.ENSP00000347168	0	0	0	0	0	0.057	0	0.452	0.461
ESR1	HIST1H2BK	9606.ENSP00000405330	9606.ENSP00000349430	0	0	0	0	0	0	0.6	0	0.6
ESR1	CASP8	9606.ENSP00000405330	9606.ENSP00000351273	0	0	0	0	0	0.06	0	0.517	0.526
ESR1	REXO4	9606.ENSP00000405330	9606.ENSP00000361010	0	0	0	0	0	0.295	0	0.295	0.481
ESR1	EHMT2	9606.ENSP00000405330	9606.ENSP00000364678	0	0	0	0	0	0.37	0	0.538	0.697
ESR1	HSPA1A	9606.ENSP00000405330	9606.ENSP00000364802	0	0	0	0	0	0.288	0	0.285	0.469
ESR1	HIST1H2BL	9606.ENSP00000405330	9606.ENSP00000366618	0	0	0	0	0	0.042	0.6	0	0.6
ESR1	CHEK2	9606.ENSP00000405330	9606.ENSP00000372023	0	0	0	0	0	0	0	0.504	0.504
ESR1	MAP3K1	9606.ENSP00000405330	9606.ENSP00000382423	0	0	0	0	0	0.27	0	0.523	0.636
ESR1	NRIP1	9606.ENSP00000405330	9606.ENSP00000383063	0	0	0	0	0.062	0.887	0.6	0.979	0.999
ESR1	TNF	9606.ENSP00000405330	9606.ENSP00000398698	0	0	0	0	0	0	0	0.622	0.622
ESR1	HIST1H4K	9606.ENSP00000405330	9606.ENSP00000479794	0	0	0	0	0	0.057	0	0.452	0.461
ESR1	HIST1H4I	9606.ENSP00000405330	9606.ENSP00000481486	0	0	0	0	0	0.057	0	0.452	0.461
ESR1	HIST1H4L	9606.ENSP00000405330	9606.ENSP00000480960	0	0	0	0	0	0.057	0	0.452	0.461
ESR1	FGFR2	9606.ENSP00000405330	9606.ENSP00000410294	0	0	0	0	0	0.057	0	0.561	0.568
ESR1	HIST1H2BM	9606.ENSP00000405330	9606.ENSP00000477907	0	0	0	0	0	0	0.6	0	0.6
ESR1	HIST1H2BO	9606.ENSP00000405330	9606.ENSP00000477527	0	0	0	0	0	0	0.6	0	0.6
ESR1	HIST1H2BJ	9606.ENSP00000405330	9606.ENSP00000476136	0	0	0	0	0	0	0.6	0.071	0.612
ESR1	HIST1H2BN	9606.ENSP00000405330	9606.ENSP00000483903	0	0	0	0	0	0	0.6	0.101	0.625
ESR1	CDKN2A	9606.ENSP00000405330	9606.ENSP00000418915	0	0	0	0	0	0.057	0	0.667	0.672
ESR1	MUC1	9606.ENSP00000405330	9606.ENSP00000484824	0	0	0	0	0.065	0.27	0	0.979	0.985
FAM114A1	TLR10	9606.ENSP00000351740	9606.ENSP00000308925	0	0	0	0	0.062	0	0	0.439	0.451
FAM189B	BTN2A2	9606.ENSP00000354958	9606.ENSP00000349143	0	0	0	0	0	0.595	0	0	0.595
FAM189B	MTX1	9606.ENSP00000354958	9606.ENSP00000357360	0	0	0	0	0	0	0	0.45	0.45
FAM189B	THBS3	9606.ENSP00000354958	9606.ENSP00000357362	0	0	0	0	0.062	0	0	0.54	0.55
FDPS	BTN3A1	9606.ENSP00000349078	9606.ENSP00000289361	0	0	0	0	0	0	0	0.556	0.556
FDPS	RUSC1	9606.ENSP00000349078	9606.ENSP00000357336	0	0.497	0	0	0	0	0	0	0.497
FGFR2	POU5F1	9606.ENSP00000410294	9606.ENSP00000259915	0	0	0	0	0	0	0	0.413	0.413
FGFR2	PIK3R3	9606.ENSP00000410294	9606.ENSP00000262741	0	0	0	0	0	0.181	0.6	0.234	0.727
FGFR2	COX11	9606.ENSP00000410294	9606.ENSP00000299335	0	0	0	0	0	0	0	0.418	0.418
FGFR2	TERT	9606.ENSP00000410294	9606.ENSP00000309572	0	0	0	0	0	0	0	0.457	0.457
FGFR2	MAP3K1	9606.ENSP00000410294	9606.ENSP00000382423	0	0	0	0.551	0	0.217	0	0.68	0.451
FGFR2	ESR1	9606.ENSP00000410294	9606.ENSP00000405330	0	0	0	0	0	0.057	0	0.561	0.568
FGFR2	CDKN2A	9606.ENSP00000410294	9606.ENSP00000418915	0	0	0	0	0	0.056	0	0.559	0.565
FOXP1	POU5F1	9606.ENSP00000484803	9606.ENSP00000259915	0	0	0	0	0	0.14	0.8	0.32	0.872
FOXP1	BTN3A1	9606.ENSP00000484803	9606.ENSP00000289361	0	0	0	0	0	0	0	0.641	0.641
GATAD2A	SUGP1	9606.ENSP00000353463	9606.ENSP00000247001	0	0	0	0	0.36	0	0	0.254	0.502
GATAD2A	POU5F1	9606.ENSP00000353463	9606.ENSP00000259915	0	0	0	0	0	0.617	0	0.204	0.682
GATAD2A	CILP2	9606.ENSP00000353463	9606.ENSP00000291495	0	0	0	0	0	0	0	0.457	0.457
GATAD2A	HIST1H2AJ	9606.ENSP00000353463	9606.ENSP00000328484	0	0	0	0	0	0	0.9	0	0.9
GATAD2A	HIST1H2BK	9606.ENSP00000353463	9606.ENSP00000349430	0	0	0	0	0	0	0.9	0	0.9
GATAD2A	HIST1H3J	9606.ENSP00000353463	9606.ENSP00000352252	0	0	0	0	0	0.397	0	0.098	0.433
GATAD2A	YJEFN3	9606.ENSP00000353463	9606.ENSP00000426964	0	0	0	0	0	0	0	0.444	0.444
GATAD2A	TM6SF2	9606.ENSP00000353463	9606.ENSP00000374014	0	0	0	0	0	0	0	0.459	0.459
GATAD2A	TSSK6	9606.ENSP00000353463	9606.ENSP00000466477	0	0	0	0	0.06	0	0	0.471	0.481
GATAD2A	POU5F1B	9606.ENSP00000353463	9606.ENSP00000419298	0	0	0	0	0	0.617	0	0	0.617
GATAD2A	EHMT2	9606.ENSP00000353463	9606.ENSP00000364678	0	0	0	0	0.075	0	0.6	0.196	0.676
GATAD2A	HIST1H2BM	9606.ENSP00000353463	9606.ENSP00000477907	0	0	0	0	0	0	0.9	0	0.9
GATAD2A	HIST1H2AH	9606.ENSP00000353463	9606.ENSP00000366679	0	0	0	0	0	0	0.9	0	0.9
GATAD2A	HIST1H2BN	9606.ENSP00000353463	9606.ENSP00000483903	0	0	0	0	0	0	0.9	0	0.9
GATAD2A	HIST1H2BJ	9606.ENSP00000353463	9606.ENSP00000476136	0	0	0	0	0	0	0.9	0	0.9
GATAD2A	HIST1H2BO	9606.ENSP00000353463	9606.ENSP00000477527	0	0	0	0	0.056	0	0.9	0	0.901
GATAD2A	HIST1H2BL	9606.ENSP00000353463	9606.ENSP00000366618	0	0	0	0	0	0	0.9	0.052	0.901
GBA	HSPA4	9606.ENSP00000314508	9606.ENSP00000302961	0	0	0	0	0	0.27	0	0.22	0.406
GBA	SCAMP3	9606.ENSP00000314508	9606.ENSP00000307275	0	0.035	0	0	0.098	0.193	0	0.52	0.62
GBA	THBS3	9606.ENSP00000314508	9606.ENSP00000357362	0	0	0	0	0.078	0	0	0.616	0.631
GBA	PKLR	9606.ENSP00000314508	9606.ENSP00000339933	0	0	0	0	0	0	0	0.647	0.647
GBA	TRIM46	9606.ENSP00000314508	9606.ENSP00000334657	0	0	0	0	0	0	0	0.65	0.65
GBA	MAPT	9606.ENSP00000314508	9606.ENSP00000340820	0	0	0	0	0	0	0	0.662	0.662
GBA	MTX1	9606.ENSP00000314508	9606.ENSP00000357360	0	0	0	0	0.181	0	0	0.736	0.775
GPANK1	ABT1	9606.ENSP00000365071	9606.ENSP00000274849	0	0	0	0	0.103	0	0	0.603	0.628
GPANK1	VWA7	9606.ENSP00000365071	9606.ENSP00000364840	0	0	0	0	0	0	0	0.501	0.501
GPANK1	MSH5	9606.ENSP00000365071	9606.ENSP00000364855	0	0	0	0	0	0	0	0.535	0.535
GPANK1	CLIC1	9606.ENSP00000365071	9606.ENSP00000364935	0	0	0	0	0	0	0	0.425	0.425
GPANK1	LY6G6C	9606.ENSP00000365071	9606.ENSP00000364978	0	0	0	0	0	0	0	0.46	0.459
GPANK1	LY6G5B	9606.ENSP00000365071	9606.ENSP00000365024	0	0	0	0	0	0	0	0.639	0.639
GPANK1	CSNK2B	9606.ENSP00000365071	9606.ENSP00000365042	0	0	0	0	0.062	0	0	0.467	0.479
GPANK1	BAG6	9606.ENSP00000365071	9606.ENSP00000365131	0	0	0	0	0	0	0	0.493	0.493
GPANK1	SAPCD1	9606.ENSP00000365071	9606.ENSP00000411948	0	0	0	0	0	0	0	0.602	0.602
GPANK1	LY6G5C	9606.ENSP00000365071	9606.ENSP00000372724	0	0	0	0	0	0	0	0.655	0.655
GPANK1	PRRC2A	9606.ENSP00000365071	9606.ENSP00000365201	0	0	0	0	0	0	0	0.675	0.675
GPANK1	ABHD16A	9606.ENSP00000365071	9606.ENSP00000379282	0	0	0	0	0	0	0	0.713	0.713
GPANK1	C6orf47	9606.ENSP00000365071	9606.ENSP00000365076	0	0	0	0	0.062	0	0	0.773	0.778
GPANK1	APOM	9606.ENSP00000365071	9606.ENSP00000365081	0	0	0	0	0	0	0	0.95	0.95
HAPLN4	RCCD1	9606.ENSP00000291481	9606.ENSP00000377801	0	0	0	0	0	0	0	0.403	0.403
HAPLN4	TM6SF2	9606.ENSP00000291481	9606.ENSP00000374014	0	0	0	0	0.138	0	0	0.922	0.929
HCG27	HLA-C	9606.ENSP00000453364	9606.ENSP00000365402	0	0	0	0	0.076	0	0	0.379	0.401
HCN3	NSF	9606.ENSP00000357342	9606.ENSP00000381293	0	0	0	0	0.062	0	0	0.508	0.519
HIST1H1B	HIST1H2AJ	9606.ENSP00000330074	9606.ENSP00000328484	0	0.002	0	0	0.381	0.176	0	0.407	0.671
HIST1H1B	EHMT2	9606.ENSP00000330074	9606.ENSP00000364678	0	0	0	0	0	0.303	0	0.182	0.406
HIST1H1B	HIST1H2BN	9606.ENSP00000330074	9606.ENSP00000483903	0	0.002	0	0	0.13	0.078	0	0.387	0.465
HIST1H1B	HIST1H4K	9606.ENSP00000330074	9606.ENSP00000479794	0	0.004	0	0	0	0.11	0	0.46	0.499
HIST1H1B	C4A	9606.ENSP00000330074	9606.ENSP00000396688	0	0	0	0	0	0	0	0.505	0.505
HIST1H1B	HIST1H4I	9606.ENSP00000330074	9606.ENSP00000481486	0	0.004	0	0	0.088	0.11	0	0.46	0.524
HIST1H1B	HIST1H2BL	9606.ENSP00000330074	9606.ENSP00000366618	0	0.002	0	0	0.364	0.078	0	0.324	0.57
HIST1H1B	HIST1H3H	9606.ENSP00000330074	9606.ENSP00000358160	0	0.002	0	0	0.149	0.11	0	0.479	0.572
HIST1H1B	HIST1H4J	9606.ENSP00000330074	9606.ENSP00000347168	0	0.004	0	0	0.214	0.11	0	0.46	0.589
HIST1H1B	HIST1H2BO	9606.ENSP00000330074	9606.ENSP00000477527	0	0.002	0	0	0.315	0.078	0	0.407	0.593
HIST1H1B	HIST1H2BM	9606.ENSP00000330074	9606.ENSP00000477907	0	0.002	0	0	0.351	0.078	0	0.378	0.595
HIST1H1B	HIST1H2AK	9606.ENSP00000330074	9606.ENSP00000482431	0	0.002	0	0	0.155	0.176	0	0.512	0.631
HIST1H1B	HIST1H2AG	9606.ENSP00000330074	9606.ENSP00000352119	0	0.002	0	0	0.171	0.176	0	0.517	0.641
HIST1H1B	HIST1H4L	9606.ENSP00000330074	9606.ENSP00000480960	0	0.004	0	0	0.338	0.11	0	0.46	0.654
HIST1H1B	HIST1H3J	9606.ENSP00000330074	9606.ENSP00000352252	0	0.002	0	0	0.34	0.11	0	0.479	0.668
HIST1H1B	HIST1H2AH	9606.ENSP00000330074	9606.ENSP00000366679	0	0.002	0	0	0.36	0.251	0	0.387	0.68
HIST1H1B	HIST1H2AI	9606.ENSP00000330074	9606.ENSP00000351589	0	0.002	0	0	0.351	0.176	0	0.473	0.694
HIST1H1B	HIST1H3I	9606.ENSP00000330074	9606.ENSP00000483283	0	0.002	0	0	0.407	0.11	0	0.479	0.701
HIST1H1B	HIST1H2AM	9606.ENSP00000330074	9606.ENSP00000352627	0	0.002	0	0	0.352	0.176	0	0.502	0.711
HIST1H1B	HIST1H2AL	9606.ENSP00000330074	9606.ENSP00000482538	0	0.002	0	0	0.439	0.176	0	0.493	0.745
HIST1H2AG	HIST1H2AJ	9606.ENSP00000352119	9606.ENSP00000328484	0	0	0	0.984	0.155	0.8	0	0.504	0.825
HIST1H2AG	HIST1H1B	9606.ENSP00000352119	9606.ENSP00000330074	0	0.002	0	0	0.171	0.176	0	0.517	0.641
HIST1H2AG	HIST1H4J	9606.ENSP00000352119	9606.ENSP00000347168	0	0.004	0	0	0.212	0.843	0	0.468	0.928
HIST1H2AG	HIST1H2BK	9606.ENSP00000352119	9606.ENSP00000349430	0	0	0	0	0.227	0.282	0	0.534	0.719
HIST1H2AG	HIST1H2AI	9606.ENSP00000352119	9606.ENSP00000351589	0	0	0	0.985	0.336	0.8	0	0	0.861
HIST1H2AG	HIST1H2BM	9606.ENSP00000352119	9606.ENSP00000477907	0	0	0	0	0.258	0.246	0	0.293	0.57
HIST1H2AG	HIST1H2BL	9606.ENSP00000352119	9606.ENSP00000366618	0	0	0	0	0.332	0.249	0	0.336	0.638
HIST1H2AG	HIST1H2BN	9606.ENSP00000352119	9606.ENSP00000483903	0	0	0	0	0.281	0.249	0	0.506	0.71
HIST1H2AG	HIST1H3I	9606.ENSP00000352119	9606.ENSP00000483283	0	0.001	0	0	0.265	0.253	0	0.587	0.753
HIST1H2AG	HIST1H3H	9606.ENSP00000352119	9606.ENSP00000358160	0	0.001	0	0	0.331	0.253	0	0.587	0.775
HIST1H2AG	HIST1H3J	9606.ENSP00000352119	9606.ENSP00000352252	0	0.001	0	0	0.328	0.253	0	0.587	0.775
HIST1H2AG	HIST1H2BO	9606.ENSP00000352119	9606.ENSP00000477527	0	0	0	0	0.389	0.249	0	0.552	0.777
HIST1H2AG	HIST1H2AK	9606.ENSP00000352119	9606.ENSP00000482431	0	0	0	0.985	0.14	0.8	0	0	0.82
HIST1H2AG	HIST1H2AL	9606.ENSP00000352119	9606.ENSP00000482538	0	0	0	0.985	0.198	0.8	0	0	0.832
HIST1H2AG	HIST1H2AM	9606.ENSP00000352119	9606.ENSP00000352627	0	0	0	0.985	0.214	0.8	0	0	0.836
HIST1H2AG	HIST1H2AH	9606.ENSP00000352119	9606.ENSP00000366679	0	0	0	0.985	0.283	0.8	0	0	0.85
HIST1H2AG	HIST1H4K	9606.ENSP00000352119	9606.ENSP00000479794	0	0.004	0	0	0.108	0.843	0	0.468	0.919
HIST1H2AG	HIST1H4I	9606.ENSP00000352119	9606.ENSP00000481486	0	0.004	0	0	0.161	0.843	0	0.468	0.924
HIST1H2AG	HIST1H4L	9606.ENSP00000352119	9606.ENSP00000480960	0	0.004	0	0	0.172	0.843	0	0.468	0.925
HIST1H2AG	HIST1H2BJ	9606.ENSP00000352119	9606.ENSP00000476136	0	0	0	0	0.335	0.85	0	0.428	0.938
HIST1H2AH	OR2B2	9606.ENSP00000366679	9606.ENSP00000304419	0	0	0	0	0	0	0	0.414	0.414
HIST1H2AH	HIST1H2AJ	9606.ENSP00000366679	9606.ENSP00000328484	0	0	0	0.984	0.367	0.8	0.3	0.271	0.904
HIST1H2AH	HIST1H1B	9606.ENSP00000366679	9606.ENSP00000330074	0	0.002	0	0	0.36	0.251	0	0.387	0.68
HIST1H2AH	HIST1H4J	9606.ENSP00000366679	9606.ENSP00000347168	0	0.004	0	0	0.383	0.843	0	0.306	0.927
HIST1H2AH	HIST1H2BK	9606.ENSP00000366679	9606.ENSP00000349430	0	0	0	0	0.245	0.282	0.5	0.101	0.724
HIST1H2AH	HIST1H2AI	9606.ENSP00000366679	9606.ENSP00000351589	0	0	0	0.985	0.43	0.8	0	0.193	0.881
HIST1H2AH	HIST1H2AG	9606.ENSP00000366679	9606.ENSP00000352119	0	0	0	0.985	0.283	0.8	0	0	0.85
HIST1H2AH	HIST1H3J	9606.ENSP00000366679	9606.ENSP00000352252	0	0.001	0	0	0.435	0.253	0	0.442	0.744
HIST1H2AH	BABAM1	9606.ENSP00000366679	9606.ENSP00000352408	0	0	0	0	0.053	0	0.6	0.083	0.622
HIST1H2AH	HIST1H2AM	9606.ENSP00000366679	9606.ENSP00000352627	0	0	0	0.985	0.408	0.8	0	0.054	0.876
HIST1H2AH	GATAD2A	9606.ENSP00000366679	9606.ENSP00000353463	0	0	0	0	0	0	0.9	0	0.9
HIST1H2AH	HIST1H3H	9606.ENSP00000366679	9606.ENSP00000358160	0	0.001	0	0	0.33	0.253	0	0.442	0.696
HIST1H2AH	HIST1H2BL	9606.ENSP00000366679	9606.ENSP00000366618	0	0	0	0	0.498	0.249	0.5	0.311	0.853
HIST1H2AH	HIST1H3I	9606.ENSP00000366679	9606.ENSP00000483283	0	0.001	0	0	0.404	0.253	0	0.442	0.73
HIST1H2AH	HIST1H2BN	9606.ENSP00000366679	9606.ENSP00000483903	0	0	0	0	0.281	0.249	0.5	0.252	0.771
HIST1H2AH	HIST1H2BM	9606.ENSP00000366679	9606.ENSP00000477907	0	0	0	0	0.426	0.246	0.5	0.268	0.82
HIST1H2AH	HIST1H2AK	9606.ENSP00000366679	9606.ENSP00000482431	0	0	0	0.985	0.214	0.8	0	0	0.836
HIST1H2AH	HIST1H2AL	9606.ENSP00000366679	9606.ENSP00000482538	0	0	0	0.985	0.398	0.8	0	0.054	0.874
HIST1H2AH	HIST1H2BO	9606.ENSP00000366679	9606.ENSP00000477527	0	0	0	0	0.498	0.249	0.5	0.415	0.875
HIST1H2AH	HIST1H4K	9606.ENSP00000366679	9606.ENSP00000479794	0	0.004	0	0	0.108	0.843	0	0.306	0.894
HIST1H2AH	HIST1H4I	9606.ENSP00000366679	9606.ENSP00000481486	0	0.004	0	0	0.151	0.843	0	0.306	0.899
HIST1H2AH	HIST1H4L	9606.ENSP00000366679	9606.ENSP00000480960	0	0.004	0	0	0.347	0.843	0	0.306	0.922
HIST1H2AH	HIST1H2BJ	9606.ENSP00000366679	9606.ENSP00000476136	0	0	0	0	0.384	0.85	0.5	0.262	0.961
HIST1H2AI	HIST1H2AJ	9606.ENSP00000351589	9606.ENSP00000328484	0	0	0	0.984	0.335	0.8	0	0.46	0.862
HIST1H2AI	HIST1H1B	9606.ENSP00000351589	9606.ENSP00000330074	0	0.002	0	0	0.351	0.176	0	0.473	0.694
HIST1H2AI	HIST1H4J	9606.ENSP00000351589	9606.ENSP00000347168	0	0.004	0	0	0.38	0.843	0	0.506	0.947
HIST1H2AI	HIST1H2BK	9606.ENSP00000351589	9606.ENSP00000349430	0	0	0	0	0.313	0.282	0.8	0.502	0.944
HIST1H2AI	PRC1	9606.ENSP00000351589	9606.ENSP00000377793	0	0	0	0	0.138	0.346	0	0.043	0.414
HIST1H2AI	HIST1H3I	9606.ENSP00000351589	9606.ENSP00000483283	0	0.001	0	0	0.381	0.253	0	0.56	0.779
HIST1H2AI	HIST1H3H	9606.ENSP00000351589	9606.ENSP00000358160	0	0.001	0	0	0.464	0.253	0	0.56	0.808
HIST1H2AI	HIST1H2AK	9606.ENSP00000351589	9606.ENSP00000482431	0	0	0	0.985	0.262	0.8	0	0	0.846
HIST1H2AI	HIST1H2AG	9606.ENSP00000351589	9606.ENSP00000352119	0	0	0	0.985	0.336	0.8	0	0	0.861
HIST1H2AI	HIST1H2AM	9606.ENSP00000351589	9606.ENSP00000352627	0	0	0	0.985	0.398	0.8	0	0	0.874
HIST1H2AI	HIST1H3J	9606.ENSP00000351589	9606.ENSP00000352252	0	0.001	0	0	0.431	0.551	0	0.56	0.878
HIST1H2AI	HIST1H2AH	9606.ENSP00000351589	9606.ENSP00000366679	0	0	0	0.985	0.43	0.8	0	0.193	0.881
HIST1H2AI	HIST1H2AL	9606.ENSP00000351589	9606.ENSP00000482538	0	0	0	0.985	0.526	0.8	0	0.646	0.902
HIST1H2AI	HIST1H4K	9606.ENSP00000351589	9606.ENSP00000479794	0	0.004	0	0	0.108	0.843	0	0.506	0.925
HIST1H2AI	HIST1H2BM	9606.ENSP00000351589	9606.ENSP00000477907	0	0	0	0	0.419	0.246	0.8	0.266	0.927
HIST1H2AI	HIST1H2BL	9606.ENSP00000351589	9606.ENSP00000366618	0	0	0	0	0.438	0.249	0.8	0.305	0.933
HIST1H2AI	HIST1H4I	9606.ENSP00000351589	9606.ENSP00000481486	0	0.004	0	0	0.211	0.843	0	0.506	0.933
HIST1H2AI	HIST1H4L	9606.ENSP00000351589	9606.ENSP00000480960	0	0.004	0	0	0.267	0.843	0	0.506	0.938
HIST1H2AI	HIST1H2BN	9606.ENSP00000351589	9606.ENSP00000483903	0	0	0	0	0.283	0.249	0.8	0.531	0.942
HIST1H2AI	HIST1H2BO	9606.ENSP00000351589	9606.ENSP00000477527	0	0	0	0	0.494	0.249	0.8	0.704	0.974
HIST1H2AI	HIST1H2BJ	9606.ENSP00000351589	9606.ENSP00000476136	0	0	0	0	0.416	0.85	0.8	0.429	0.988
HIST1H2AJ	EGR2	9606.ENSP00000328484	9606.ENSP00000242480	0	0	0	0	0.055	0.056	0.6	0	0.612
HIST1H2AJ	SMC2	9606.ENSP00000328484	9606.ENSP00000286398	0	0	0	0	0.064	0.078	0.6	0.069	0.635
HIST1H2AJ	OR2B2	9606.ENSP00000328484	9606.ENSP00000304419	0	0	0	0	0	0	0	0.421	0.42
HIST1H2AJ	BABAM1	9606.ENSP00000328484	9606.ENSP00000352408	0	0	0	0	0	0	0.6	0	0.6
HIST1H2AJ	ESR1	9606.ENSP00000328484	9606.ENSP00000405330	0	0	0	0	0	0.056	0.6	0	0.606
HIST1H2AJ	HIST1H3H	9606.ENSP00000328484	9606.ENSP00000358160	0	0.001	0	0	0.26	0.244	0	0.437	0.658
HIST1H2AJ	HIST1H1B	9606.ENSP00000328484	9606.ENSP00000330074	0	0.002	0	0	0.381	0.176	0	0.407	0.671
HIST1H2AJ	HIST1H3J	9606.ENSP00000328484	9606.ENSP00000352252	0	0.001	0	0	0.374	0.244	0	0.437	0.71
HIST1H2AJ	HIST1H3I	9606.ENSP00000328484	9606.ENSP00000483283	0	0.001	0	0	0.42	0.244	0	0.437	0.731
HIST1H2AJ	HIST1H2AG	9606.ENSP00000328484	9606.ENSP00000352119	0	0	0	0.984	0.155	0.8	0	0.504	0.825
HIST1H2AJ	HIST1H2AK	9606.ENSP00000328484	9606.ENSP00000482431	0	0	0	0.984	0.161	0.8	0	0.503	0.826
HIST1H2AJ	HIST1H2AI	9606.ENSP00000328484	9606.ENSP00000351589	0	0	0	0.984	0.335	0.8	0	0.46	0.862
HIST1H2AJ	HIST1H2BK	9606.ENSP00000328484	9606.ENSP00000349430	0	0	0	0	0.203	0.214	0.8	0.106	0.873
HIST1H2AJ	HIST1H4K	9606.ENSP00000328484	9606.ENSP00000479794	0	0.004	0	0	0.108	0.839	0	0.362	0.9
HIST1H2AJ	GATAD2A	9606.ENSP00000328484	9606.ENSP00000353463	0	0	0	0	0	0	0.9	0	0.9
HIST1H2AJ	HIST1H2AM	9606.ENSP00000328484	9606.ENSP00000352627	0	0	0	0.984	0.523	0.8	0	0.465	0.901
HIST1H2AJ	HIST1H2AL	9606.ENSP00000328484	9606.ENSP00000482538	0	0	0	0.984	0.534	0.8	0	0.465	0.903
HIST1H2AJ	HIST1H4I	9606.ENSP00000328484	9606.ENSP00000481486	0	0.004	0	0	0.14	0.839	0	0.362	0.904
HIST1H2AJ	HIST1H2AH	9606.ENSP00000328484	9606.ENSP00000366679	0	0	0	0.984	0.367	0.8	0.3	0.271	0.904
HIST1H2AJ	HIST1H2BN	9606.ENSP00000328484	9606.ENSP00000483903	0	0	0	0	0.215	0.214	0.8	0.352	0.909
HIST1H2AJ	EHMT2	9606.ENSP00000328484	9606.ENSP00000364678	0	0	0	0	0	0.146	0.9	0.059	0.912
HIST1H2AJ	HIST1H4J	9606.ENSP00000328484	9606.ENSP00000347168	0	0.004	0	0	0.321	0.839	0	0.362	0.924
HIST1H2AJ	HIST1H4L	9606.ENSP00000328484	9606.ENSP00000480960	0	0.004	0	0	0.378	0.839	0	0.362	0.93
HIST1H2AJ	HIST1H2BO	9606.ENSP00000328484	9606.ENSP00000477527	0	0	0	0	0.391	0.214	0.8	0.482	0.943
HIST1H2AJ	HIST1H2BL	9606.ENSP00000328484	9606.ENSP00000366618	0	0	0	0	0.479	0.214	0.8	0.514	0.954
HIST1H2AJ	HIST1H2BM	9606.ENSP00000328484	9606.ENSP00000477907	0	0	0	0	0.584	0.286	0.8	0.538	0.968
HIST1H2AJ	HIST1H2BJ	9606.ENSP00000328484	9606.ENSP00000476136	0	0	0	0	0.251	0.836	0.8	0.251	0.979
HIST1H2AK	HIST1H2AJ	9606.ENSP00000482431	9606.ENSP00000328484	0	0	0	0.984	0.161	0.8	0	0.503	0.826
HIST1H2AK	HIST1H1B	9606.ENSP00000482431	9606.ENSP00000330074	0	0.002	0	0	0.155	0.176	0	0.512	0.631
HIST1H2AK	HIST1H4J	9606.ENSP00000482431	9606.ENSP00000347168	0	0.004	0	0	0.202	0.843	0	0.466	0.927
HIST1H2AK	HIST1H2BK	9606.ENSP00000482431	9606.ENSP00000349430	0	0	0	0	0.246	0.282	0	0.533	0.725
HIST1H2AK	HIST1H2AI	9606.ENSP00000482431	9606.ENSP00000351589	0	0	0	0.985	0.262	0.8	0	0	0.846
HIST1H2AK	HIST1H2AG	9606.ENSP00000482431	9606.ENSP00000352119	0	0	0	0.985	0.14	0.8	0	0	0.82
HIST1H2AK	HIST1H3J	9606.ENSP00000482431	9606.ENSP00000352252	0	0.001	0	0	0.28	0.253	0	0.587	0.758
HIST1H2AK	HIST1H2AM	9606.ENSP00000482431	9606.ENSP00000352627	0	0	0	0.985	0.181	0.8	0	0	0.829
HIST1H2AK	HIST1H3H	9606.ENSP00000482431	9606.ENSP00000358160	0	0.001	0	0	0.266	0.253	0	0.587	0.754
HIST1H2AK	HIST1H2BL	9606.ENSP00000482431	9606.ENSP00000366618	0	0	0	0	0.327	0.249	0	0.336	0.635
HIST1H2AK	HIST1H2AH	9606.ENSP00000482431	9606.ENSP00000366679	0	0	0	0.985	0.214	0.8	0	0	0.836
HIST1H2AK	HIST1H2BJ	9606.ENSP00000482431	9606.ENSP00000476136	0	0	0	0	0.311	0.85	0	0.428	0.935
HIST1H2AK	HIST1H2BO	9606.ENSP00000482431	9606.ENSP00000477527	0	0	0	0	0.332	0.249	0	0.546	0.752
HIST1H2AK	HIST1H2BM	9606.ENSP00000482431	9606.ENSP00000477907	0	0	0	0	0.25	0.246	0	0.365	0.609
HIST1H2AK	HIST1H4K	9606.ENSP00000482431	9606.ENSP00000479794	0	0.004	0	0	0.108	0.843	0	0.465	0.918
HIST1H2AK	HIST1H4L	9606.ENSP00000482431	9606.ENSP00000480960	0	0.004	0	0	0.196	0.843	0	0.465	0.926
HIST1H2AK	HIST1H4I	9606.ENSP00000482431	9606.ENSP00000481486	0	0.004	0	0	0.134	0.843	0	0.465	0.921
HIST1H2AK	HIST1H2BN	9606.ENSP00000482431	9606.ENSP00000483903	0	0	0	0	0.235	0.249	0	0.505	0.691
HIST1H2AK	HIST1H3I	9606.ENSP00000482431	9606.ENSP00000483283	0	0.001	0	0	0.328	0.253	0	0.586	0.774
HIST1H2AK	HIST1H2AL	9606.ENSP00000482431	9606.ENSP00000482538	0	0	0	0.985	0.213	0.8	0	0	0.835
HIST1H2AL	HIST1H2AJ	9606.ENSP00000482538	9606.ENSP00000328484	0	0	0	0.984	0.534	0.8	0	0.465	0.903
HIST1H2AL	HIST1H1B	9606.ENSP00000482538	9606.ENSP00000330074	0	0.002	0	0	0.439	0.176	0	0.493	0.745
HIST1H2AL	HIST1H4J	9606.ENSP00000482538	9606.ENSP00000347168	0	0.004	0	0	0.268	0.843	0	0.532	0.941
HIST1H2AL	HIST1H2BK	9606.ENSP00000482538	9606.ENSP00000349430	0	0	0	0	0.248	0.282	0	0.501	0.707
HIST1H2AL	HIST1H2AI	9606.ENSP00000482538	9606.ENSP00000351589	0	0	0	0.985	0.526	0.8	0	0.646	0.902
HIST1H2AL	HIST1H2AG	9606.ENSP00000482538	9606.ENSP00000352119	0	0	0	0.985	0.198	0.8	0	0	0.832
HIST1H2AL	HIST1H3J	9606.ENSP00000482538	9606.ENSP00000352252	0	0.001	0	0	0.435	0.253	0	0.586	0.81
HIST1H2AL	HIST1H2AM	9606.ENSP00000482538	9606.ENSP00000352627	0	0	0	0.985	0.333	0.8	0	0	0.86
HIST1H2AL	HIST1H3H	9606.ENSP00000482538	9606.ENSP00000358160	0	0.001	0	0	0.314	0.253	0	0.586	0.769
HIST1H2AL	HIST1H2BL	9606.ENSP00000482538	9606.ENSP00000366618	0	0	0	0	0.605	0.249	0	0.314	0.779
HIST1H2AL	HIST1H2AH	9606.ENSP00000482538	9606.ENSP00000366679	0	0	0	0.985	0.398	0.8	0	0.054	0.874
HIST1H2AL	HIST1H2BJ	9606.ENSP00000482538	9606.ENSP00000476136	0	0	0	0	0.335	0.85	0	0.382	0.933
HIST1H2AL	HIST1H2BO	9606.ENSP00000482538	9606.ENSP00000477527	0	0	0	0	0.595	0.249	0	0.704	0.902
HIST1H2AL	HIST1H2BM	9606.ENSP00000482538	9606.ENSP00000477907	0	0	0	0	0.607	0.246	0	0.273	0.766
HIST1H2AL	HIST1H4K	9606.ENSP00000482538	9606.ENSP00000479794	0	0.004	0	0	0.108	0.843	0	0.532	0.928
HIST1H2AL	HIST1H4L	9606.ENSP00000482538	9606.ENSP00000480960	0	0.004	0	0	0.383	0.843	0	0.532	0.95
HIST1H2AL	HIST1H4I	9606.ENSP00000482538	9606.ENSP00000481486	0	0.004	0	0	0.152	0.843	0	0.532	0.932
HIST1H2AL	HIST1H2AK	9606.ENSP00000482538	9606.ENSP00000482431	0	0	0	0.985	0.213	0.8	0	0	0.835
HIST1H2AL	HIST1H2BN	9606.ENSP00000482538	9606.ENSP00000483903	0	0	0	0	0.259	0.249	0	0.495	0.695
HIST1H2AL	HIST1H3I	9606.ENSP00000482538	9606.ENSP00000483283	0	0.001	0	0	0.604	0.253	0	0.586	0.867
HIST1H2AM	HIST1H2AJ	9606.ENSP00000352627	9606.ENSP00000328484	0	0	0	0.984	0.523	0.8	0	0.465	0.901
HIST1H2AM	HIST1H1B	9606.ENSP00000352627	9606.ENSP00000330074	0	0.002	0	0	0.352	0.176	0	0.502	0.711
HIST1H2AM	HIST1H4J	9606.ENSP00000352627	9606.ENSP00000347168	0	0.004	0	0	0.382	0.843	0	0.53	0.95
HIST1H2AM	HIST1H2BK	9606.ENSP00000352627	9606.ENSP00000349430	0	0	0	0	0.247	0.282	0	0.501	0.707
HIST1H2AM	HIST1H2AI	9606.ENSP00000352627	9606.ENSP00000351589	0	0	0	0.985	0.398	0.8	0	0	0.874
HIST1H2AM	HIST1H2AG	9606.ENSP00000352627	9606.ENSP00000352119	0	0	0	0.985	0.214	0.8	0	0	0.836
HIST1H2AM	HIST1H3J	9606.ENSP00000352627	9606.ENSP00000352252	0	0.001	0	0	0.432	0.253	0	0.587	0.809
HIST1H2AM	HIST1H2BM	9606.ENSP00000352627	9606.ENSP00000477907	0	0	0	0	0.388	0.246	0	0.273	0.635
HIST1H2AM	HIST1H2BL	9606.ENSP00000352627	9606.ENSP00000366618	0	0	0	0	0.458	0.249	0	0.314	0.696
HIST1H2AM	HIST1H2BN	9606.ENSP00000352627	9606.ENSP00000483903	0	0	0	0	0.27	0.249	0	0.495	0.699
HIST1H2AM	HIST1H3I	9606.ENSP00000352627	9606.ENSP00000483283	0	0.001	0	0	0.389	0.253	0	0.587	0.795
HIST1H2AM	HIST1H3H	9606.ENSP00000352627	9606.ENSP00000358160	0	0.001	0	0	0.405	0.253	0	0.587	0.8
HIST1H2AM	HIST1H2AK	9606.ENSP00000352627	9606.ENSP00000482431	0	0	0	0.985	0.181	0.8	0	0	0.829
HIST1H2AM	HIST1H2AL	9606.ENSP00000352627	9606.ENSP00000482538	0	0	0	0.985	0.333	0.8	0	0	0.86
HIST1H2AM	HIST1H2BO	9606.ENSP00000352627	9606.ENSP00000477527	0	0	0	0	0.464	0.249	0	0.704	0.87
HIST1H2AM	HIST1H2AH	9606.ENSP00000352627	9606.ENSP00000366679	0	0	0	0.985	0.408	0.8	0	0.054	0.876
HIST1H2AM	HIST1H4K	9606.ENSP00000352627	9606.ENSP00000479794	0	0.004	0	0	0.108	0.843	0	0.53	0.928
HIST1H2AM	HIST1H4I	9606.ENSP00000352627	9606.ENSP00000481486	0	0.004	0	0	0.168	0.843	0	0.53	0.933
HIST1H2AM	HIST1H2BJ	9606.ENSP00000352627	9606.ENSP00000476136	0	0	0	0	0.368	0.85	0	0.382	0.936
HIST1H2AM	HIST1H4L	9606.ENSP00000352627	9606.ENSP00000480960	0	0.004	0	0	0.267	0.843	0	0.53	0.941
HIST1H2BJ	PRSS16	9606.ENSP00000476136	9606.ENSP00000230582	0	0	0	0	0	0	0	0.469	0.469
HIST1H2BJ	EGR2	9606.ENSP00000476136	9606.ENSP00000242480	0	0	0	0	0	0.057	0.6	0	0.606
HIST1H2BJ	PGBD1	9606.ENSP00000476136	9606.ENSP00000259883	0	0	0	0	0	0.057	0	0.505	0.513
HIST1H2BJ	SMC2	9606.ENSP00000476136	9606.ENSP00000286398	0	0	0	0	0.063	0.158	0.6	0.067	0.666
HIST1H2BJ	HIST1H2AJ	9606.ENSP00000476136	9606.ENSP00000328484	0	0	0	0	0.251	0.836	0.8	0.251	0.979
HIST1H2BJ	HIST1H4J	9606.ENSP00000476136	9606.ENSP00000347168	0	0.001	0	0	0.253	0.842	0	0.365	0.918
HIST1H2BJ	HIST1H2BK	9606.ENSP00000476136	9606.ENSP00000349430	0	0	0	0.984	0.539	0	0.3	0.517	0.666
HIST1H2BJ	HIST1H2AI	9606.ENSP00000476136	9606.ENSP00000351589	0	0	0	0	0.416	0.85	0.8	0.429	0.988
HIST1H2BJ	HIST1H2AG	9606.ENSP00000476136	9606.ENSP00000352119	0	0	0	0	0.335	0.85	0	0.428	0.938
HIST1H2BJ	HIST1H3J	9606.ENSP00000476136	9606.ENSP00000352252	0	0.001	0	0	0.268	0.863	0	0.445	0.939
HIST1H2BJ	BABAM1	9606.ENSP00000476136	9606.ENSP00000352408	0	0	0	0	0	0	0.6	0	0.6
HIST1H2BJ	HIST1H2AM	9606.ENSP00000476136	9606.ENSP00000352627	0	0	0	0	0.368	0.85	0	0.382	0.936
HIST1H2BJ	GATAD2A	9606.ENSP00000476136	9606.ENSP00000353463	0	0	0	0	0	0	0.9	0	0.9
HIST1H2BJ	HIST1H3H	9606.ENSP00000476136	9606.ENSP00000358160	0	0.001	0	0	0.403	0.863	0	0.445	0.951
HIST1H2BJ	EHMT2	9606.ENSP00000476136	9606.ENSP00000364678	0	0	0	0	0	0.133	0.9	0.064	0.911
HIST1H2BJ	MSH5	9606.ENSP00000476136	9606.ENSP00000364855	0	0	0	0	0	0	0.9	0	0.9
HIST1H2BJ	HIST1H2BL	9606.ENSP00000476136	9606.ENSP00000366618	0	0	0	0.984	0.649	0.16	0.3	0.252	0.776
HIST1H2BJ	HIST1H2AH	9606.ENSP00000476136	9606.ENSP00000366679	0	0	0	0	0.384	0.85	0.5	0.262	0.961
HIST1H2BJ	CHEK2	9606.ENSP00000476136	9606.ENSP00000372023	0	0	0	0	0.062	0.105	0.6	0.063	0.643
HIST1H2BJ	ESR1	9606.ENSP00000476136	9606.ENSP00000405330	0	0	0	0	0	0	0.6	0.071	0.612
HIST1H2BJ	HIST1H2BN	9606.ENSP00000476136	9606.ENSP00000483903	0	0	0	0.984	0.13	0.16	0.3	0.101	0.444
HIST1H2BJ	HIST1H2BM	9606.ENSP00000476136	9606.ENSP00000477907	0	0	0	0.983	0.276	0	0.3	0	0.471
HIST1H2BJ	HIST1H2BO	9606.ENSP00000476136	9606.ENSP00000477527	0	0	0	0.984	0.417	0.16	0.3	0.49	0.63
HIST1H2BJ	HIST1H4K	9606.ENSP00000476136	9606.ENSP00000479794	0	0.001	0	0	0.11	0.842	0	0.365	0.903
HIST1H2BJ	HIST1H4L	9606.ENSP00000476136	9606.ENSP00000480960	0	0.001	0	0	0.178	0.842	0	0.365	0.91
HIST1H2BJ	HIST1H4I	9606.ENSP00000476136	9606.ENSP00000481486	0	0.001	0	0	0.254	0.842	0	0.365	0.918
HIST1H2BJ	HIST1H2AL	9606.ENSP00000476136	9606.ENSP00000482538	0	0	0	0	0.335	0.85	0	0.382	0.933
HIST1H2BJ	HIST1H2AK	9606.ENSP00000476136	9606.ENSP00000482431	0	0	0	0	0.311	0.85	0	0.428	0.935
HIST1H2BJ	HIST1H3I	9606.ENSP00000476136	9606.ENSP00000483283	0	0.001	0	0	0.27	0.863	0	0.445	0.94
HIST1H2BK	EGR2	9606.ENSP00000349430	9606.ENSP00000242480	0	0	0	0	0	0.057	0.6	0	0.606
HIST1H2BK	SMC2	9606.ENSP00000349430	9606.ENSP00000286398	0	0	0	0	0.063	0.158	0.6	0.067	0.666
HIST1H2BK	HIST1H2AJ	9606.ENSP00000349430	9606.ENSP00000328484	0	0	0	0	0.203	0.214	0.8	0.106	0.873
HIST1H2BK	HIST1H4J	9606.ENSP00000349430	9606.ENSP00000347168	0	0.001	0	0	0.163	0.842	0	0.364	0.908
HIST1H2BK	HIST1H2BN	9606.ENSP00000349430	9606.ENSP00000483903	0	0	0	0.984	0.09	0.16	0.3	0.307	0.421
HIST1H2BK	HIST1H2BM	9606.ENSP00000349430	9606.ENSP00000477907	0	0	0	0.984	0.242	0	0.3	0.31	0.449
HIST1H2BK	HIST1H2BL	9606.ENSP00000349430	9606.ENSP00000366618	0	0	0	0.984	0.229	0.16	0.3	0.339	0.509
HIST1H2BK	HIST1H2BO	9606.ENSP00000349430	9606.ENSP00000477527	0	0	0	0.984	0.337	0.16	0.3	0.46	0.579
HIST1H2BK	ESR1	9606.ENSP00000349430	9606.ENSP00000405330	0	0	0	0	0	0	0.6	0	0.6
HIST1H2BK	BABAM1	9606.ENSP00000349430	9606.ENSP00000352408	0	0	0	0	0	0	0.6	0	0.6
HIST1H2BK	CHEK2	9606.ENSP00000349430	9606.ENSP00000372023	0	0	0	0	0.062	0.105	0.6	0.067	0.644
HIST1H2BK	HIST1H2BJ	9606.ENSP00000349430	9606.ENSP00000476136	0	0	0	0.984	0.539	0	0.3	0.517	0.666
HIST1H2BK	HIST1H2AL	9606.ENSP00000349430	9606.ENSP00000482538	0	0	0	0	0.248	0.282	0	0.501	0.707
HIST1H2BK	HIST1H2AM	9606.ENSP00000349430	9606.ENSP00000352627	0	0	0	0	0.247	0.282	0	0.501	0.707
HIST1H2BK	HIST1H2AG	9606.ENSP00000349430	9606.ENSP00000352119	0	0	0	0	0.227	0.282	0	0.534	0.719
HIST1H2BK	HIST1H2AH	9606.ENSP00000349430	9606.ENSP00000366679	0	0	0	0	0.245	0.282	0.5	0.101	0.724
HIST1H2BK	HIST1H2AK	9606.ENSP00000349430	9606.ENSP00000482431	0	0	0	0	0.246	0.282	0	0.533	0.725
HIST1H2BK	GATAD2A	9606.ENSP00000349430	9606.ENSP00000353463	0	0	0	0	0	0	0.9	0	0.9
HIST1H2BK	MSH5	9606.ENSP00000349430	9606.ENSP00000364855	0	0	0	0	0	0	0.9	0	0.9
HIST1H2BK	HIST1H4K	9606.ENSP00000349430	9606.ENSP00000479794	0	0.001	0	0	0.11	0.842	0	0.364	0.903
HIST1H2BK	HIST1H4L	9606.ENSP00000349430	9606.ENSP00000480960	0	0.001	0	0	0.132	0.842	0	0.364	0.905
HIST1H2BK	EHMT2	9606.ENSP00000349430	9606.ENSP00000364678	0	0	0	0	0	0.133	0.9	0.072	0.912
HIST1H2BK	HIST1H3J	9606.ENSP00000349430	9606.ENSP00000352252	0	0.001	0	0	0.168	0.863	0	0.37	0.922
HIST1H2BK	HIST1H3I	9606.ENSP00000349430	9606.ENSP00000483283	0	0.001	0	0	0.238	0.863	0	0.37	0.928
HIST1H2BK	HIST1H3H	9606.ENSP00000349430	9606.ENSP00000358160	0	0.001	0	0	0.269	0.863	0	0.37	0.931
HIST1H2BK	HIST1H2AI	9606.ENSP00000349430	9606.ENSP00000351589	0	0	0	0	0.313	0.282	0.8	0.502	0.944
HIST1H2BK	HIST1H4I	9606.ENSP00000349430	9606.ENSP00000481486	0	0.001	0	0	0.522	0.842	0	0.364	0.947
HIST1H2BL	EGR2	9606.ENSP00000366618	9606.ENSP00000242480	0	0	0	0	0	0.057	0.6	0	0.606
HIST1H2BL	SMC2	9606.ENSP00000366618	9606.ENSP00000286398	0	0	0	0	0.063	0.178	0.6	0.067	0.674
HIST1H2BL	HIST1H2AJ	9606.ENSP00000366618	9606.ENSP00000328484	0	0	0	0	0.479	0.214	0.8	0.514	0.954
HIST1H2BL	HIST1H1B	9606.ENSP00000366618	9606.ENSP00000330074	0	0.002	0	0	0.364	0.078	0	0.324	0.57
HIST1H2BL	HIST1H4J	9606.ENSP00000366618	9606.ENSP00000347168	0	0.001	0	0	0.386	0.248	0	0.415	0.706
HIST1H2BL	HIST1H2BK	9606.ENSP00000366618	9606.ENSP00000349430	0	0	0	0.984	0.229	0.16	0.3	0.339	0.509
HIST1H2BL	HIST1H2AI	9606.ENSP00000366618	9606.ENSP00000351589	0	0	0	0	0.438	0.249	0.8	0.305	0.933
HIST1H2BL	HIST1H2AG	9606.ENSP00000366618	9606.ENSP00000352119	0	0	0	0	0.332	0.249	0	0.336	0.638
HIST1H2BL	HIST1H3J	9606.ENSP00000366618	9606.ENSP00000352252	0	0.001	0	0	0.434	0.247	0	0.412	0.727
HIST1H2BL	BABAM1	9606.ENSP00000366618	9606.ENSP00000352408	0	0	0	0	0	0	0.6	0	0.6
HIST1H2BL	HIST1H2AM	9606.ENSP00000366618	9606.ENSP00000352627	0	0	0	0	0.458	0.249	0	0.314	0.696
HIST1H2BL	GATAD2A	9606.ENSP00000366618	9606.ENSP00000353463	0	0	0	0	0	0	0.9	0.052	0.901
HIST1H2BL	HIST1H3H	9606.ENSP00000366618	9606.ENSP00000358160	0	0.001	0	0	0.401	0.247	0	0.413	0.712
HIST1H2BL	EHMT2	9606.ENSP00000366618	9606.ENSP00000364678	0	0	0	0	0	0.133	0.9	0.06	0.911
HIST1H2BL	MSH5	9606.ENSP00000366618	9606.ENSP00000364855	0	0	0	0	0	0	0.9	0	0.9
HIST1H2BL	HIST1H2BN	9606.ENSP00000366618	9606.ENSP00000483903	0	0	0	0.984	0.143	0.269	0.3	0.391	0.525
HIST1H2BL	HIST1H4K	9606.ENSP00000366618	9606.ENSP00000479794	0	0.001	0	0	0.119	0.248	0	0.415	0.579
HIST1H2BL	ESR1	9606.ENSP00000366618	9606.ENSP00000405330	0	0	0	0	0	0.042	0.6	0	0.6
HIST1H2BL	HIST1H4I	9606.ENSP00000366618	9606.ENSP00000481486	0	0.001	0	0	0.171	0.248	0	0.415	0.604
HIST1H2BL	HIST1H2AK	9606.ENSP00000366618	9606.ENSP00000482431	0	0	0	0	0.327	0.249	0	0.336	0.635
HIST1H2BL	HIST1H4L	9606.ENSP00000366618	9606.ENSP00000480960	0	0.001	0	0	0.278	0.248	0	0.415	0.655
HIST1H2BL	CHEK2	9606.ENSP00000366618	9606.ENSP00000372023	0	0	0	0	0.062	0.114	0.6	0.085	0.655
HIST1H2BL	HIST1H3I	9606.ENSP00000366618	9606.ENSP00000483283	0	0.001	0	0	0.43	0.247	0	0.412	0.726
HIST1H2BL	HIST1H2BJ	9606.ENSP00000366618	9606.ENSP00000476136	0	0	0	0.984	0.649	0.16	0.3	0.252	0.776
HIST1H2BL	HIST1H2AL	9606.ENSP00000366618	9606.ENSP00000482538	0	0	0	0	0.605	0.249	0	0.314	0.779
HIST1H2BL	HIST1H2AH	9606.ENSP00000366618	9606.ENSP00000366679	0	0	0	0	0.498	0.249	0.5	0.311	0.853
HIST1H2BL	HIST1H2BO	9606.ENSP00000366618	9606.ENSP00000477527	0	0	0	0.983	0.858	0	0.3	0.503	0.897
HIST1H2BL	HIST1H2BM	9606.ENSP00000366618	9606.ENSP00000477907	0	0	0	0.983	0.844	0.269	0.3	0.456	0.913
HIST1H2BM	EGR2	9606.ENSP00000477907	9606.ENSP00000242480	0	0	0	0	0	0.057	0.6	0	0.606
HIST1H2BM	SMC2	9606.ENSP00000477907	9606.ENSP00000286398	0	0	0	0	0.063	0.158	0.6	0.067	0.666
HIST1H2BM	HIST1H2AJ	9606.ENSP00000477907	9606.ENSP00000328484	0	0	0	0	0.584	0.286	0.8	0.538	0.968
HIST1H2BM	HIST1H1B	9606.ENSP00000477907	9606.ENSP00000330074	0	0.002	0	0	0.351	0.078	0	0.378	0.595
HIST1H2BM	HIST1H4J	9606.ENSP00000477907	9606.ENSP00000347168	0	0.001	0	0	0.269	0.244	0	0.312	0.587
HIST1H2BM	HIST1H2BK	9606.ENSP00000477907	9606.ENSP00000349430	0	0	0	0.984	0.242	0	0.3	0.31	0.449
HIST1H2BM	HIST1H2AI	9606.ENSP00000477907	9606.ENSP00000351589	0	0	0	0	0.419	0.246	0.8	0.266	0.927
HIST1H2BM	HIST1H2AG	9606.ENSP00000477907	9606.ENSP00000352119	0	0	0	0	0.258	0.246	0	0.293	0.57
HIST1H2BM	HIST1H3J	9606.ENSP00000477907	9606.ENSP00000352252	0	0.001	0	0	0.38	0.24	0	0.5	0.744
HIST1H2BM	BABAM1	9606.ENSP00000477907	9606.ENSP00000352408	0	0	0	0	0	0	0.6	0	0.6
HIST1H2BM	HIST1H2AM	9606.ENSP00000477907	9606.ENSP00000352627	0	0	0	0	0.388	0.246	0	0.273	0.635
HIST1H2BM	GATAD2A	9606.ENSP00000477907	9606.ENSP00000353463	0	0	0	0	0	0	0.9	0	0.9
HIST1H2BM	HIST1H3H	9606.ENSP00000477907	9606.ENSP00000358160	0	0.001	0	0	0.213	0.24	0	0.5	0.675
HIST1H2BM	EHMT2	9606.ENSP00000477907	9606.ENSP00000364678	0	0	0	0	0	0.133	0.9	0.06	0.911
HIST1H2BM	MSH5	9606.ENSP00000477907	9606.ENSP00000364855	0	0	0	0	0	0	0.9	0	0.9
HIST1H2BM	HIST1H2BL	9606.ENSP00000477907	9606.ENSP00000366618	0	0	0	0.983	0.844	0.269	0.3	0.456	0.913
HIST1H2BM	HIST1H2AH	9606.ENSP00000477907	9606.ENSP00000366679	0	0	0	0	0.426	0.246	0.5	0.268	0.82
HIST1H2BM	CHEK2	9606.ENSP00000477907	9606.ENSP00000372023	0	0	0	0	0.062	0.105	0.6	0.059	0.641
HIST1H2BM	ESR1	9606.ENSP00000477907	9606.ENSP00000405330	0	0	0	0	0	0	0.6	0	0.6
HIST1H2BM	HIST1H2BJ	9606.ENSP00000477907	9606.ENSP00000476136	0	0	0	0.983	0.276	0	0.3	0	0.471
HIST1H2BM	HIST1H2BO	9606.ENSP00000477907	9606.ENSP00000477527	0	0	0	0.983	0.832	0.243	0.3	0.407	0.903
HIST1H2BM	HIST1H4K	9606.ENSP00000477907	9606.ENSP00000479794	0	0.001	0	0	0.11	0.244	0	0.312	0.497
HIST1H2BM	HIST1H4I	9606.ENSP00000477907	9606.ENSP00000481486	0	0.001	0	0	0.142	0.244	0	0.312	0.515
HIST1H2BM	HIST1H2AK	9606.ENSP00000477907	9606.ENSP00000482431	0	0	0	0	0.25	0.246	0	0.365	0.609
HIST1H2BM	HIST1H4L	9606.ENSP00000477907	9606.ENSP00000480960	0	0.001	0	0	0.389	0.244	0	0.312	0.655
HIST1H2BM	HIST1H3I	9606.ENSP00000477907	9606.ENSP00000483283	0	0.001	0	0	0.415	0.24	0	0.5	0.758
HIST1H2BM	HIST1H2AL	9606.ENSP00000477907	9606.ENSP00000482538	0	0	0	0	0.607	0.246	0	0.273	0.766
HIST1H2BM	HIST1H2BN	9606.ENSP00000477907	9606.ENSP00000483903	0	0	0	0.984	0.105	0.709	0.3	0.425	0.803
HIST1H2BN	EGR2	9606.ENSP00000483903	9606.ENSP00000242480	0	0	0	0	0	0.057	0.6	0	0.606
HIST1H2BN	SMC2	9606.ENSP00000483903	9606.ENSP00000286398	0	0	0	0	0.063	0.178	0.6	0.067	0.674
HIST1H2BN	HIST1H2AJ	9606.ENSP00000483903	9606.ENSP00000328484	0	0	0	0	0.215	0.214	0.8	0.352	0.909
HIST1H2BN	HIST1H1B	9606.ENSP00000483903	9606.ENSP00000330074	0	0.002	0	0	0.13	0.078	0	0.387	0.465
HIST1H2BN	HIST1H4J	9606.ENSP00000483903	9606.ENSP00000347168	0	0.001	0	0	0.171	0.248	0	0.305	0.529
HIST1H2BN	HIST1H2BK	9606.ENSP00000483903	9606.ENSP00000349430	0	0	0	0.984	0.09	0.16	0.3	0.307	0.421
HIST1H2BN	HIST1H2AI	9606.ENSP00000483903	9606.ENSP00000351589	0	0	0	0	0.283	0.249	0.8	0.531	0.942
HIST1H2BN	HIST1H2AG	9606.ENSP00000483903	9606.ENSP00000352119	0	0	0	0	0.281	0.249	0	0.506	0.71
HIST1H2BN	HIST1H3J	9606.ENSP00000483903	9606.ENSP00000352252	0	0.001	0	0	0.254	0.247	0	0.287	0.565
HIST1H2BN	BABAM1	9606.ENSP00000483903	9606.ENSP00000352408	0	0	0	0	0	0	0.6	0	0.6
HIST1H2BN	HIST1H2AM	9606.ENSP00000483903	9606.ENSP00000352627	0	0	0	0	0.27	0.249	0	0.495	0.699
HIST1H2BN	GATAD2A	9606.ENSP00000483903	9606.ENSP00000353463	0	0	0	0	0	0	0.9	0	0.9
HIST1H2BN	HIST1H3H	9606.ENSP00000483903	9606.ENSP00000358160	0	0.001	0	0	0.245	0.247	0	0.287	0.559
HIST1H2BN	EHMT2	9606.ENSP00000483903	9606.ENSP00000364678	0	0	0	0	0	0.133	0.9	0.06	0.911
HIST1H2BN	MSH5	9606.ENSP00000483903	9606.ENSP00000364855	0	0	0	0	0.063	0	0.9	0.14	0.912
HIST1H2BN	HIST1H2BL	9606.ENSP00000483903	9606.ENSP00000366618	0	0	0	0.984	0.143	0.269	0.3	0.391	0.525
HIST1H2BN	HIST1H2AH	9606.ENSP00000483903	9606.ENSP00000366679	0	0	0	0	0.281	0.249	0.5	0.252	0.771
HIST1H2BN	CHEK2	9606.ENSP00000483903	9606.ENSP00000372023	0	0	0	0	0.085	0.114	0.6	0.101	0.669
HIST1H2BN	ESR1	9606.ENSP00000483903	9606.ENSP00000405330	0	0	0	0	0	0	0.6	0.101	0.625
HIST1H2BN	HIST1H2BJ	9606.ENSP00000483903	9606.ENSP00000476136	0	0	0	0.984	0.13	0.16	0.3	0.101	0.444
HIST1H2BN	HIST1H2BM	9606.ENSP00000483903	9606.ENSP00000477907	0	0	0	0.984	0.105	0.709	0.3	0.425	0.803
HIST1H2BN	HIST1H4K	9606.ENSP00000483903	9606.ENSP00000479794	0	0.001	0	0	0.119	0.248	0	0.305	0.5
HIST1H2BN	HIST1H4L	9606.ENSP00000483903	9606.ENSP00000480960	0	0.001	0	0	0.162	0.248	0	0.305	0.523
HIST1H2BN	HIST1H4I	9606.ENSP00000483903	9606.ENSP00000481486	0	0.001	0	0	0.145	0.248	0	0.305	0.515
HIST1H2BN	HIST1H2AK	9606.ENSP00000483903	9606.ENSP00000482431	0	0	0	0	0.235	0.249	0	0.505	0.691
HIST1H2BN	HIST1H2AL	9606.ENSP00000483903	9606.ENSP00000482538	0	0	0	0	0.259	0.249	0	0.495	0.695
HIST1H2BN	HIST1H3I	9606.ENSP00000483903	9606.ENSP00000483283	0	0.001	0	0	0.231	0.247	0	0.287	0.551
HIST1H2BO	EGR2	9606.ENSP00000477527	9606.ENSP00000242480	0	0	0	0	0	0.057	0.6	0	0.606
HIST1H2BO	OR2B6	9606.ENSP00000477527	9606.ENSP00000244623	0	0	0	0	0.077	0	0	0.497	0.515
HIST1H2BO	SMC2	9606.ENSP00000477527	9606.ENSP00000286398	0	0	0	0	0.063	0.178	0.6	0.067	0.674
HIST1H2BO	OR2B2	9606.ENSP00000477527	9606.ENSP00000304419	0	0	0	0	0.076	0	0	0.545	0.561
HIST1H2BO	HIST1H2AJ	9606.ENSP00000477527	9606.ENSP00000328484	0	0	0	0	0.391	0.214	0.8	0.482	0.943
HIST1H2BO	HIST1H1B	9606.ENSP00000477527	9606.ENSP00000330074	0	0.002	0	0	0.315	0.078	0	0.407	0.593
HIST1H2BO	HIST1H4J	9606.ENSP00000477527	9606.ENSP00000347168	0	0.001	0	0	0.355	0.843	0	0.372	0.931
HIST1H2BO	HIST1H2BK	9606.ENSP00000477527	9606.ENSP00000349430	0	0	0	0.984	0.337	0.16	0.3	0.46	0.579
HIST1H2BO	HIST1H2AI	9606.ENSP00000477527	9606.ENSP00000351589	0	0	0	0	0.494	0.249	0.8	0.704	0.974
HIST1H2BO	HIST1H2AG	9606.ENSP00000477527	9606.ENSP00000352119	0	0	0	0	0.389	0.249	0	0.552	0.777
HIST1H2BO	HIST1H3J	9606.ENSP00000477527	9606.ENSP00000352252	0	0.001	0	0	0.429	0.247	0	0.518	0.775
HIST1H2BO	BABAM1	9606.ENSP00000477527	9606.ENSP00000352408	0	0	0	0	0.042	0	0.6	0	0.6
HIST1H2BO	HIST1H2AM	9606.ENSP00000477527	9606.ENSP00000352627	0	0	0	0	0.464	0.249	0	0.704	0.87
HIST1H2BO	GATAD2A	9606.ENSP00000477527	9606.ENSP00000353463	0	0	0	0	0.056	0	0.9	0	0.901
HIST1H2BO	HIST1H3H	9606.ENSP00000477527	9606.ENSP00000358160	0	0.001	0	0	0.438	0.247	0	0.518	0.778
HIST1H2BO	EHMT2	9606.ENSP00000477527	9606.ENSP00000364678	0	0	0	0	0	0.133	0.9	0.06	0.911
HIST1H2BO	MSH5	9606.ENSP00000477527	9606.ENSP00000364855	0	0	0	0	0	0	0.9	0	0.9
HIST1H2BO	HIST1H2BL	9606.ENSP00000477527	9606.ENSP00000366618	0	0	0	0.983	0.858	0	0.3	0.503	0.897
HIST1H2BO	HIST1H2AH	9606.ENSP00000477527	9606.ENSP00000366679	0	0	0	0	0.498	0.249	0.5	0.415	0.875
HIST1H2BO	CHEK2	9606.ENSP00000477527	9606.ENSP00000372023	0	0	0	0	0.062	0.114	0.6	0.09	0.657
HIST1H2BO	ESR1	9606.ENSP00000477527	9606.ENSP00000405330	0	0	0	0	0	0	0.6	0	0.6
HIST1H2BO	HIST1H2BJ	9606.ENSP00000477527	9606.ENSP00000476136	0	0	0	0.984	0.417	0.16	0.3	0.49	0.63
HIST1H2BO	HIST1H3I	9606.ENSP00000477527	9606.ENSP00000483283	0	0.001	0	0	0.33	0.247	0	0.518	0.736
HIST1H2BO	HIST1H2AK	9606.ENSP00000477527	9606.ENSP00000482431	0	0	0	0	0.332	0.249	0	0.546	0.752
HIST1H2BO	HIST1H2AL	9606.ENSP00000477527	9606.ENSP00000482538	0	0	0	0	0.595	0.249	0	0.704	0.902
HIST1H2BO	HIST1H2BM	9606.ENSP00000477527	9606.ENSP00000477907	0	0	0	0.983	0.832	0.243	0.3	0.407	0.903
HIST1H2BO	HIST1H4K	9606.ENSP00000477527	9606.ENSP00000479794	0	0.001	0	0	0.119	0.843	0	0.372	0.905
HIST1H2BO	HIST1H4I	9606.ENSP00000477527	9606.ENSP00000481486	0	0.001	0	0	0.21	0.843	0	0.372	0.915
HIST1H2BO	HIST1H4L	9606.ENSP00000477527	9606.ENSP00000480960	0	0.001	0	0	0.311	0.843	0	0.372	0.926
HIST1H3H	TERT	9606.ENSP00000358160	9606.ENSP00000309572	0	0	0	0	0	0	0	0.41	0.41
HIST1H3H	HIST1H2AJ	9606.ENSP00000358160	9606.ENSP00000328484	0	0.001	0	0	0.26	0.244	0	0.437	0.658
HIST1H3H	HIST1H1B	9606.ENSP00000358160	9606.ENSP00000330074	0	0.002	0	0	0.149	0.11	0	0.479	0.572
HIST1H3H	HIST1H4J	9606.ENSP00000358160	9606.ENSP00000347168	0	0.008	0	0	0.267	0.842	0.9	0.627	0.995
HIST1H3H	HIST1H2BK	9606.ENSP00000358160	9606.ENSP00000349430	0	0.001	0	0	0.269	0.863	0	0.37	0.931
HIST1H3H	HIST1H2AI	9606.ENSP00000358160	9606.ENSP00000351589	0	0.001	0	0	0.464	0.253	0	0.56	0.808
HIST1H3H	HIST1H2AG	9606.ENSP00000358160	9606.ENSP00000352119	0	0.001	0	0	0.331	0.253	0	0.587	0.775
HIST1H3H	HIST1H3J	9606.ENSP00000358160	9606.ENSP00000352252	0	0	0	0.985	0.213	0.8	0.9	0	0.982
HIST1H3H	HIST1H2AM	9606.ENSP00000358160	9606.ENSP00000352627	0	0.001	0	0	0.405	0.253	0	0.587	0.8
HIST1H3H	EHMT2	9606.ENSP00000358160	9606.ENSP00000364678	0	0	0	0	0.049	0.262	0	0.258	0.434
HIST1H3H	HIST1H2BN	9606.ENSP00000358160	9606.ENSP00000483903	0	0.001	0	0	0.245	0.247	0	0.287	0.559
HIST1H3H	HIST1H2BM	9606.ENSP00000358160	9606.ENSP00000477907	0	0.001	0	0	0.213	0.24	0	0.5	0.675
HIST1H3H	HIST1H2AH	9606.ENSP00000358160	9606.ENSP00000366679	0	0.001	0	0	0.33	0.253	0	0.442	0.696
HIST1H3H	HIST1H2BL	9606.ENSP00000358160	9606.ENSP00000366618	0	0.001	0	0	0.401	0.247	0	0.413	0.712
HIST1H3H	HIST1H2AK	9606.ENSP00000358160	9606.ENSP00000482431	0	0.001	0	0	0.266	0.253	0	0.587	0.754
HIST1H3H	HIST1H2AL	9606.ENSP00000358160	9606.ENSP00000482538	0	0.001	0	0	0.314	0.253	0	0.586	0.769
HIST1H3H	HIST1H2BO	9606.ENSP00000358160	9606.ENSP00000477527	0	0.001	0	0	0.438	0.247	0	0.518	0.778
HIST1H3H	HIST1H2BJ	9606.ENSP00000358160	9606.ENSP00000476136	0	0.001	0	0	0.403	0.863	0	0.445	0.951
HIST1H3H	HIST1H3I	9606.ENSP00000358160	9606.ENSP00000483283	0	0	0	0.985	0.137	0.8	0.9	0	0.981
HIST1H3H	HIST1H4K	9606.ENSP00000358160	9606.ENSP00000479794	0	0.008	0	0	0.107	0.842	0.9	0.627	0.994
HIST1H3H	HIST1H4I	9606.ENSP00000358160	9606.ENSP00000481486	0	0.008	0	0	0.21	0.842	0.9	0.627	0.994
HIST1H3H	HIST1H4L	9606.ENSP00000358160	9606.ENSP00000480960	0	0.008	0	0	0.161	0.842	0.9	0.627	0.994
HIST1H3I	TERT	9606.ENSP00000483283	9606.ENSP00000309572	0	0	0	0	0	0	0	0.409	0.409
HIST1H3I	HIST1H2AJ	9606.ENSP00000483283	9606.ENSP00000328484	0	0.001	0	0	0.42	0.244	0	0.437	0.731
HIST1H3I	HIST1H1B	9606.ENSP00000483283	9606.ENSP00000330074	0	0.002	0	0	0.407	0.11	0	0.479	0.701
HIST1H3I	HIST1H4J	9606.ENSP00000483283	9606.ENSP00000347168	0	0.008	0	0	0.238	0.842	0.9	0.627	0.994
HIST1H3I	HIST1H2BK	9606.ENSP00000483283	9606.ENSP00000349430	0	0.001	0	0	0.238	0.863	0	0.37	0.928
HIST1H3I	HIST1H2AI	9606.ENSP00000483283	9606.ENSP00000351589	0	0.001	0	0	0.381	0.253	0	0.56	0.779
HIST1H3I	HIST1H2AG	9606.ENSP00000483283	9606.ENSP00000352119	0	0.001	0	0	0.265	0.253	0	0.587	0.753
HIST1H3I	HIST1H3J	9606.ENSP00000483283	9606.ENSP00000352252	0	0	0	0.985	0.39	0.8	0.9	0	0.986
HIST1H3I	HIST1H2AM	9606.ENSP00000483283	9606.ENSP00000352627	0	0.001	0	0	0.389	0.253	0	0.587	0.795
HIST1H3I	HIST1H3H	9606.ENSP00000483283	9606.ENSP00000358160	0	0	0	0.985	0.137	0.8	0.9	0	0.981
HIST1H3I	EHMT2	9606.ENSP00000483283	9606.ENSP00000364678	0	0	0	0	0.049	0.262	0	0.257	0.433
HIST1H3I	HIST1H2BL	9606.ENSP00000483283	9606.ENSP00000366618	0	0.001	0	0	0.43	0.247	0	0.412	0.726
HIST1H3I	HIST1H2AH	9606.ENSP00000483283	9606.ENSP00000366679	0	0.001	0	0	0.404	0.253	0	0.442	0.73
HIST1H3I	HIST1H2BJ	9606.ENSP00000483283	9606.ENSP00000476136	0	0.001	0	0	0.27	0.863	0	0.445	0.94
HIST1H3I	HIST1H2BO	9606.ENSP00000483283	9606.ENSP00000477527	0	0.001	0	0	0.33	0.247	0	0.518	0.736
HIST1H3I	HIST1H2BM	9606.ENSP00000483283	9606.ENSP00000477907	0	0.001	0	0	0.415	0.24	0	0.5	0.758
HIST1H3I	HIST1H4K	9606.ENSP00000483283	9606.ENSP00000479794	0	0.008	0	0	0.107	0.842	0.9	0.627	0.994
HIST1H3I	HIST1H4L	9606.ENSP00000483283	9606.ENSP00000480960	0	0.008	0	0	0.433	0.842	0.9	0.628	0.996
HIST1H3I	HIST1H4I	9606.ENSP00000483283	9606.ENSP00000481486	0	0.008	0	0	0.133	0.842	0.9	0.627	0.994
HIST1H3I	HIST1H2AK	9606.ENSP00000483283	9606.ENSP00000482431	0	0.001	0	0	0.328	0.253	0	0.586	0.774
HIST1H3I	HIST1H2AL	9606.ENSP00000483283	9606.ENSP00000482538	0	0.001	0	0	0.604	0.253	0	0.586	0.867
HIST1H3I	HIST1H2BN	9606.ENSP00000483283	9606.ENSP00000483903	0	0.001	0	0	0.231	0.247	0	0.287	0.551
HIST1H3J	TERT	9606.ENSP00000352252	9606.ENSP00000309572	0	0	0	0	0	0	0	0.41	0.41
HIST1H3J	HIST1H2AJ	9606.ENSP00000352252	9606.ENSP00000328484	0	0.001	0	0	0.374	0.244	0	0.437	0.71
HIST1H3J	HIST1H1B	9606.ENSP00000352252	9606.ENSP00000330074	0	0.002	0	0	0.34	0.11	0	0.479	0.668
HIST1H3J	HIST1H4J	9606.ENSP00000352252	9606.ENSP00000347168	0	0.008	0	0	0.267	0.842	0.9	0.627	0.995
HIST1H3J	HIST1H2BK	9606.ENSP00000352252	9606.ENSP00000349430	0	0.001	0	0	0.168	0.863	0	0.37	0.922
HIST1H3J	HIST1H2AI	9606.ENSP00000352252	9606.ENSP00000351589	0	0.001	0	0	0.431	0.551	0	0.56	0.878
HIST1H3J	HIST1H2AG	9606.ENSP00000352252	9606.ENSP00000352119	0	0.001	0	0	0.328	0.253	0	0.587	0.775
HIST1H3J	GATAD2A	9606.ENSP00000352252	9606.ENSP00000353463	0	0	0	0	0	0.397	0	0.098	0.433
HIST1H3J	EHMT2	9606.ENSP00000352252	9606.ENSP00000364678	0	0	0	0	0.049	0.329	0	0.258	0.486
HIST1H3J	HIST1H2BN	9606.ENSP00000352252	9606.ENSP00000483903	0	0.001	0	0	0.254	0.247	0	0.287	0.565
HIST1H3J	HIST1H2BL	9606.ENSP00000352252	9606.ENSP00000366618	0	0.001	0	0	0.434	0.247	0	0.412	0.727
HIST1H3J	HIST1H2AH	9606.ENSP00000352252	9606.ENSP00000366679	0	0.001	0	0	0.435	0.253	0	0.442	0.744
HIST1H3J	HIST1H2BM	9606.ENSP00000352252	9606.ENSP00000477907	0	0.001	0	0	0.38	0.24	0	0.5	0.744
HIST1H3J	HIST1H2AK	9606.ENSP00000352252	9606.ENSP00000482431	0	0.001	0	0	0.28	0.253	0	0.587	0.758
HIST1H3J	HIST1H2BO	9606.ENSP00000352252	9606.ENSP00000477527	0	0.001	0	0	0.429	0.247	0	0.518	0.775
HIST1H3J	HIST1H2AM	9606.ENSP00000352252	9606.ENSP00000352627	0	0.001	0	0	0.432	0.253	0	0.587	0.809
HIST1H3J	HIST1H2AL	9606.ENSP00000352252	9606.ENSP00000482538	0	0.001	0	0	0.435	0.253	0	0.586	0.81
HIST1H3J	HIST1H2BJ	9606.ENSP00000352252	9606.ENSP00000476136	0	0.001	0	0	0.268	0.863	0	0.445	0.939
HIST1H3J	HIST1H3H	9606.ENSP00000352252	9606.ENSP00000358160	0	0	0	0.985	0.213	0.8	0.9	0	0.982
HIST1H3J	HIST1H3I	9606.ENSP00000352252	9606.ENSP00000483283	0	0	0	0.985	0.39	0.8	0.9	0	0.986
HIST1H3J	HIST1H4K	9606.ENSP00000352252	9606.ENSP00000479794	0	0.008	0	0	0.107	0.842	0.9	0.627	0.994
HIST1H3J	HIST1H4I	9606.ENSP00000352252	9606.ENSP00000481486	0	0.008	0	0	0.15	0.842	0.9	0.627	0.994
HIST1H3J	HIST1H4L	9606.ENSP00000352252	9606.ENSP00000480960	0	0.008	0	0	0.268	0.842	0.9	0.627	0.995
HIST1H4I	POU5F1	9606.ENSP00000481486	9606.ENSP00000259915	0	0	0	0	0	0.162	0	0.324	0.409
HIST1H4I	HSPA4	9606.ENSP00000481486	9606.ENSP00000302961	0	0	0	0	0.064	0.078	0	0.382	0.42
HIST1H4I	HIST1H2AJ	9606.ENSP00000481486	9606.ENSP00000328484	0	0.004	0	0	0.14	0.839	0	0.362	0.904
HIST1H4I	HIST1H1B	9606.ENSP00000481486	9606.ENSP00000330074	0	0.004	0	0	0.088	0.11	0	0.46	0.524
HIST1H4I	HIST1H4J	9606.ENSP00000481486	9606.ENSP00000347168	0	0	0	0.984	0.097	0.8	0.9	0	0.98
HIST1H4I	HIST1H2BK	9606.ENSP00000481486	9606.ENSP00000349430	0	0.001	0	0	0.522	0.842	0	0.364	0.947
HIST1H4I	HIST1H2AI	9606.ENSP00000481486	9606.ENSP00000351589	0	0.004	0	0	0.211	0.843	0	0.506	0.933
HIST1H4I	HIST1H2AG	9606.ENSP00000481486	9606.ENSP00000352119	0	0.004	0	0	0.161	0.843	0	0.468	0.924
HIST1H4I	HIST1H3J	9606.ENSP00000481486	9606.ENSP00000352252	0	0.008	0	0	0.15	0.842	0.9	0.627	0.994
HIST1H4I	HIST1H2AM	9606.ENSP00000481486	9606.ENSP00000352627	0	0.004	0	0	0.168	0.843	0	0.53	0.933
HIST1H4I	HIST1H3H	9606.ENSP00000481486	9606.ENSP00000358160	0	0.008	0	0	0.21	0.842	0.9	0.627	0.994
HIST1H4I	EHMT2	9606.ENSP00000481486	9606.ENSP00000364678	0	0	0	0	0.049	0.172	0	0.579	0.639
HIST1H4I	HIST1H2BL	9606.ENSP00000481486	9606.ENSP00000366618	0	0.001	0	0	0.171	0.248	0	0.415	0.604
HIST1H4I	HIST1H2AH	9606.ENSP00000481486	9606.ENSP00000366679	0	0.004	0	0	0.151	0.843	0	0.306	0.899
HIST1H4I	CHEK2	9606.ENSP00000481486	9606.ENSP00000372023	0	0	0	0	0.073	0.238	0	0.453	0.58
HIST1H4I	ASH1L	9606.ENSP00000481486	9606.ENSP00000376204	0	0	0	0	0.049	0.172	0	0.307	0.406
HIST1H4I	ESR1	9606.ENSP00000481486	9606.ENSP00000405330	0	0	0	0	0	0.057	0	0.452	0.461
HIST1H4I	CDKN2A	9606.ENSP00000481486	9606.ENSP00000418915	0	0	0	0	0.05	0.076	0	0.421	0.447
HIST1H4I	HIST1H2BJ	9606.ENSP00000481486	9606.ENSP00000476136	0	0.001	0	0	0.254	0.842	0	0.365	0.918
HIST1H4I	HIST1H2BO	9606.ENSP00000481486	9606.ENSP00000477527	0	0.001	0	0	0.21	0.843	0	0.372	0.915
HIST1H4I	HIST1H2BM	9606.ENSP00000481486	9606.ENSP00000477907	0	0.001	0	0	0.142	0.244	0	0.312	0.515
HIST1H4I	HIST1H4K	9606.ENSP00000481486	9606.ENSP00000479794	0	0	0	0.984	0	0.8	0.9	0	0.979
HIST1H4I	HIST1H4L	9606.ENSP00000481486	9606.ENSP00000480960	0	0	0	0.984	0.063	0.8	0.9	0	0.979
HIST1H4I	HIST1H2BN	9606.ENSP00000481486	9606.ENSP00000483903	0	0.001	0	0	0.145	0.248	0	0.305	0.515
HIST1H4I	HIST1H2AK	9606.ENSP00000481486	9606.ENSP00000482431	0	0.004	0	0	0.134	0.843	0	0.465	0.921
HIST1H4I	HIST1H2AL	9606.ENSP00000481486	9606.ENSP00000482538	0	0.004	0	0	0.152	0.843	0	0.532	0.932
HIST1H4I	HIST1H3I	9606.ENSP00000481486	9606.ENSP00000483283	0	0.008	0	0	0.133	0.842	0.9	0.627	0.994
HIST1H4J	POU5F1	9606.ENSP00000347168	9606.ENSP00000259915	0	0	0	0	0	0.162	0	0.324	0.409
HIST1H4J	HSPA4	9606.ENSP00000347168	9606.ENSP00000302961	0	0	0	0	0.064	0.078	0	0.382	0.42
HIST1H4J	HIST1H2AJ	9606.ENSP00000347168	9606.ENSP00000328484	0	0.004	0	0	0.321	0.839	0	0.362	0.924
HIST1H4J	HIST1H1B	9606.ENSP00000347168	9606.ENSP00000330074	0	0.004	0	0	0.214	0.11	0	0.46	0.589
HIST1H4J	ASH1L	9606.ENSP00000347168	9606.ENSP00000376204	0	0	0	0	0.049	0.172	0	0.307	0.406
HIST1H4J	CDKN2A	9606.ENSP00000347168	9606.ENSP00000418915	0	0	0	0	0.05	0.076	0	0.421	0.447
HIST1H4J	ESR1	9606.ENSP00000347168	9606.ENSP00000405330	0	0	0	0	0	0.057	0	0.452	0.461
HIST1H4J	HIST1H2BN	9606.ENSP00000347168	9606.ENSP00000483903	0	0.001	0	0	0.171	0.248	0	0.305	0.529
HIST1H4J	CHEK2	9606.ENSP00000347168	9606.ENSP00000372023	0	0	0	0	0.073	0.238	0	0.453	0.58
HIST1H4J	HIST1H2BM	9606.ENSP00000347168	9606.ENSP00000477907	0	0.001	0	0	0.269	0.244	0	0.312	0.587
HIST1H4J	EHMT2	9606.ENSP00000347168	9606.ENSP00000364678	0	0	0	0	0.049	0.172	0	0.579	0.639
HIST1H4J	HIST1H2BL	9606.ENSP00000347168	9606.ENSP00000366618	0	0.001	0	0	0.386	0.248	0	0.415	0.706
HIST1H4J	HIST1H2BK	9606.ENSP00000347168	9606.ENSP00000349430	0	0.001	0	0	0.163	0.842	0	0.364	0.908
HIST1H4J	HIST1H2BJ	9606.ENSP00000347168	9606.ENSP00000476136	0	0.001	0	0	0.253	0.842	0	0.365	0.918
HIST1H4J	HIST1H2AK	9606.ENSP00000347168	9606.ENSP00000482431	0	0.004	0	0	0.202	0.843	0	0.466	0.927
HIST1H4J	HIST1H2AH	9606.ENSP00000347168	9606.ENSP00000366679	0	0.004	0	0	0.383	0.843	0	0.306	0.927
HIST1H4J	HIST1H2AG	9606.ENSP00000347168	9606.ENSP00000352119	0	0.004	0	0	0.212	0.843	0	0.468	0.928
HIST1H4J	HIST1H2BO	9606.ENSP00000347168	9606.ENSP00000477527	0	0.001	0	0	0.355	0.843	0	0.372	0.931
HIST1H4J	HIST1H2AL	9606.ENSP00000347168	9606.ENSP00000482538	0	0.004	0	0	0.268	0.843	0	0.532	0.941
HIST1H4J	HIST1H2AI	9606.ENSP00000347168	9606.ENSP00000351589	0	0.004	0	0	0.38	0.843	0	0.506	0.947
HIST1H4J	HIST1H2AM	9606.ENSP00000347168	9606.ENSP00000352627	0	0.004	0	0	0.382	0.843	0	0.53	0.95
HIST1H4J	HIST1H4K	9606.ENSP00000347168	9606.ENSP00000479794	0	0	0	0.984	0	0.8	0.9	0	0.979
HIST1H4J	HIST1H4I	9606.ENSP00000347168	9606.ENSP00000481486	0	0	0	0.984	0.097	0.8	0.9	0	0.98
HIST1H4J	HIST1H4L	9606.ENSP00000347168	9606.ENSP00000480960	0	0	0	0.984	0.168	0.8	0.9	0	0.981
HIST1H4J	HIST1H3I	9606.ENSP00000347168	9606.ENSP00000483283	0	0.008	0	0	0.238	0.842	0.9	0.627	0.994
HIST1H4J	HIST1H3H	9606.ENSP00000347168	9606.ENSP00000358160	0	0.008	0	0	0.267	0.842	0.9	0.627	0.995
HIST1H4J	HIST1H3J	9606.ENSP00000347168	9606.ENSP00000352252	0	0.008	0	0	0.267	0.842	0.9	0.627	0.995
HIST1H4K	POU5F1	9606.ENSP00000479794	9606.ENSP00000259915	0	0	0	0	0	0.162	0	0.324	0.409
HIST1H4K	HSPA4	9606.ENSP00000479794	9606.ENSP00000302961	0	0	0	0	0.064	0.078	0	0.382	0.42
HIST1H4K	HIST1H2AJ	9606.ENSP00000479794	9606.ENSP00000328484	0	0.004	0	0	0.108	0.839	0	0.362	0.9
HIST1H4K	HIST1H1B	9606.ENSP00000479794	9606.ENSP00000330074	0	0.004	0	0	0	0.11	0	0.46	0.499
HIST1H4K	HIST1H4J	9606.ENSP00000479794	9606.ENSP00000347168	0	0	0	0.984	0	0.8	0.9	0	0.979
HIST1H4K	HIST1H2BK	9606.ENSP00000479794	9606.ENSP00000349430	0	0.001	0	0	0.11	0.842	0	0.364	0.903
HIST1H4K	HIST1H2AI	9606.ENSP00000479794	9606.ENSP00000351589	0	0.004	0	0	0.108	0.843	0	0.506	0.925
HIST1H4K	HIST1H2AG	9606.ENSP00000479794	9606.ENSP00000352119	0	0.004	0	0	0.108	0.843	0	0.468	0.919
HIST1H4K	HIST1H3J	9606.ENSP00000479794	9606.ENSP00000352252	0	0.008	0	0	0.107	0.842	0.9	0.627	0.994
HIST1H4K	HIST1H2AM	9606.ENSP00000479794	9606.ENSP00000352627	0	0.004	0	0	0.108	0.843	0	0.53	0.928
HIST1H4K	HIST1H3H	9606.ENSP00000479794	9606.ENSP00000358160	0	0.008	0	0	0.107	0.842	0.9	0.627	0.994
HIST1H4K	EHMT2	9606.ENSP00000479794	9606.ENSP00000364678	0	0	0	0	0.049	0.172	0	0.579	0.639
HIST1H4K	HIST1H2BL	9606.ENSP00000479794	9606.ENSP00000366618	0	0.001	0	0	0.119	0.248	0	0.415	0.579
HIST1H4K	HIST1H2AH	9606.ENSP00000479794	9606.ENSP00000366679	0	0.004	0	0	0.108	0.843	0	0.306	0.894
HIST1H4K	CHEK2	9606.ENSP00000479794	9606.ENSP00000372023	0	0	0	0	0.073	0.238	0	0.453	0.58
HIST1H4K	ASH1L	9606.ENSP00000479794	9606.ENSP00000376204	0	0	0	0	0.049	0.172	0	0.307	0.406
HIST1H4K	ESR1	9606.ENSP00000479794	9606.ENSP00000405330	0	0	0	0	0	0.057	0	0.452	0.461
HIST1H4K	CDKN2A	9606.ENSP00000479794	9606.ENSP00000418915	0	0	0	0	0.05	0.076	0	0.422	0.448
HIST1H4K	HIST1H2BJ	9606.ENSP00000479794	9606.ENSP00000476136	0	0.001	0	0	0.11	0.842	0	0.365	0.903
HIST1H4K	HIST1H2BO	9606.ENSP00000479794	9606.ENSP00000477527	0	0.001	0	0	0.119	0.843	0	0.372	0.905
HIST1H4K	HIST1H2BM	9606.ENSP00000479794	9606.ENSP00000477907	0	0.001	0	0	0.11	0.244	0	0.312	0.497
HIST1H4K	HIST1H2BN	9606.ENSP00000479794	9606.ENSP00000483903	0	0.001	0	0	0.119	0.248	0	0.305	0.5
HIST1H4K	HIST1H2AK	9606.ENSP00000479794	9606.ENSP00000482431	0	0.004	0	0	0.108	0.843	0	0.465	0.918
HIST1H4K	HIST1H2AL	9606.ENSP00000479794	9606.ENSP00000482538	0	0.004	0	0	0.108	0.843	0	0.532	0.928
HIST1H4K	HIST1H4L	9606.ENSP00000479794	9606.ENSP00000480960	0	0	0	0.984	0	0.8	0.9	0	0.979
HIST1H4K	HIST1H4I	9606.ENSP00000479794	9606.ENSP00000481486	0	0	0	0.984	0	0.8	0.9	0	0.979
HIST1H4K	HIST1H3I	9606.ENSP00000479794	9606.ENSP00000483283	0	0.008	0	0	0.107	0.842	0.9	0.627	0.994
HIST1H4L	POU5F1	9606.ENSP00000480960	9606.ENSP00000259915	0	0	0	0	0	0.162	0	0.324	0.409
HIST1H4L	HSPA4	9606.ENSP00000480960	9606.ENSP00000302961	0	0	0	0	0.064	0.078	0	0.382	0.42
HIST1H4L	HIST1H2AJ	9606.ENSP00000480960	9606.ENSP00000328484	0	0.004	0	0	0.378	0.839	0	0.362	0.93
HIST1H4L	HIST1H1B	9606.ENSP00000480960	9606.ENSP00000330074	0	0.004	0	0	0.338	0.11	0	0.46	0.654
HIST1H4L	HIST1H4J	9606.ENSP00000480960	9606.ENSP00000347168	0	0	0	0.984	0.168	0.8	0.9	0	0.981
HIST1H4L	HIST1H2BK	9606.ENSP00000480960	9606.ENSP00000349430	0	0.001	0	0	0.132	0.842	0	0.364	0.905
HIST1H4L	HIST1H2AI	9606.ENSP00000480960	9606.ENSP00000351589	0	0.004	0	0	0.267	0.843	0	0.506	0.938
HIST1H4L	HIST1H2AG	9606.ENSP00000480960	9606.ENSP00000352119	0	0.004	0	0	0.172	0.843	0	0.468	0.925
HIST1H4L	HIST1H3J	9606.ENSP00000480960	9606.ENSP00000352252	0	0.008	0	0	0.268	0.842	0.9	0.627	0.995
HIST1H4L	HIST1H2AM	9606.ENSP00000480960	9606.ENSP00000352627	0	0.004	0	0	0.267	0.843	0	0.53	0.941
HIST1H4L	HIST1H3H	9606.ENSP00000480960	9606.ENSP00000358160	0	0.008	0	0	0.161	0.842	0.9	0.627	0.994
HIST1H4L	EHMT2	9606.ENSP00000480960	9606.ENSP00000364678	0	0	0	0	0.049	0.172	0	0.579	0.639
HIST1H4L	HIST1H2BL	9606.ENSP00000480960	9606.ENSP00000366618	0	0.001	0	0	0.278	0.248	0	0.415	0.655
HIST1H4L	HIST1H2AH	9606.ENSP00000480960	9606.ENSP00000366679	0	0.004	0	0	0.347	0.843	0	0.306	0.922
HIST1H4L	CHEK2	9606.ENSP00000480960	9606.ENSP00000372023	0	0	0	0	0.073	0.238	0	0.453	0.58
HIST1H4L	ASH1L	9606.ENSP00000480960	9606.ENSP00000376204	0	0	0	0	0.049	0.172	0	0.307	0.406
HIST1H4L	ESR1	9606.ENSP00000480960	9606.ENSP00000405330	0	0	0	0	0	0.057	0	0.452	0.461
HIST1H4L	CDKN2A	9606.ENSP00000480960	9606.ENSP00000418915	0	0	0	0	0.05	0.076	0	0.421	0.447
HIST1H4L	HIST1H2BJ	9606.ENSP00000480960	9606.ENSP00000476136	0	0.001	0	0	0.178	0.842	0	0.365	0.91
HIST1H4L	HIST1H2BO	9606.ENSP00000480960	9606.ENSP00000477527	0	0.001	0	0	0.311	0.843	0	0.372	0.926
HIST1H4L	HIST1H2BM	9606.ENSP00000480960	9606.ENSP00000477907	0	0.001	0	0	0.389	0.244	0	0.312	0.655
HIST1H4L	HIST1H4K	9606.ENSP00000480960	9606.ENSP00000479794	0	0	0	0.984	0	0.8	0.9	0	0.979
HIST1H4L	HIST1H2BN	9606.ENSP00000480960	9606.ENSP00000483903	0	0.001	0	0	0.162	0.248	0	0.305	0.523
HIST1H4L	HIST1H2AK	9606.ENSP00000480960	9606.ENSP00000482431	0	0.004	0	0	0.196	0.843	0	0.465	0.926
HIST1H4L	HIST1H2AL	9606.ENSP00000480960	9606.ENSP00000482538	0	0.004	0	0	0.383	0.843	0	0.532	0.95
HIST1H4L	HIST1H4I	9606.ENSP00000480960	9606.ENSP00000481486	0	0	0	0.984	0.063	0.8	0.9	0	0.979
HIST1H4L	HIST1H3I	9606.ENSP00000480960	9606.ENSP00000483283	0	0.008	0	0	0.433	0.842	0.9	0.628	0.996
HLA-B	PSORS1C1	9606.ENSP00000399168	9606.ENSP00000259881	0	0	0	0	0	0	0	0.519	0.519
HLA-B	NCR3	9606.ENSP00000399168	9606.ENSP00000342156	0	0	0	0	0.076	0	0	0.459	0.478
HLA-B	ZBTB12	9606.ENSP00000399168	9606.ENSP00000364677	0	0	0	0	0	0	0	0.411	0.41
HLA-B	PRRC2A	9606.ENSP00000399168	9606.ENSP00000365201	0	0	0	0	0	0	0	0.486	0.485
HLA-B	NFKBIL1	9606.ENSP00000399168	9606.ENSP00000365318	0	0	0	0	0.065	0	0	0.413	0.427
HLA-B	HLA-C	9606.ENSP00000399168	9606.ENSP00000365402	0	0	0	0.982	0.523	0.647	0.9	0.915	0.981
HLA-B	CDSN	9606.ENSP00000399168	9606.ENSP00000365465	0	0	0	0	0	0	0	0.431	0.431
HLA-B	ABHD16A	9606.ENSP00000399168	9606.ENSP00000379282	0	0	0	0	0	0	0	0.537	0.537
HLA-B	CCHCR1	9606.ENSP00000399168	9606.ENSP00000379566	0	0	0	0	0	0	0	0.451	0.451
HLA-B	C4A	9606.ENSP00000399168	9606.ENSP00000396688	0	0	0	0	0.088	0	0	0.529	0.552
HLA-B	TNF	9606.ENSP00000399168	9606.ENSP00000398698	0	0	0	0	0.111	0	0	0.6	0.629
HLA-B	CYP21A2	9606.ENSP00000399168	9606.ENSP00000408860	0	0	0	0	0	0	0	0.41	0.41
HLA-B	CFB	9606.ENSP00000399168	9606.ENSP00000416561	0	0	0	0	0.088	0	0	0.413	0.441
HLA-B	LTA	9606.ENSP00000399168	9606.ENSP00000403495	0	0	0	0	0.077	0	0	0.486	0.505
HLA-B	C4B	9606.ENSP00000399168	9606.ENSP00000415941	0	0	0	0	0.077	0	0	0.523	0.54
HLA-C	PSORS1C1	9606.ENSP00000365402	9606.ENSP00000259881	0	0	0	0	0	0	0	0.561	0.561
HLA-C	NCR3	9606.ENSP00000365402	9606.ENSP00000342156	0	0	0	0	0.069	0	0	0.594	0.605
HLA-C	ZBTB12	9606.ENSP00000365402	9606.ENSP00000364677	0	0	0	0	0	0	0	0.43	0.43
HLA-C	HCG27	9606.ENSP00000365402	9606.ENSP00000453364	0	0	0	0	0.076	0	0	0.379	0.401
HLA-C	POU5F1B	9606.ENSP00000365402	9606.ENSP00000419298	0	0	0	0	0	0	0	0.413	0.412
HLA-C	TNF	9606.ENSP00000365402	9606.ENSP00000398698	0	0	0	0	0.077	0	0	0.463	0.483
HLA-C	CCHCR1	9606.ENSP00000365402	9606.ENSP00000379566	0	0	0	0	0	0	0	0.556	0.556
HLA-C	TCF19	9606.ENSP00000365402	9606.ENSP00000365433	0	0	0	0	0	0	0	0.608	0.608
HLA-C	CDSN	9606.ENSP00000365402	9606.ENSP00000365465	0	0	0	0	0	0	0	0.609	0.609
HLA-C	HLA-B	9606.ENSP00000365402	9606.ENSP00000399168	0	0	0	0.982	0.523	0.647	0.9	0.915	0.981
HMGN4	ZNF184	9606.ENSP00000366798	9606.ENSP00000211936	0	0	0	0	0	0	0	0.509	0.509
HMGN4	ABT1	9606.ENSP00000366798	9606.ENSP00000274849	0	0	0	0	0	0	0	0.458	0.457
HMGN4	ZNF322	9606.ENSP00000366798	9606.ENSP00000482607	0	0	0	0	0	0	0	0.468	0.468
HNF4G	TRIM46	9606.ENSP00000379701	9606.ENSP00000334657	0	0	0	0	0	0	0	0.495	0.495
HNF4G	PKLR	9606.ENSP00000379701	9606.ENSP00000339933	0	0	0	0	0.065	0	0	0.553	0.564
HSCB	HSPA1L	9606.ENSP00000216027	9606.ENSP00000364805	0.075	0	0	0	0.079	0.181	0	0.285	0.434
HSCB	DNAJC1	9606.ENSP00000216027	9606.ENSP00000366179	0	0	0	0	0	0	0	0.506	0.506
HSCB	HSPA1B	9606.ENSP00000216027	9606.ENSP00000364801	0.075	0	0	0	0.079	0.181	0	0.387	0.515
HSCB	HSPA1A	9606.ENSP00000216027	9606.ENSP00000364802	0.075	0	0	0	0.079	0.181	0	0.439	0.556
HSCB	HSPA4	9606.ENSP00000216027	9606.ENSP00000302961	0.075	0	0	0	0.079	0.181	0	0.983	0.987
HSPA1A	HSCB	9606.ENSP00000364802	9606.ENSP00000216027	0.075	0	0	0	0.079	0.181	0	0.439	0.556
HSPA1A	XBP1	9606.ENSP00000364802	9606.ENSP00000216037	0	0	0	0	0.063	0	0	0.57	0.58
HSPA1A	HSPA4	9606.ENSP00000364802	9606.ENSP00000302961	0	0	0.433	0.792	0.208	0.348	0.6	0.889	0.832
HSPA1A	MAPT	9606.ENSP00000364802	9606.ENSP00000340820	0	0	0	0	0	0.521	0	0.34	0.671
HSPA1A	HSPA1B	9606.ENSP00000364802	9606.ENSP00000364801	0	0	0.449	0.988	0.139	0.8	0.6	0.54	0.925
HSPA1A	VARS	9606.ENSP00000364802	9606.ENSP00000364815	0.051	0	0	0	0.108	0.184	0	0.296	0.448
HSPA1A	UNC45A	9606.ENSP00000364802	9606.ENSP00000407487	0	0	0	0	0	0.369	0	0.172	0.455
HSPA1A	ESR1	9606.ENSP00000364802	9606.ENSP00000405330	0	0	0	0	0	0.288	0	0.285	0.469
HSPA1A	TSSK6	9606.ENSP00000364802	9606.ENSP00000466477	0	0	0	0	0	0.227	0	0.421	0.534
HSPA1A	DNAJC1	9606.ENSP00000364802	9606.ENSP00000366179	0	0	0	0	0.217	0.373	0	0.175	0.559
HSPA1A	BAG6	9606.ENSP00000364802	9606.ENSP00000365131	0	0	0	0	0.062	0.486	0	0.202	0.582
HSPA1A	TNF	9606.ENSP00000364802	9606.ENSP00000398698	0	0	0	0	0	0	0	0.617	0.618
HSPA1A	HSPA1L	9606.ENSP00000364802	9606.ENSP00000364805	0	0	0.449	0.984	0.078	0.271	0.6	0.802	0.713
HSPA1B	HSCB	9606.ENSP00000364801	9606.ENSP00000216027	0.075	0	0	0	0.079	0.181	0	0.387	0.515
HSPA1B	HSPA4	9606.ENSP00000364801	9606.ENSP00000302961	0	0	0.433	0.792	0.208	0.348	0.6	0.688	0.823
HSPA1B	MAPT	9606.ENSP00000364801	9606.ENSP00000340820	0	0	0	0	0	0.675	0	0.128	0.704
HSPA1B	VARS	9606.ENSP00000364801	9606.ENSP00000364815	0.051	0	0	0	0.108	0.184	0	0.246	0.409
HSPA1B	UNC45A	9606.ENSP00000364801	9606.ENSP00000407487	0	0	0	0	0	0.369	0	0.172	0.455
HSPA1B	DNAJC1	9606.ENSP00000364801	9606.ENSP00000366179	0	0	0	0	0.217	0.373	0	0.172	0.557
HSPA1B	HSPA1L	9606.ENSP00000364801	9606.ENSP00000364805	0	0	0.449	0.984	0	0	0.6	0.66	0.606
HSPA1B	HSPA1A	9606.ENSP00000364801	9606.ENSP00000364802	0	0	0.449	0.988	0.139	0.8	0.6	0.54	0.925
HSPA1L	HSCB	9606.ENSP00000364805	9606.ENSP00000216027	0.075	0	0	0	0.079	0.181	0	0.285	0.434
HSPA1L	POU5F1	9606.ENSP00000364805	9606.ENSP00000259915	0	0	0	0	0	0	0	0.46	0.461
HSPA1L	HSPA4	9606.ENSP00000364805	9606.ENSP00000302961	0	0	0.433	0.793	0.208	0.348	0.6	0.75	0.825
HSPA1L	ZBTB12	9606.ENSP00000364805	9606.ENSP00000364677	0	0	0	0	0.062	0.057	0	0.401	0.424
HSPA1L	HSPA1B	9606.ENSP00000364805	9606.ENSP00000364801	0	0	0.449	0.984	0	0	0.6	0.66	0.606
HSPA1L	HSPA1A	9606.ENSP00000364805	9606.ENSP00000364802	0	0	0.449	0.984	0.078	0.271	0.6	0.802	0.713
HSPA1L	VARS	9606.ENSP00000364805	9606.ENSP00000364815	0.051	0	0	0	0.108	0.184	0	0.256	0.417
HSPA1L	UNC45A	9606.ENSP00000364805	9606.ENSP00000407487	0	0	0	0	0	0.369	0	0.172	0.455
HSPA1L	MAP3K1	9606.ENSP00000364805	9606.ENSP00000382423	0	0	0	0	0	0.503	0	0.053	0.509
HSPA1L	DNAJC1	9606.ENSP00000364805	9606.ENSP00000366179	0	0	0	0	0.217	0.373	0	0.172	0.557
HSPA4	HSCB	9606.ENSP00000302961	9606.ENSP00000216027	0.075	0	0	0	0.079	0.181	0	0.983	0.987
HSPA4	XBP1	9606.ENSP00000302961	9606.ENSP00000216037	0	0	0	0	0.063	0	0	0.55	0.56
HSPA4	TSSK6	9606.ENSP00000302961	9606.ENSP00000466477	0	0	0	0	0	0.283	0	0.199	0.402
HSPA4	GBA	9606.ENSP00000302961	9606.ENSP00000314508	0	0	0	0	0	0.27	0	0.22	0.406
HSPA4	TTC28	9606.ENSP00000302961	9606.ENSP00000381003	0	0	0	0	0.235	0.246	0	0.062	0.411
HSPA4	HIST1H4K	9606.ENSP00000302961	9606.ENSP00000479794	0	0	0	0	0.064	0.078	0	0.382	0.42
HSPA4	HIST1H4J	9606.ENSP00000302961	9606.ENSP00000347168	0	0	0	0	0.064	0.078	0	0.382	0.42
HSPA4	HIST1H4I	9606.ENSP00000302961	9606.ENSP00000481486	0	0	0	0	0.064	0.078	0	0.382	0.42
HSPA4	HIST1H4L	9606.ENSP00000302961	9606.ENSP00000480960	0	0	0	0	0.064	0.078	0	0.382	0.42
HSPA4	MICA	9606.ENSP00000302961	9606.ENSP00000413079	0	0	0	0	0	0	0	0.421	0.421
HSPA4	BAG6	9606.ENSP00000302961	9606.ENSP00000365131	0	0	0	0	0	0	0	0.448	0.448
HSPA4	UNC45A	9606.ENSP00000302961	9606.ENSP00000407487	0	0	0	0	0.062	0.173	0	0.345	0.448
HSPA4	VARS	9606.ENSP00000302961	9606.ENSP00000364815	0.051	0	0	0	0.187	0.18	0	0.268	0.475
HSPA4	TERT	9606.ENSP00000302961	9606.ENSP00000309572	0	0	0	0	0.065	0.27	0	0.294	0.476
HSPA4	AIF1	9606.ENSP00000302961	9606.ENSP00000365227	0	0	0	0	0	0.159	0	0.45	0.518
HSPA4	CDKN2A	9606.ENSP00000302961	9606.ENSP00000418915	0	0	0	0	0	0.171	0	0.495	0.564
HSPA4	DDX39B	9606.ENSP00000302961	9606.ENSP00000379475	0	0	0	0	0.385	0.212	0	0.189	0.572
HSPA4	CASP8	9606.ENSP00000302961	9606.ENSP00000351273	0	0	0	0	0	0.14	0	0.541	0.589
HSPA4	DNAJC1	9606.ENSP00000302961	9606.ENSP00000366179	0	0	0	0	0.145	0.26	0	0.44	0.614
HSPA4	TNF	9606.ENSP00000302961	9606.ENSP00000398698	0	0	0	0	0	0	0	0.673	0.673
HSPA4	HSPA1B	9606.ENSP00000302961	9606.ENSP00000364801	0	0	0.433	0.792	0.208	0.348	0.6	0.688	0.823
HSPA4	HSPA1L	9606.ENSP00000302961	9606.ENSP00000364805	0	0	0.433	0.793	0.208	0.348	0.6	0.75	0.825
HSPA4	HSPA1A	9606.ENSP00000302961	9606.ENSP00000364802	0	0	0.433	0.792	0.208	0.348	0.6	0.889	0.832
HSPA4	MUC1	9606.ENSP00000302961	9606.ENSP00000484824	0	0	0	0	0	0.27	0	0.832	0.872
HSPA4	MAPT	9606.ENSP00000302961	9606.ENSP00000340820	0	0	0	0	0	0.882	0	0.59	0.949
HSPA4	ESR1	9606.ENSP00000302961	9606.ENSP00000405330	0	0	0	0	0	0.881	0	0.629	0.953
KANSL1	WNT3	9606.ENSP00000262419	9606.ENSP00000225512	0	0	0	0	0	0	0	0.488	0.487
KANSL1	PLEKHM1	9606.ENSP00000262419	9606.ENSP00000389913	0	0	0	0	0	0	0	0.4	0.4
KANSL1	SPPL2C	9606.ENSP00000262419	9606.ENSP00000332488	0	0	0	0	0	0	0	0.603	0.603
KANSL1	MAPT	9606.ENSP00000262419	9606.ENSP00000340820	0	0	0	0	0	0	0	0.605	0.605
KANSL1	LRRC37A2	9606.ENSP00000262419	9606.ENSP00000459551	0	0	0	0	0	0	0	0.611	0.611
KANSL1	STH	9606.ENSP00000262419	9606.ENSP00000443168	0	0	0	0	0	0	0	0.65	0.65
KANSL1	CRHR1	9606.ENSP00000262419	9606.ENSP00000381333	0	0	0	0	0	0	0	0.656	0.656
KANSL1	LRRC37A	9606.ENSP00000262419	9606.ENSP00000326324	0	0	0	0	0	0	0	0.702	0.702
KANSL1	ARL17A	9606.ENSP00000262419	9606.ENSP00000337478	0	0	0	0	0	0	0	0.721	0.721
KANSL1	ARL17B	9606.ENSP00000262419	9606.ENSP00000404247	0	0	0	0	0	0	0	0.739	0.739
LRRC37A	KANSL1	9606.ENSP00000326324	9606.ENSP00000262419	0	0	0	0	0	0	0	0.702	0.702
LRRC37A	CRHR1	9606.ENSP00000326324	9606.ENSP00000381333	0	0	0	0	0	0	0	0.458	0.457
LRRC37A	MAPT	9606.ENSP00000326324	9606.ENSP00000340820	0	0	0	0	0	0.056	0	0.501	0.508
LRRC37A	ARL17A	9606.ENSP00000326324	9606.ENSP00000337478	0	0	0	0	0	0.125	0	0.632	0.664
LRRC37A	ARL17B	9606.ENSP00000326324	9606.ENSP00000404247	0	0	0	0	0	0.125	0	0.686	0.713
LRRC37A2	KANSL1	9606.ENSP00000459551	9606.ENSP00000262419	0	0	0	0	0	0	0	0.611	0.611
LRRC37A2	ARL17A	9606.ENSP00000459551	9606.ENSP00000337478	0	0	0	0	0.064	0.125	0	0.654	0.691
LRRC37A2	RCCD1	9606.ENSP00000459551	9606.ENSP00000377801	0	0	0	0	0	0.059	0	0.395	0.406
LRRC37A2	ALS2CR12	9606.ENSP00000459551	9606.ENSP00000385098	0	0	0	0	0	0	0	0.422	0.422
LRRC37A2	ARL17B	9606.ENSP00000459551	9606.ENSP00000404247	0	0	0	0	0.065	0.125	0	0.635	0.675
LSM2	SURF1	9606.ENSP00000364813	9606.ENSP00000361042	0	0.625	0	0	0.062	0	0	0	0.633
LSM2	STK19	9606.ENSP00000364813	9606.ENSP00000364482	0	0	0	0	0	0	0	0.507	0.507
LSM2	SKIV2L	9606.ENSP00000364813	9606.ENSP00000364543	0	0	0	0	0	0.12	0	0.463	0.508
LSM2	DDX39B	9606.ENSP00000364813	9606.ENSP00000379475	0	0	0	0	0.203	0.151	0	0.237	0.439
LSM2	VARS	9606.ENSP00000364813	9606.ENSP00000364815	0	0	0	0	0.102	0	0	0.446	0.482
LST1	NCR3	9606.ENSP00000365261	9606.ENSP00000342156	0	0	0	0	0.117	0	0	0.647	0.675
LST1	TNF	9606.ENSP00000365261	9606.ENSP00000398698	0	0	0	0	0.127	0	0	0.389	0.444
LST1	NFKBIL1	9606.ENSP00000365261	9606.ENSP00000365318	0	0	0	0	0	0	0	0.605	0.605
LST1	DDX39B	9606.ENSP00000365261	9606.ENSP00000379475	0	0	0	0	0	0	0	0.643	0.643
LST1	LTA	9606.ENSP00000365261	9606.ENSP00000403495	0	0	0	0	0.077	0	0	0.642	0.655
LST1	ABHD16A	9606.ENSP00000365261	9606.ENSP00000379282	0	0	0	0	0	0	0	0.72	0.72
LST1	LTB	9606.ENSP00000365261	9606.ENSP00000410481	0	0	0	0	0.158	0	0	0.72	0.754
LTA	MICB	9606.ENSP00000403495	9606.ENSP00000252229	0	0	0	0	0	0	0	0.536	0.536
LTA	NCR3	9606.ENSP00000403495	9606.ENSP00000342156	0	0	0	0	0.183	0	0	0.415	0.501
LTA	CASP8	9606.ENSP00000403495	9606.ENSP00000351273	0	0	0	0	0.062	0.058	0	0.424	0.446
LTA	TLR1	9606.ENSP00000403495	9606.ENSP00000354932	0	0	0	0	0.088	0	0	0.473	0.499
LTA	ZBTB12	9606.ENSP00000403495	9606.ENSP00000364677	0	0	0	0	0	0.056	0	0.431	0.439
LTA	LST1	9606.ENSP00000403495	9606.ENSP00000365261	0	0	0	0	0.077	0	0	0.642	0.655
LTA	NFKBIL1	9606.ENSP00000403495	9606.ENSP00000365318	0	0	0	0	0	0	0	0.57	0.57
LTA	ABHD16A	9606.ENSP00000403495	9606.ENSP00000379282	0	0	0	0	0	0.271	0	0.54	0.65
LTA	MAP3K1	9606.ENSP00000403495	9606.ENSP00000382423	0	0	0	0	0	0	0.9	0.083	0.904
LTA	TNF	9606.ENSP00000403495	9606.ENSP00000398698	0	0	0	0.759	0.282	0.27	0.8	0.83	0.908
LTA	HLA-B	9606.ENSP00000403495	9606.ENSP00000399168	0	0	0	0	0.077	0	0	0.486	0.505
LTA	MICA	9606.ENSP00000403495	9606.ENSP00000413079	0	0	0	0	0	0	0	0.514	0.514
LTA	LTB	9606.ENSP00000403495	9606.ENSP00000410481	0	0	0	0.647	0.215	0.951	0.8	0.957	0.994
LTB	NCR3	9606.ENSP00000410481	9606.ENSP00000342156	0	0	0	0	0.336	0	0	0.481	0.64
LTB	LST1	9606.ENSP00000410481	9606.ENSP00000365261	0	0	0	0	0.158	0	0	0.72	0.754
LTB	NFKBIL1	9606.ENSP00000410481	9606.ENSP00000365318	0	0	0	0	0	0	0	0.431	0.431
LTB	TNF	9606.ENSP00000410481	9606.ENSP00000398698	0	0	0	0.664	0.3	0	0.6	0.659	0.771
LTB	LTA	9606.ENSP00000410481	9606.ENSP00000403495	0	0	0	0.647	0.215	0.951	0.8	0.957	0.994
LY6G5B	ABT1	9606.ENSP00000365024	9606.ENSP00000274849	0	0	0	0	0	0	0	0.51	0.51
LY6G5B	C6orf25	9606.ENSP00000365024	9606.ENSP00000364964	0	0	0	0	0	0	0	0.547	0.547
LY6G5B	LY6G6C	9606.ENSP00000365024	9606.ENSP00000364978	0	0	0	0	0	0	0	0.715	0.715
LY6G5B	LY6G6D	9606.ENSP00000365024	9606.ENSP00000364985	0	0	0	0	0	0	0	0.721	0.721
LY6G5B	LY6G6F	9606.ENSP00000365024	9606.ENSP00000364992	0	0	0	0	0	0	0	0.716	0.716
LY6G5B	SAPCD1	9606.ENSP00000365024	9606.ENSP00000411948	0	0	0	0	0	0	0	0.417	0.416
LY6G5B	APOM	9606.ENSP00000365024	9606.ENSP00000365081	0	0	0	0	0	0	0	0.425	0.425
LY6G5B	PRRC2A	9606.ENSP00000365024	9606.ENSP00000365201	0	0	0	0	0	0	0	0.467	0.467
LY6G5B	C6orf47	9606.ENSP00000365024	9606.ENSP00000365076	0	0	0	0	0	0	0	0.601	0.601
LY6G5B	ABHD16A	9606.ENSP00000365024	9606.ENSP00000379282	0	0	0	0	0	0	0	0.607	0.607
LY6G5B	GPANK1	9606.ENSP00000365024	9606.ENSP00000365071	0	0	0	0	0	0	0	0.639	0.639
LY6G5B	CSNK2B	9606.ENSP00000365024	9606.ENSP00000365042	0	0.121	0	0	0	0	0	0.654	0.683
LY6G5B	LY6G6E	9606.ENSP00000365024	9606.ENSP00000372910	0	0	0	0	0	0	0	0.7	0.7
LY6G5B	LY6G5C	9606.ENSP00000365024	9606.ENSP00000372724	0	0	0	0	0	0	0	0.723	0.723
LY6G5C	ABT1	9606.ENSP00000372724	9606.ENSP00000274849	0	0	0	0	0	0	0	0.604	0.604
LY6G5C	VWA7	9606.ENSP00000372724	9606.ENSP00000364840	0	0	0	0	0	0	0	0.421	0.42
LY6G5C	LY6G6C	9606.ENSP00000372724	9606.ENSP00000364978	0	0	0	0	0	0	0	0.69	0.69
LY6G5C	LY6G6D	9606.ENSP00000372724	9606.ENSP00000364985	0	0	0	0	0	0	0	0.609	0.609
LY6G5C	LY6G6F	9606.ENSP00000372724	9606.ENSP00000364992	0	0	0	0	0	0	0	0.611	0.611
LY6G5C	LY6G5B	9606.ENSP00000372724	9606.ENSP00000365024	0	0	0	0	0	0	0	0.723	0.723
LY6G5C	CSNK2B	9606.ENSP00000372724	9606.ENSP00000365042	0	0	0	0	0	0	0	0.441	0.441
LY6G5C	GPANK1	9606.ENSP00000372724	9606.ENSP00000365071	0	0	0	0	0	0	0	0.655	0.655
LY6G5C	C6orf47	9606.ENSP00000372724	9606.ENSP00000365076	0	0	0	0	0	0	0	0.656	0.656
LY6G5C	APOM	9606.ENSP00000372724	9606.ENSP00000365081	0	0	0	0	0	0	0	0.614	0.614
LY6G5C	PRRC2A	9606.ENSP00000372724	9606.ENSP00000365201	0	0	0	0	0	0	0	0.515	0.515
LY6G5C	ARL17B	9606.ENSP00000372724	9606.ENSP00000404247	0	0	0	0	0	0	0	0.401	0.4
LY6G5C	LY6G6E	9606.ENSP00000372724	9606.ENSP00000372910	0	0	0	0	0	0	0	0.666	0.666
LY6G5C	ABHD16A	9606.ENSP00000372724	9606.ENSP00000379282	0	0	0	0	0	0	0	0.692	0.692
LY6G6C	SLC44A4	9606.ENSP00000364978	9606.ENSP00000229729	0	0	0	0	0	0	0	0.4	0.4
LY6G6C	VARS	9606.ENSP00000364978	9606.ENSP00000364815	0	0	0	0	0	0	0	0.46	0.459
LY6G6C	VWA7	9606.ENSP00000364978	9606.ENSP00000364840	0	0	0	0	0	0	0	0.558	0.558
LY6G6C	MSH5	9606.ENSP00000364978	9606.ENSP00000364855	0	0	0	0	0	0	0	0.406	0.406
LY6G6C	C6orf25	9606.ENSP00000364978	9606.ENSP00000364964	0	0	0	0	0	0	0	0.633	0.633
LY6G6C	GPANK1	9606.ENSP00000364978	9606.ENSP00000365071	0	0	0	0	0	0	0	0.46	0.459
LY6G6C	C6orf47	9606.ENSP00000364978	9606.ENSP00000365076	0	0	0	0	0	0	0	0.47	0.47
LY6G6C	ABHD16A	9606.ENSP00000364978	9606.ENSP00000379282	0	0	0	0	0	0	0	0.475	0.475
LY6G6C	SAPCD1	9606.ENSP00000364978	9606.ENSP00000411948	0	0	0	0	0	0	0	0.53	0.53
LY6G6C	LY6G6F	9606.ENSP00000364978	9606.ENSP00000364992	0	0	0	0	0	0	0	0.68	0.68
LY6G6C	LY6G5C	9606.ENSP00000364978	9606.ENSP00000372724	0	0	0	0	0	0	0	0.69	0.69
LY6G6C	LY6G5B	9606.ENSP00000364978	9606.ENSP00000365024	0	0	0	0	0	0	0	0.715	0.715
LY6G6C	LY6G6D	9606.ENSP00000364978	9606.ENSP00000364985	0	0	0	0	0	0	0	0.72	0.72
LY6G6C	LY6G6E	9606.ENSP00000364978	9606.ENSP00000372910	0	0	0	0	0.063	0	0	0.752	0.758
LY6G6D	NCR3	9606.ENSP00000364985	9606.ENSP00000342156	0	0	0	0	0	0	0	0.505	0.505
LY6G6D	C6orf25	9606.ENSP00000364985	9606.ENSP00000364964	0	0	0	0	0	0	0	0.533	0.533
LY6G6D	LY6G6C	9606.ENSP00000364985	9606.ENSP00000364978	0	0	0	0	0	0	0	0.72	0.72
LY6G6D	LY6G6F	9606.ENSP00000364985	9606.ENSP00000364992	0	0.159	0	0	0.117	0	0	0.457	0.561
LY6G6D	LY6G5C	9606.ENSP00000364985	9606.ENSP00000372724	0	0	0	0	0	0	0	0.609	0.609
LY6G6D	LY6G6E	9606.ENSP00000364985	9606.ENSP00000372910	0	0	0	0	0.096	0	0	0.634	0.655
LY6G6D	LY6G5B	9606.ENSP00000364985	9606.ENSP00000365024	0	0	0	0	0	0	0	0.721	0.721
LY6G6E	C6orf48	9606.ENSP00000372910	9606.ENSP00000364791	0	0	0	0	0	0	0	0.424	0.424
LY6G6E	C6orf25	9606.ENSP00000372910	9606.ENSP00000364964	0	0	0	0	0	0	0	0.416	0.416
LY6G6E	LY6G6C	9606.ENSP00000372910	9606.ENSP00000364978	0	0	0	0	0.063	0	0	0.752	0.758
LY6G6E	LY6G6D	9606.ENSP00000372910	9606.ENSP00000364985	0	0	0	0	0.096	0	0	0.634	0.655
LY6G6E	LY6G6F	9606.ENSP00000372910	9606.ENSP00000364992	0	0	0	0	0.214	0	0	0.686	0.742
LY6G6E	LY6G5B	9606.ENSP00000372910	9606.ENSP00000365024	0	0	0	0	0	0	0	0.7	0.7
LY6G6E	LY6G5C	9606.ENSP00000372910	9606.ENSP00000372724	0	0	0	0	0	0	0	0.666	0.666
LY6G6E	SAPCD1	9606.ENSP00000372910	9606.ENSP00000411948	0	0	0	0	0	0	0	0.456	0.456
LY6G6E	ABHD16A	9606.ENSP00000372910	9606.ENSP00000379282	0	0	0	0	0	0	0	0.456	0.456
LY6G6F	VWA7	9606.ENSP00000364992	9606.ENSP00000364840	0	0	0	0	0	0	0	0.417	0.416
LY6G6F	C6orf25	9606.ENSP00000364992	9606.ENSP00000364964	0	0	0	0	0	0	0	0.683	0.683
LY6G6F	LY6G6C	9606.ENSP00000364992	9606.ENSP00000364978	0	0	0	0	0	0	0	0.68	0.68
LY6G6F	LY6G6D	9606.ENSP00000364992	9606.ENSP00000364985	0	0.159	0	0	0.117	0	0	0.457	0.561
LY6G6F	LY6G5C	9606.ENSP00000364992	9606.ENSP00000372724	0	0	0	0	0	0	0	0.611	0.611
LY6G6F	LY6G5B	9606.ENSP00000364992	9606.ENSP00000365024	0	0	0	0	0	0	0	0.716	0.716
LY6G6F	LY6G6E	9606.ENSP00000364992	9606.ENSP00000372910	0	0	0	0	0.214	0	0	0.686	0.742
MAP3K1	SETD9	9606.ENSP00000382423	9606.ENSP00000285947	0	0	0	0	0	0	0	0.518	0.518
MAP3K1	COX11	9606.ENSP00000382423	9606.ENSP00000299335	0	0	0	0	0	0	0	0.46	0.459
MAP3K1	CASP8	9606.ENSP00000382423	9606.ENSP00000351273	0	0	0	0	0.062	0	0	0.598	0.606
MAP3K1	HSPA1L	9606.ENSP00000382423	9606.ENSP00000364805	0	0	0	0	0	0.503	0	0.053	0.509
MAP3K1	MIER3	9606.ENSP00000382423	9606.ENSP00000370596	0	0	0	0	0	0	0	0.42	0.42
MAP3K1	FGFR2	9606.ENSP00000382423	9606.ENSP00000410294	0	0	0	0.551	0	0.217	0	0.68	0.451
MAP3K1	ESR1	9606.ENSP00000382423	9606.ENSP00000405330	0	0	0	0	0	0.27	0	0.523	0.636
MAP3K1	LTA	9606.ENSP00000382423	9606.ENSP00000403495	0	0	0	0	0	0	0.9	0.083	0.904
MAP3K1	TNF	9606.ENSP00000382423	9606.ENSP00000398698	0	0	0	0	0	0	0.9	0.396	0.937
MAPT	NCAN	9606.ENSP00000340820	9606.ENSP00000252575	0	0	0	0	0.28	0.27	0	0.134	0.505
MAPT	KANSL1	9606.ENSP00000340820	9606.ENSP00000262419	0	0	0	0	0	0	0	0.605	0.605
MAPT	HSPA4	9606.ENSP00000340820	9606.ENSP00000302961	0	0	0	0	0	0.882	0	0.59	0.949
MAPT	GBA	9606.ENSP00000340820	9606.ENSP00000314508	0	0	0	0	0	0	0	0.662	0.662
MAPT	LRRC37A	9606.ENSP00000340820	9606.ENSP00000326324	0	0	0	0	0	0.056	0	0.501	0.508
MAPT	SPPL2C	9606.ENSP00000340820	9606.ENSP00000332488	0	0	0	0	0.152	0	0	0.465	0.526
MAPT	ARL17A	9606.ENSP00000340820	9606.ENSP00000337478	0	0	0	0	0	0.164	0	0.325	0.411
MAPT	ARL17B	9606.ENSP00000340820	9606.ENSP00000404247	0	0	0	0	0	0.164	0	0.326	0.412
MAPT	TNF	9606.ENSP00000340820	9606.ENSP00000398698	0	0	0	0	0	0	0	0.419	0.419
MAPT	NSF	9606.ENSP00000340820	9606.ENSP00000381293	0	0	0	0	0.062	0.333	0	0.176	0.439
MAPT	ADO	9606.ENSP00000340820	9606.ENSP00000362888	0	0	0	0	0	0	0	0.448	0.448
MAPT	AIF1	9606.ENSP00000340820	9606.ENSP00000365227	0	0	0	0	0	0.182	0	0.518	0.588
MAPT	STH	9606.ENSP00000340820	9606.ENSP00000443168	0	0	0	0	0.098	0	0	0.565	0.59
MAPT	NDUFA13	9606.ENSP00000340820	9606.ENSP00000423673	0	0	0	0	0	0	0.6	0	0.6
MAPT	CRHR1	9606.ENSP00000340820	9606.ENSP00000381333	0	0	0	0	0.223	0	0	0.518	0.609
MAPT	HSPA1A	9606.ENSP00000340820	9606.ENSP00000364802	0	0	0	0	0	0.521	0	0.34	0.671
MAPT	HSPA1B	9606.ENSP00000340820	9606.ENSP00000364801	0	0	0	0	0	0.675	0	0.128	0.704
MAU2	SUGP1	9606.ENSP00000262815	9606.ENSP00000247001	0	0	0	0	0.304	0	0	0.402	0.566
MAU2	CTCFL	9606.ENSP00000262815	9606.ENSP00000415579	0	0	0	0	0.062	0	0	0.522	0.532
MCCD1	MICB	9606.ENSP00000365362	9606.ENSP00000252229	0	0	0	0	0	0	0	0.477	0.477
MCCD1	ATP6V1G2	9606.ENSP00000365362	9606.ENSP00000302194	0	0	0	0	0	0	0	0.463	0.463
MCCD1	NCR3	9606.ENSP00000365362	9606.ENSP00000342156	0	0	0	0	0	0	0	0.488	0.488
MCCD1	C6orf47	9606.ENSP00000365362	9606.ENSP00000365076	0	0	0	0	0	0	0	0.698	0.698
MCCD1	PRRC2A	9606.ENSP00000365362	9606.ENSP00000365201	0	0	0	0	0	0	0	0.604	0.604
MCCD1	NFKBIL1	9606.ENSP00000365362	9606.ENSP00000365318	0	0	0	0	0	0	0	0.506	0.506
MCCD1	TNXB	9606.ENSP00000365362	9606.ENSP00000407685	0	0	0	0	0	0	0	0.481	0.481
MED22	ADAMTS13	9606.ENSP00000482438	9606.ENSP00000360997	0	0	0	0	0	0	0	0.561	0.561
MED22	SURF2	9606.ENSP00000482438	9606.ENSP00000361032	0	0	0	0	0	0	0	0.774	0.774
MED22	SURF1	9606.ENSP00000482438	9606.ENSP00000361042	0	0	0	0	0	0	0	0.779	0.779
MED22	SURF4	9606.ENSP00000482438	9606.ENSP00000361057	0	0	0	0	0	0	0	0.827	0.827
MED22	RPL7A	9606.ENSP00000482438	9606.ENSP00000361076	0	0	0	0	0.054	0	0	0.827	0.829
MED22	SURF6	9606.ENSP00000482438	9606.ENSP00000361092	0	0	0	0	0.083	0	0	0.912	0.916
MICA	MICB	9606.ENSP00000413079	9606.ENSP00000252229	0	0	0	0.978	0.06	0	0.8	0.915	0.807
MICA	PSORS1C1	9606.ENSP00000413079	9606.ENSP00000259881	0	0	0	0	0	0	0	0.451	0.451
MICA	HSPA4	9606.ENSP00000413079	9606.ENSP00000302961	0	0	0	0	0	0	0	0.421	0.421
MICA	NCR3	9606.ENSP00000413079	9606.ENSP00000342156	0	0	0	0	0	0	0	0.753	0.753
MICA	TNF	9606.ENSP00000413079	9606.ENSP00000398698	0	0	0	0	0	0	0	0.519	0.519
MICA	LTA	9606.ENSP00000413079	9606.ENSP00000403495	0	0	0	0	0	0	0	0.514	0.514
MICB	TNF	9606.ENSP00000252229	9606.ENSP00000398698	0	0	0	0	0	0	0	0.451	0.451
MICB	NFKBIL1	9606.ENSP00000252229	9606.ENSP00000365318	0	0	0	0	0	0	0	0.457	0.457
MICB	MCCD1	9606.ENSP00000252229	9606.ENSP00000365362	0	0	0	0	0	0	0	0.477	0.477
MICB	LTA	9606.ENSP00000252229	9606.ENSP00000403495	0	0	0	0	0	0	0	0.536	0.536
MICB	NCR3	9606.ENSP00000252229	9606.ENSP00000342156	0	0	0	0	0	0	0	0.684	0.684
MICB	MICA	9606.ENSP00000252229	9606.ENSP00000413079	0	0	0	0.978	0.06	0	0.8	0.915	0.807
MIER3	SETD9	9606.ENSP00000370596	9606.ENSP00000285947	0	0	0	0	0	0	0	0.685	0.685
MIER3	MAP3K1	9606.ENSP00000370596	9606.ENSP00000382423	0	0	0	0	0	0	0	0.42	0.42
MLLT10	SKIDA1	9606.ENSP00000307411	9606.ENSP00000410041	0	0	0	0	0	0	0	0.491	0.491
MLLT10	DNAJC1	9606.ENSP00000307411	9606.ENSP00000366179	0	0	0	0	0.066	0	0	0.627	0.637
MSH5	CLPTM1L	9606.ENSP00000364855	9606.ENSP00000313854	0	0	0	0	0.058	0	0	0.517	0.525
MSH5	HIST1H2BK	9606.ENSP00000364855	9606.ENSP00000349430	0	0	0	0	0	0	0.9	0	0.9
MSH5	C6orf48	9606.ENSP00000364855	9606.ENSP00000364791	0	0	0	0	0	0	0	0.605	0.605
MSH5	VWA7	9606.ENSP00000364855	9606.ENSP00000364840	0	0	0	0	0.063	0	0	0.553	0.563
MSH5	LY6G6C	9606.ENSP00000364855	9606.ENSP00000364978	0	0	0	0	0	0	0	0.406	0.406
MSH5	PRRC2A	9606.ENSP00000364855	9606.ENSP00000365201	0	0	0	0	0	0	0	0.414	0.414
MSH5	DNAJC1	9606.ENSP00000364855	9606.ENSP00000366179	0	0	0	0	0	0	0	0.427	0.426
MSH5	CHEK2	9606.ENSP00000364855	9606.ENSP00000372023	0	0	0	0	0.153	0.07	0	0.344	0.438
MSH5	CLIC1	9606.ENSP00000364855	9606.ENSP00000364935	0	0	0	0	0.062	0	0	0.497	0.508
MSH5	C6orf47	9606.ENSP00000364855	9606.ENSP00000365076	0	0	0	0	0	0	0	0.508	0.508
MSH5	BAG6	9606.ENSP00000364855	9606.ENSP00000365131	0	0	0	0	0	0	0	0.531	0.531
MSH5	GPANK1	9606.ENSP00000364855	9606.ENSP00000365071	0	0	0	0	0	0	0	0.535	0.535
MSH5	SAPCD1	9606.ENSP00000364855	9606.ENSP00000411948	0	0	0	0	0	0	0	0.605	0.605
MSH5	HIST1H2BO	9606.ENSP00000364855	9606.ENSP00000477527	0	0	0	0	0	0	0.9	0	0.9
MSH5	HIST1H2BJ	9606.ENSP00000364855	9606.ENSP00000476136	0	0	0	0	0	0	0.9	0	0.9
MSH5	HIST1H2BL	9606.ENSP00000364855	9606.ENSP00000366618	0	0	0	0	0	0	0.9	0	0.9
MSH5	HIST1H2BM	9606.ENSP00000364855	9606.ENSP00000477907	0	0	0	0	0	0	0.9	0	0.9
MSH5	HIST1H2BN	9606.ENSP00000364855	9606.ENSP00000483903	0	0	0	0	0.063	0	0.9	0.14	0.912
MSTO1	DAP3	9606.ENSP00000245564	9606.ENSP00000357320	0	0.521	0	0	0	0	0	0	0.521
MTX1	SCAMP3	9606.ENSP00000357360	9606.ENSP00000307275	0	0	0	0	0.14	0	0	0.672	0.706
MTX1	GBA	9606.ENSP00000357360	9606.ENSP00000314508	0	0	0	0	0.181	0	0	0.736	0.775
MTX1	TRIM46	9606.ENSP00000357360	9606.ENSP00000334657	0	0	0	0	0	0	0	0.902	0.902
MTX1	FAM189B	9606.ENSP00000357360	9606.ENSP00000354958	0	0	0	0	0	0	0	0.45	0.45
MTX1	NDUFA13	9606.ENSP00000357360	9606.ENSP00000423673	0	0	0	0	0.141	0	0	0.357	0.424
MTX1	MUC1	9606.ENSP00000357360	9606.ENSP00000484824	0	0	0	0	0	0	0	0.642	0.642
MTX1	THBS3	9606.ENSP00000357360	9606.ENSP00000357362	0	0	0	0	0	0	0	0.836	0.836
MUC1	HSPA4	9606.ENSP00000484824	9606.ENSP00000302961	0	0	0	0	0	0.27	0	0.832	0.872
MUC1	TERT	9606.ENSP00000484824	9606.ENSP00000309572	0	0	0	0	0	0	0	0.423	0.422
MUC1	TRIM46	9606.ENSP00000484824	9606.ENSP00000334657	0	0	0	0	0	0	0	0.729	0.729
MUC1	CASP8	9606.ENSP00000484824	9606.ENSP00000351273	0	0	0	0	0	0	0	0.782	0.782
MUC1	MTX1	9606.ENSP00000484824	9606.ENSP00000357360	0	0	0	0	0	0	0	0.642	0.642
MUC1	THBS3	9606.ENSP00000484824	9606.ENSP00000357362	0	0.124	0	0	0.076	0	0	0.539	0.594
MUC1	TNF	9606.ENSP00000484824	9606.ENSP00000398698	0	0	0	0	0	0	0	0.505	0.505
MUC1	ESR1	9606.ENSP00000484824	9606.ENSP00000405330	0	0	0	0	0.065	0.27	0	0.979	0.985
MUC1	CDKN2A	9606.ENSP00000484824	9606.ENSP00000418915	0	0	0	0	0.059	0	0	0.459	0.469
NCAN	MAPT	9606.ENSP00000252575	9606.ENSP00000340820	0	0	0	0	0.28	0.27	0	0.134	0.505
NCAN	CILP2	9606.ENSP00000252575	9606.ENSP00000291495	0	0	0	0	0	0	0	0.616	0.616
NCAN	TNXB	9606.ENSP00000252575	9606.ENSP00000407685	0	0	0	0	0	0.156	0.6	0	0.647
NCAN	TM6SF2	9606.ENSP00000252575	9606.ENSP00000374014	0	0	0	0	0	0	0	0.681	0.681
NCR3	MICB	9606.ENSP00000342156	9606.ENSP00000252229	0	0	0	0	0	0	0	0.684	0.684
NCR3	CDSN	9606.ENSP00000342156	9606.ENSP00000365465	0	0	0	0	0	0	0	0.426	0.426
NCR3	C6orf47	9606.ENSP00000342156	9606.ENSP00000365076	0	0	0	0	0	0	0	0.47	0.47
NCR3	HLA-B	9606.ENSP00000342156	9606.ENSP00000399168	0	0	0	0	0.076	0	0	0.459	0.478
NCR3	MCCD1	9606.ENSP00000342156	9606.ENSP00000365362	0	0	0	0	0	0	0	0.488	0.488
NCR3	LTA	9606.ENSP00000342156	9606.ENSP00000403495	0	0	0	0	0.183	0	0	0.415	0.501
NCR3	LY6G6D	9606.ENSP00000342156	9606.ENSP00000364985	0	0	0	0	0	0	0	0.505	0.505
NCR3	NFKBIL1	9606.ENSP00000342156	9606.ENSP00000365318	0	0	0	0	0	0	0	0.513	0.513
NCR3	TNF	9606.ENSP00000342156	9606.ENSP00000398698	0	0	0	0	0.141	0	0	0.52	0.57
NCR3	HLA-C	9606.ENSP00000342156	9606.ENSP00000365402	0	0	0	0	0.069	0	0	0.594	0.605
NCR3	LTB	9606.ENSP00000342156	9606.ENSP00000410481	0	0	0	0	0.336	0	0	0.481	0.64
NCR3	AIF1	9606.ENSP00000342156	9606.ENSP00000365227	0	0	0	0	0.111	0	0	0.64	0.666
NCR3	LST1	9606.ENSP00000342156	9606.ENSP00000365261	0	0	0	0	0.117	0	0	0.647	0.675
NCR3	MICA	9606.ENSP00000342156	9606.ENSP00000413079	0	0	0	0	0	0	0	0.753	0.753
NCR3	BAG6	9606.ENSP00000342156	9606.ENSP00000365131	0	0	0	0	0	0.753	0	0.983	0.995
NDUFA13	MAPT	9606.ENSP00000423673	9606.ENSP00000340820	0	0	0	0	0	0	0.6	0	0.6
NDUFA13	MTX1	9606.ENSP00000423673	9606.ENSP00000357360	0	0	0	0	0.141	0	0	0.357	0.424
NDUFA13	CDKN2A	9606.ENSP00000423673	9606.ENSP00000418915	0	0	0	0	0.048	0.077	0	0.483	0.506
NDUFA13	YJEFN3	9606.ENSP00000423673	9606.ENSP00000426964	0	0.134	0	0	0.065	0	0	0.342	0.42
NELFE	C2	9606.ENSP00000364578	9606.ENSP00000299367	0	0	0	0	0	0	0	0.423	0.422
NELFE	STK19	9606.ENSP00000364578	9606.ENSP00000364482	0	0	0	0	0	0	0	0.776	0.776
NELFE	DXO	9606.ENSP00000364578	9606.ENSP00000364498	0	0	0	0	0.062	0	0	0.72	0.726
NELFE	SKIV2L	9606.ENSP00000364578	9606.ENSP00000364543	0	0	0	0	0.058	0	0	0.816	0.819
NELFE	CFB	9606.ENSP00000364578	9606.ENSP00000416561	0	0	0	0	0	0	0	0.427	0.426
NFKBIL1	MICB	9606.ENSP00000365318	9606.ENSP00000252229	0	0	0	0	0	0	0	0.457	0.457
NFKBIL1	ATP6V1G2	9606.ENSP00000365318	9606.ENSP00000302194	0	0	0	0	0	0	0	0.769	0.769
NFKBIL1	NCR3	9606.ENSP00000365318	9606.ENSP00000342156	0	0	0	0	0	0	0	0.513	0.513
NFKBIL1	SKIV2L	9606.ENSP00000365318	9606.ENSP00000364543	0	0	0	0	0.09	0	0	0.463	0.49
NFKBIL1	VARS	9606.ENSP00000365318	9606.ENSP00000364815	0	0	0	0	0.088	0	0	0.666	0.683
NFKBIL1	C6orf47	9606.ENSP00000365318	9606.ENSP00000365076	0	0	0	0	0.062	0	0	0.703	0.71
NFKBIL1	PRRC2A	9606.ENSP00000365318	9606.ENSP00000365201	0	0	0	0	0.076	0	0	0.731	0.741
NFKBIL1	AIF1	9606.ENSP00000365318	9606.ENSP00000365227	0	0	0	0	0	0	0	0.513	0.513
NFKBIL1	LST1	9606.ENSP00000365318	9606.ENSP00000365261	0	0	0	0	0	0	0	0.605	0.605
NFKBIL1	HLA-B	9606.ENSP00000365318	9606.ENSP00000399168	0	0	0	0	0.065	0	0	0.413	0.427
NFKBIL1	LTB	9606.ENSP00000365318	9606.ENSP00000410481	0	0	0	0	0	0	0	0.431	0.431
NFKBIL1	MCCD1	9606.ENSP00000365318	9606.ENSP00000365362	0	0	0	0	0	0	0	0.506	0.506
NFKBIL1	LTA	9606.ENSP00000365318	9606.ENSP00000403495	0	0	0	0	0	0	0	0.57	0.57
NFKBIL1	DDX39B	9606.ENSP00000365318	9606.ENSP00000379475	0	0	0	0	0	0	0	0.601	0.601
NKAPL	PGBD1	9606.ENSP00000345716	9606.ENSP00000259883	0	0	0	0	0	0	0	0.61	0.61
NKAPL	ZKSCAN8	9606.ENSP00000345716	9606.ENSP00000332750	0	0	0	0	0	0	0	0.487	0.487
NKAPL	ZSCAN31	9606.ENSP00000345716	9606.ENSP00000390076	0	0	0	0	0	0	0	0.487	0.487
NKAPL	ZSCAN16	9606.ENSP00000345716	9606.ENSP00000366527	0	0	0	0	0	0	0	0.519	0.519
NKAPL	ZSCAN26	9606.ENSP00000345716	9606.ENSP00000484931	0	0	0	0	0	0	0	0.624	0.624
NKAPL	ZSCAN9	9606.ENSP00000345716	9606.ENSP00000404074	0	0	0	0	0	0	0	0.662	0.662
NKAPL	ZKSCAN4	9606.ENSP00000345716	9606.ENSP00000366509	0	0	0	0	0	0	0	0.741	0.741
NRIP1	ESR1	9606.ENSP00000383063	9606.ENSP00000405330	0	0	0	0	0.062	0.887	0.6	0.979	0.999
NSF	VPS33B	9606.ENSP00000381293	9606.ENSP00000327650	0	0	0	0	0.062	0.153	0	0.456	0.53
NSF	MAPT	9606.ENSP00000381293	9606.ENSP00000340820	0	0	0	0	0.062	0.333	0	0.176	0.439
NSF	HCN3	9606.ENSP00000381293	9606.ENSP00000357342	0	0	0	0	0.062	0	0	0.508	0.519
OR2B2	HIST1H2AH	9606.ENSP00000304419	9606.ENSP00000366679	0	0	0	0	0	0	0	0.414	0.414
OR2B2	HIST1H2AJ	9606.ENSP00000304419	9606.ENSP00000328484	0	0	0	0	0	0	0	0.421	0.42
OR2B2	HIST1H2BO	9606.ENSP00000304419	9606.ENSP00000477527	0	0	0	0	0.076	0	0	0.545	0.561
OR2B2	ZSCAN12	9606.ENSP00000304419	9606.ENSP00000354305	0	0	0	0	0	0	0	0.642	0.642
OR2B6	HIST1H2BO	9606.ENSP00000244623	9606.ENSP00000477527	0	0	0	0	0.077	0	0	0.497	0.515
PGBD1	PRSS16	9606.ENSP00000259883	9606.ENSP00000230582	0	0	0	0	0	0	0	0.596	0.596
PGBD1	ZSCAN12	9606.ENSP00000259883	9606.ENSP00000354305	0	0	0	0.627	0	0.345	0	0.52	0.467
PGBD1	HIST1H2BJ	9606.ENSP00000259883	9606.ENSP00000476136	0	0	0	0	0	0.057	0	0.505	0.513
PGBD1	ZSCAN26	9606.ENSP00000259883	9606.ENSP00000484931	0	0.001	0	0	0.091	0	0	0.509	0.534
PGBD1	NKAPL	9606.ENSP00000259883	9606.ENSP00000345716	0	0	0	0	0	0	0	0.61	0.61
PGBD1	ZKSCAN8	9606.ENSP00000259883	9606.ENSP00000332750	0	0	0	0.647	0	0.632	0	0.465	0.689
PGBD1	ZKSCAN3	9606.ENSP00000259883	9606.ENSP00000366465	0	0	0	0.617	0	0.683	0	0.402	0.728
PGBD1	ZKSCAN4	9606.ENSP00000259883	9606.ENSP00000366509	0	0	0	0.62	0	0.675	0	0.686	0.758
PIK3R3	ESR1	9606.ENSP00000262741	9606.ENSP00000405330	0	0	0	0	0.062	0.236	0.5	0.224	0.685
PIK3R3	FGFR2	9606.ENSP00000262741	9606.ENSP00000410294	0	0	0	0	0	0.181	0.6	0.234	0.727
PKLR	GBA	9606.ENSP00000339933	9606.ENSP00000314508	0	0	0	0	0	0	0	0.647	0.647
PKLR	CYP21A2	9606.ENSP00000339933	9606.ENSP00000408860	0	0	0	0	0	0	0	0.405	0.405
PKLR	HNF4G	9606.ENSP00000339933	9606.ENSP00000379701	0	0	0	0	0.065	0	0	0.553	0.564
PLEKHM1	KANSL1	9606.ENSP00000389913	9606.ENSP00000262419	0	0	0	0	0	0	0	0.4	0.4
PLEKHM1	ARL17A	9606.ENSP00000389913	9606.ENSP00000337478	0	0	0	0	0.06	0	0	0.426	0.437
PLEKHM1	ARL17B	9606.ENSP00000389913	9606.ENSP00000404247	0	0	0	0	0.06	0	0	0.407	0.418
POU5F1	WNT3	9606.ENSP00000259915	9606.ENSP00000225512	0	0	0	0	0	0.06	0	0.47	0.48
POU5F1	HIST1H4K	9606.ENSP00000259915	9606.ENSP00000479794	0	0	0	0	0	0.162	0	0.324	0.409
POU5F1	HIST1H4J	9606.ENSP00000259915	9606.ENSP00000347168	0	0	0	0	0	0.162	0	0.324	0.409
POU5F1	HIST1H4I	9606.ENSP00000259915	9606.ENSP00000481486	0	0	0	0	0	0.162	0	0.324	0.409
POU5F1	HIST1H4L	9606.ENSP00000259915	9606.ENSP00000480960	0	0	0	0	0	0.162	0	0.324	0.409
POU5F1	FGFR2	9606.ENSP00000259915	9606.ENSP00000410294	0	0	0	0	0	0	0	0.413	0.413
POU5F1	HSPA1L	9606.ENSP00000259915	9606.ENSP00000364805	0	0	0	0	0	0	0	0.46	0.461
POU5F1	CDKN2A	9606.ENSP00000259915	9606.ENSP00000418915	0	0	0	0	0	0.058	0	0.464	0.473
POU5F1	CTCFL	9606.ENSP00000259915	9606.ENSP00000415579	0	0	0	0	0.076	0.102	0	0.432	0.488
POU5F1	CCHCR1	9606.ENSP00000259915	9606.ENSP00000379566	0	0.134	0	0	0	0	0	0.498	0.547
POU5F1	TCF19	9606.ENSP00000259915	9606.ENSP00000365433	0	0	0	0	0	0	0	0.595	0.595
POU5F1	ESR1	9606.ENSP00000259915	9606.ENSP00000405330	0	0	0	0	0	0.078	0	0.599	0.614
POU5F1	TERT	9606.ENSP00000259915	9606.ENSP00000309572	0	0	0	0	0.083	0	0	0.64	0.656
POU5F1	EHMT2	9606.ENSP00000259915	9606.ENSP00000364678	0	0	0	0	0	0.284	0	0.548	0.662
POU5F1	GATAD2A	9606.ENSP00000259915	9606.ENSP00000353463	0	0	0	0	0	0.617	0	0.204	0.682
POU5F1	CDSN	9606.ENSP00000259915	9606.ENSP00000365465	0	0	0	0	0.048	0	0	0.682	0.685
POU5F1	POU5F1B	9606.ENSP00000259915	9606.ENSP00000419298	0	0	0	0.986	0.067	0	0.8	0.595	0.806
POU5F1	FOXP1	9606.ENSP00000259915	9606.ENSP00000484803	0	0	0	0	0	0.14	0.8	0.32	0.872
POU5F1B	POU5F1	9606.ENSP00000419298	9606.ENSP00000259915	0	0	0	0.986	0.067	0	0.8	0.595	0.806
POU5F1B	GATAD2A	9606.ENSP00000419298	9606.ENSP00000353463	0	0	0	0	0	0.617	0	0	0.617
POU5F1B	HLA-C	9606.ENSP00000419298	9606.ENSP00000365402	0	0	0	0	0	0	0	0.413	0.412
POU5F1B	CDSN	9606.ENSP00000419298	9606.ENSP00000365465	0	0	0	0	0.048	0	0	0.606	0.608
POU5F1B	CCHCR1	9606.ENSP00000419298	9606.ENSP00000379566	0	0.134	0	0	0	0	0	0.347	0.41
PRC1	SMC2	9606.ENSP00000377793	9606.ENSP00000286398	0	0	0	0	0.909	0.115	0	0.121	0.923
PRC1	VPS33B	9606.ENSP00000377793	9606.ENSP00000327650	0	0.511	0	0	0	0	0	0.049	0.515
PRC1	HIST1H2AI	9606.ENSP00000377793	9606.ENSP00000351589	0	0	0	0	0.138	0.346	0	0.043	0.414
PRC1	TCF19	9606.ENSP00000377793	9606.ENSP00000365433	0	0	0	0	0.343	0	0	0.206	0.456
PRRC2A	ATP6V1G2	9606.ENSP00000365201	9606.ENSP00000302194	0	0	0	0	0	0	0	0.409	0.409
PRRC2A	SKIV2L	9606.ENSP00000365201	9606.ENSP00000364543	0	0	0	0	0.107	0	0	0.689	0.71
PRRC2A	ZBTB12	9606.ENSP00000365201	9606.ENSP00000364677	0	0	0	0	0.161	0.057	0	0.654	0.703
PRRC2A	VARS	9606.ENSP00000365201	9606.ENSP00000364815	0	0	0	0	0.108	0	0	0.681	0.704
PRRC2A	VWA7	9606.ENSP00000365201	9606.ENSP00000364840	0	0	0	0	0	0	0	0.46	0.459
PRRC2A	MSH5	9606.ENSP00000365201	9606.ENSP00000364855	0	0	0	0	0	0	0	0.414	0.414
PRRC2A	LY6G5B	9606.ENSP00000365201	9606.ENSP00000365024	0	0	0	0	0	0	0	0.467	0.467
PRRC2A	CSNK2B	9606.ENSP00000365201	9606.ENSP00000365042	0	0	0	0	0.053	0	0	0.488	0.495
PRRC2A	GPANK1	9606.ENSP00000365201	9606.ENSP00000365071	0	0	0	0	0	0	0	0.675	0.675
PRRC2A	C6orf47	9606.ENSP00000365201	9606.ENSP00000365076	0	0	0	0	0	0	0	0.777	0.777
PRRC2A	BAG6	9606.ENSP00000365201	9606.ENSP00000365131	0	0	0	0	0.145	0	0	0.73	0.759
PRRC2A	SAPCD1	9606.ENSP00000365201	9606.ENSP00000411948	0	0	0	0	0	0	0	0.424	0.424
PRRC2A	DDX39B	9606.ENSP00000365201	9606.ENSP00000379475	0	0	0	0	0.097	0	0	0.432	0.465
PRRC2A	HLA-B	9606.ENSP00000365201	9606.ENSP00000399168	0	0	0	0	0	0	0	0.486	0.485
PRRC2A	LY6G5C	9606.ENSP00000365201	9606.ENSP00000372724	0	0	0	0	0	0	0	0.515	0.515
PRRC2A	MCCD1	9606.ENSP00000365201	9606.ENSP00000365362	0	0	0	0	0	0	0	0.604	0.604
PRRC2A	ABHD16A	9606.ENSP00000365201	9606.ENSP00000379282	0	0	0	0	0.053	0	0	0.696	0.699
PRRC2A	NFKBIL1	9606.ENSP00000365201	9606.ENSP00000365318	0	0	0	0	0.076	0	0	0.731	0.741
PRSS16	ZNF184	9606.ENSP00000230582	9606.ENSP00000211936	0	0	0	0	0	0	0	0.502	0.502
PRSS16	HIST1H2BJ	9606.ENSP00000230582	9606.ENSP00000476136	0	0	0	0	0	0	0	0.469	0.469
PRSS16	PGBD1	9606.ENSP00000230582	9606.ENSP00000259883	0	0	0	0	0	0	0	0.596	0.596
PSORS1C1	PSORS1C2	9606.ENSP00000259881	9606.ENSP00000259845	0	0	0	0	0.07	0	0	0.607	0.618
PSORS1C1	MICA	9606.ENSP00000259881	9606.ENSP00000413079	0	0	0	0	0	0	0	0.451	0.451
PSORS1C1	TNXB	9606.ENSP00000259881	9606.ENSP00000407685	0	0	0	0	0	0	0	0.455	0.455
PSORS1C1	HLA-B	9606.ENSP00000259881	9606.ENSP00000399168	0	0	0	0	0	0	0	0.519	0.519
PSORS1C1	HLA-C	9606.ENSP00000259881	9606.ENSP00000365402	0	0	0	0	0	0	0	0.561	0.561
PSORS1C1	TCF19	9606.ENSP00000259881	9606.ENSP00000365433	0	0	0	0	0	0	0	0.619	0.619
PSORS1C1	CCHCR1	9606.ENSP00000259881	9606.ENSP00000379566	0	0	0	0	0	0	0	0.681	0.681
PSORS1C1	CDSN	9606.ENSP00000259881	9606.ENSP00000365465	0	0	0	0	0.069	0	0	0.828	0.833
PSORS1C2	TCF19	9606.ENSP00000259845	9606.ENSP00000365433	0	0	0	0	0	0	0	0.505	0.505
PSORS1C2	PSORS1C1	9606.ENSP00000259845	9606.ENSP00000259881	0	0	0	0	0.07	0	0	0.607	0.618
PSORS1C2	CDSN	9606.ENSP00000259845	9606.ENSP00000365465	0	0	0	0	0.076	0	0	0.61	0.624
PSORS1C2	CCHCR1	9606.ENSP00000259845	9606.ENSP00000379566	0	0	0	0	0	0	0	0.681	0.681
RANBP9	STXBP4	9606.ENSP00000011619	9606.ENSP00000365530	0	0	0	0	0	0	0	0.506	0.506
RCCD1	ABHD8	9606.ENSP00000377801	9606.ENSP00000247706	0	0	0	0	0	0	0	0.404	0.404
RCCD1	HAPLN4	9606.ENSP00000377801	9606.ENSP00000291481	0	0	0	0	0	0	0	0.403	0.403
RCCD1	LRRC37A2	9606.ENSP00000377801	9606.ENSP00000459551	0	0	0	0	0	0.059	0	0.395	0.406
RCCD1	ALS2CR12	9606.ENSP00000377801	9606.ENSP00000385098	0	0	0	0	0	0	0	0.451	0.451
RCCD1	ANKLE1	9606.ENSP00000377801	9606.ENSP00000377971	0	0	0	0	0.062	0.138	0	0.472	0.536
REXO4	ABT1	9606.ENSP00000361010	9606.ENSP00000274849	0	0	0	0	0.644	0.245	0	0.357	0.812
REXO4	SURF6	9606.ENSP00000361010	9606.ENSP00000361092	0	0	0	0	0.323	0.153	0	0	0.402
REXO4	ESR1	9606.ENSP00000361010	9606.ENSP00000405330	0	0	0	0	0	0.295	0	0.295	0.481
RPL7A	XBP1	9606.ENSP00000361076	9606.ENSP00000216037	0	0	0	0	0	0.8	0	0	0.8
RPL7A	SURF2	9606.ENSP00000361076	9606.ENSP00000361032	0	0	0	0	0.062	0	0	0.793	0.797
RPL7A	SURF1	9606.ENSP00000361076	9606.ENSP00000361042	0	0	0	0	0.062	0	0	0.703	0.709
RPL7A	SURF4	9606.ENSP00000361076	9606.ENSP00000361057	0	0	0	0	0.085	0	0	0.478	0.503
RPL7A	SKIV2L	9606.ENSP00000361076	9606.ENSP00000364543	0	0	0	0	0.065	0.613	0	0	0.622
RPL7A	SURF6	9606.ENSP00000361076	9606.ENSP00000361092	0	0	0	0	0.108	0.351	0	0.543	0.712
RPL7A	MED22	9606.ENSP00000361076	9606.ENSP00000482438	0	0	0	0	0.054	0	0	0.827	0.829
RUSC1	FDPS	9606.ENSP00000357336	9606.ENSP00000349078	0	0.497	0	0	0	0	0	0	0.497
SAPCD1	VARS	9606.ENSP00000411948	9606.ENSP00000364815	0	0	0	0	0	0	0	0.455	0.455
SAPCD1	VWA7	9606.ENSP00000411948	9606.ENSP00000364840	0	0	0	0	0.062	0	0	0.649	0.656
SAPCD1	MSH5	9606.ENSP00000411948	9606.ENSP00000364855	0	0	0	0	0	0	0	0.605	0.605
SAPCD1	LY6G6C	9606.ENSP00000411948	9606.ENSP00000364978	0	0	0	0	0	0	0	0.53	0.53
SAPCD1	LY6G5B	9606.ENSP00000411948	9606.ENSP00000365024	0	0	0	0	0	0	0	0.417	0.416
SAPCD1	GPANK1	9606.ENSP00000411948	9606.ENSP00000365071	0	0	0	0	0	0	0	0.602	0.602
SAPCD1	C6orf47	9606.ENSP00000411948	9606.ENSP00000365076	0	0	0	0	0	0	0	0.469	0.469
SAPCD1	PRRC2A	9606.ENSP00000411948	9606.ENSP00000365201	0	0	0	0	0	0	0	0.424	0.424
SAPCD1	LY6G6E	9606.ENSP00000411948	9606.ENSP00000372910	0	0	0	0	0	0	0	0.456	0.456
SCAMP3	SUGP1	9606.ENSP00000307275	9606.ENSP00000247001	0	0	0	0	0	0.616	0	0.053	0.62
SCAMP3	THBS3	9606.ENSP00000307275	9606.ENSP00000357362	0	0	0	0	0	0	0	0.536	0.536
SCAMP3	GBA	9606.ENSP00000307275	9606.ENSP00000314508	0	0.035	0	0	0.098	0.193	0	0.52	0.62
SCAMP3	MTX1	9606.ENSP00000307275	9606.ENSP00000357360	0	0	0	0	0.14	0	0	0.672	0.706
SETD9	MAP3K1	9606.ENSP00000285947	9606.ENSP00000382423	0	0	0	0	0	0	0	0.518	0.518
SETD9	MIER3	9606.ENSP00000285947	9606.ENSP00000370596	0	0	0	0	0	0	0	0.685	0.685
SKIDA1	MLLT10	9606.ENSP00000410041	9606.ENSP00000307411	0	0	0	0	0	0	0	0.491	0.491
SKIDA1	CASC10	9606.ENSP00000410041	9606.ENSP00000366317	0	0	0	0	0.088	0	0	0.391	0.42
SKIV2L	C2	9606.ENSP00000364543	9606.ENSP00000299367	0	0	0	0	0	0	0	0.53	0.53
SKIV2L	RPL7A	9606.ENSP00000364543	9606.ENSP00000361076	0	0	0	0	0.065	0.613	0	0	0.622
SKIV2L	STK19	9606.ENSP00000364543	9606.ENSP00000364482	0	0	0	0	0.078	0	0	0.783	0.792
SKIV2L	DXO	9606.ENSP00000364543	9606.ENSP00000364498	0	0	0	0	0.077	0.115	0	0.808	0.83
SKIV2L	C4B	9606.ENSP00000364543	9606.ENSP00000415941	0	0	0	0	0	0	0	0.454	0.454
SKIV2L	TNXB	9606.ENSP00000364543	9606.ENSP00000407685	0	0	0	0	0	0	0	0.459	0.459
SKIV2L	C4A	9606.ENSP00000364543	9606.ENSP00000396688	0	0	0	0	0.069	0	0	0.468	0.484
SKIV2L	NFKBIL1	9606.ENSP00000364543	9606.ENSP00000365318	0	0	0	0	0.09	0	0	0.463	0.49
SKIV2L	LSM2	9606.ENSP00000364543	9606.ENSP00000364813	0	0	0	0	0	0.12	0	0.463	0.508
SKIV2L	CFB	9606.ENSP00000364543	9606.ENSP00000416561	0	0	0	0	0	0	0	0.579	0.579
SKIV2L	DDX39B	9606.ENSP00000364543	9606.ENSP00000379475	0	0	0	0	0.076	0.169	0	0.495	0.579
SKIV2L	PRRC2A	9606.ENSP00000364543	9606.ENSP00000365201	0	0	0	0	0.107	0	0	0.689	0.71
SKIV2L	ZBTB12	9606.ENSP00000364543	9606.ENSP00000364677	0	0	0	0	0.097	0.07	0	0.689	0.716
SKIV2L	NELFE	9606.ENSP00000364543	9606.ENSP00000364578	0	0	0	0	0.058	0	0	0.816	0.819
SLC44A4	LY6G6C	9606.ENSP00000229729	9606.ENSP00000364978	0	0	0	0	0	0	0	0.4	0.4
SMC2	CHEK2	9606.ENSP00000286398	9606.ENSP00000372023	0	0	0	0	0.251	0.214	0	0.162	0.464
SMC2	HIST1H2AJ	9606.ENSP00000286398	9606.ENSP00000328484	0	0	0	0	0.064	0.078	0.6	0.069	0.635
SMC2	HIST1H2BK	9606.ENSP00000286398	9606.ENSP00000349430	0	0	0	0	0.063	0.158	0.6	0.067	0.666
SMC2	HIST1H2BJ	9606.ENSP00000286398	9606.ENSP00000476136	0	0	0	0	0.063	0.158	0.6	0.067	0.666
SMC2	HIST1H2BM	9606.ENSP00000286398	9606.ENSP00000477907	0	0	0	0	0.063	0.158	0.6	0.067	0.666
SMC2	HIST1H2BO	9606.ENSP00000286398	9606.ENSP00000477527	0	0	0	0	0.063	0.178	0.6	0.067	0.674
SMC2	HIST1H2BN	9606.ENSP00000286398	9606.ENSP00000483903	0	0	0	0	0.063	0.178	0.6	0.067	0.674
SMC2	HIST1H2BL	9606.ENSP00000286398	9606.ENSP00000366618	0	0	0	0	0.063	0.178	0.6	0.067	0.674
SMC2	ATAD5	9606.ENSP00000286398	9606.ENSP00000313171	0	0	0	0	0.841	0.143	0	0.081	0.864
SMC2	CSNK2B	9606.ENSP00000286398	9606.ENSP00000365042	0	0	0	0	0.062	0	0.9	0.073	0.905
SMC2	PRC1	9606.ENSP00000286398	9606.ENSP00000377793	0	0	0	0	0.909	0.115	0	0.121	0.923
SPPL2C	KANSL1	9606.ENSP00000332488	9606.ENSP00000262419	0	0	0	0	0	0	0	0.603	0.603
SPPL2C	MAPT	9606.ENSP00000332488	9606.ENSP00000340820	0	0	0	0	0.152	0	0	0.465	0.526
SPPL2C	STH	9606.ENSP00000332488	9606.ENSP00000443168	0	0	0	0	0.098	0	0	0.609	0.632
SPPL2C	CRHR1	9606.ENSP00000332488	9606.ENSP00000381333	0	0	0	0	0.338	0	0	0.467	0.632
STH	WNT3	9606.ENSP00000443168	9606.ENSP00000225512	0	0	0	0	0	0	0	0.643	0.643
STH	KANSL1	9606.ENSP00000443168	9606.ENSP00000262419	0	0	0	0	0	0	0	0.65	0.65
STH	SPPL2C	9606.ENSP00000443168	9606.ENSP00000332488	0	0	0	0	0.098	0	0	0.609	0.632
STH	MAPT	9606.ENSP00000443168	9606.ENSP00000340820	0	0	0	0	0.098	0	0	0.565	0.59
STH	CRHR1	9606.ENSP00000443168	9606.ENSP00000381333	0	0	0	0	0.098	0	0	0.625	0.647
STK19	C2	9606.ENSP00000364482	9606.ENSP00000299367	0	0	0	0	0	0	0	0.539	0.539
STK19	TERT	9606.ENSP00000364482	9606.ENSP00000309572	0	0	0	0	0	0	0	0.415	0.415
STK19	SURF6	9606.ENSP00000364482	9606.ENSP00000361092	0	0	0	0	0	0	0	0.551	0.551
STK19	C6orf48	9606.ENSP00000364482	9606.ENSP00000364791	0	0	0	0	0	0	0	0.455	0.455
STK19	BAG6	9606.ENSP00000364482	9606.ENSP00000365131	0	0	0	0	0	0	0	0.462	0.461
STK19	LSM2	9606.ENSP00000364482	9606.ENSP00000364813	0	0	0	0	0	0	0	0.507	0.507
STK19	C4B	9606.ENSP00000364482	9606.ENSP00000415941	0	0	0	0	0.055	0	0	0.611	0.617
STK19	C4A	9606.ENSP00000364482	9606.ENSP00000396688	0	0	0	0	0.055	0	0	0.679	0.683
STK19	CYP21A2	9606.ENSP00000364482	9606.ENSP00000408860	0	0	0	0	0	0	0	0.697	0.697
STK19	DXO	9606.ENSP00000364482	9606.ENSP00000364498	0	0	0	0	0.091	0	0	0.68	0.697
STK19	TNXB	9606.ENSP00000364482	9606.ENSP00000407685	0	0	0	0	0	0	0	0.722	0.722
STK19	NELFE	9606.ENSP00000364482	9606.ENSP00000364578	0	0	0	0	0	0	0	0.776	0.776
STK19	SKIV2L	9606.ENSP00000364482	9606.ENSP00000364543	0	0	0	0	0.078	0	0	0.783	0.792
STKLD1	SURF6	9606.ENSP00000361025	9606.ENSP00000361092	0	0	0	0	0	0	0	0.459	0.459
STXBP4	RANBP9	9606.ENSP00000365530	9606.ENSP00000011619	0	0	0	0	0	0	0	0.506	0.506
STXBP4	COX11	9606.ENSP00000365530	9606.ENSP00000299335	0	0	0	0	0	0	0	0.813	0.813
STXBP4	TOM1L1	9606.ENSP00000365530	9606.ENSP00000460823	0	0	0	0	0	0	0	0.765	0.765
SUGP1	TM6SF2	9606.ENSP00000247001	9606.ENSP00000374014	0	0	0	0	0	0	0	0.4	0.4
SUGP1	CILP2	9606.ENSP00000247001	9606.ENSP00000291495	0	0	0	0	0	0	0	0.47	0.47
SUGP1	GATAD2A	9606.ENSP00000247001	9606.ENSP00000353463	0	0	0	0	0.36	0	0	0.254	0.502
SUGP1	CTCFL	9606.ENSP00000247001	9606.ENSP00000415579	0	0	0	0	0	0	0	0.526	0.526
SUGP1	MAU2	9606.ENSP00000247001	9606.ENSP00000262815	0	0	0	0	0.304	0	0	0.402	0.566
SUGP1	SCAMP3	9606.ENSP00000247001	9606.ENSP00000307275	0	0	0	0	0	0.616	0	0.053	0.62
SURF1	COX11	9606.ENSP00000361042	9606.ENSP00000299335	0.295	0	0	0	0.181	0.115	0	0.814	0.892
SURF1	SURF2	9606.ENSP00000361042	9606.ENSP00000361032	0	0	0	0	0.086	0	0	0.864	0.87
SURF1	LSM2	9606.ENSP00000361042	9606.ENSP00000364813	0	0.625	0	0	0.062	0	0	0	0.633
SURF1	SURF6	9606.ENSP00000361042	9606.ENSP00000361092	0	0	0	0	0	0	0	0.681	0.681
SURF1	RPL7A	9606.ENSP00000361042	9606.ENSP00000361076	0	0	0	0	0.062	0	0	0.703	0.709
SURF1	MED22	9606.ENSP00000361042	9606.ENSP00000482438	0	0	0	0	0	0	0	0.779	0.779
SURF1	SURF4	9606.ENSP00000361042	9606.ENSP00000361057	0	0.611	0	0	0.137	0	0	0.809	0.93
SURF2	MED22	9606.ENSP00000361032	9606.ENSP00000482438	0	0	0	0	0	0	0	0.774	0.774
SURF2	RPL7A	9606.ENSP00000361032	9606.ENSP00000361076	0	0	0	0	0.062	0	0	0.793	0.797
SURF2	SURF6	9606.ENSP00000361032	9606.ENSP00000361092	0	0	0	0	0.296	0	0	0.805	0.857
SURF2	SURF1	9606.ENSP00000361032	9606.ENSP00000361042	0	0	0	0	0.086	0	0	0.864	0.87
SURF2	SURF4	9606.ENSP00000361032	9606.ENSP00000361057	0	0	0	0	0	0	0	0.927	0.927
SURF4	ADAMTS13	9606.ENSP00000361057	9606.ENSP00000360997	0	0	0	0	0	0	0	0.446	0.446
SURF4	SURF2	9606.ENSP00000361057	9606.ENSP00000361032	0	0	0	0	0	0	0	0.927	0.927
SURF4	SURF1	9606.ENSP00000361057	9606.ENSP00000361042	0	0.611	0	0	0.137	0	0	0.809	0.93
SURF4	RPL7A	9606.ENSP00000361057	9606.ENSP00000361076	0	0	0	0	0.085	0	0	0.478	0.503
SURF4	SURF6	9606.ENSP00000361057	9606.ENSP00000361092	0	0	0	0	0	0	0	0.802	0.802
SURF4	MED22	9606.ENSP00000361057	9606.ENSP00000482438	0	0	0	0	0	0	0	0.827	0.827
SURF6	ABT1	9606.ENSP00000361092	9606.ENSP00000274849	0	0	0	0	0.852	0	0	0.124	0.864
SURF6	TERT	9606.ENSP00000361092	9606.ENSP00000309572	0	0	0	0	0	0.212	0	0.36	0.474
SURF6	ADAMTS13	9606.ENSP00000361092	9606.ENSP00000360997	0	0	0	0	0	0	0	0.468	0.468
SURF6	REXO4	9606.ENSP00000361092	9606.ENSP00000361010	0	0	0	0	0.323	0.153	0	0	0.402
SURF6	STKLD1	9606.ENSP00000361092	9606.ENSP00000361025	0	0	0	0	0	0	0	0.459	0.459
SURF6	SURF2	9606.ENSP00000361092	9606.ENSP00000361032	0	0	0	0	0.296	0	0	0.805	0.857
SURF6	SURF1	9606.ENSP00000361092	9606.ENSP00000361042	0	0	0	0	0	0	0	0.681	0.681
SURF6	SURF4	9606.ENSP00000361092	9606.ENSP00000361057	0	0	0	0	0	0	0	0.802	0.802
SURF6	RPL7A	9606.ENSP00000361092	9606.ENSP00000361076	0	0	0	0	0.108	0.351	0	0.543	0.712
SURF6	STK19	9606.ENSP00000361092	9606.ENSP00000364482	0	0	0	0	0	0	0	0.551	0.551
SURF6	MED22	9606.ENSP00000361092	9606.ENSP00000482438	0	0	0	0	0.083	0	0	0.912	0.916
TCF19	PSORS1C2	9606.ENSP00000365433	9606.ENSP00000259845	0	0	0	0	0	0	0	0.505	0.505
TCF19	PSORS1C1	9606.ENSP00000365433	9606.ENSP00000259881	0	0	0	0	0	0	0	0.619	0.619
TCF19	POU5F1	9606.ENSP00000365433	9606.ENSP00000259915	0	0	0	0	0	0	0	0.595	0.595
TCF19	EHMT2	9606.ENSP00000365433	9606.ENSP00000364678	0	0	0	0	0	0	0	0.654	0.654
TCF19	HLA-C	9606.ENSP00000365433	9606.ENSP00000365402	0	0	0	0	0	0	0	0.608	0.608
TCF19	PRC1	9606.ENSP00000365433	9606.ENSP00000377793	0	0	0	0	0.343	0	0	0.206	0.456
TCF19	DDX39B	9606.ENSP00000365433	9606.ENSP00000379475	0	0	0	0	0.051	0	0	0.474	0.479
TCF19	CFB	9606.ENSP00000365433	9606.ENSP00000416561	0	0	0	0	0	0	0	0.559	0.559
TCF19	CDSN	9606.ENSP00000365433	9606.ENSP00000365465	0	0	0	0	0	0	0	0.639	0.639
TCF19	CCHCR1	9606.ENSP00000365433	9606.ENSP00000379566	0	0	0	0	0.107	0	0	0.814	0.827
TEFM	ATAD5	9606.ENSP00000462963	9606.ENSP00000313171	0	0	0	0	0	0	0	0.71	0.71
TERT	POU5F1	9606.ENSP00000309572	9606.ENSP00000259915	0	0	0	0	0.083	0	0	0.64	0.656
TERT	CDKN2B	9606.ENSP00000309572	9606.ENSP00000276925	0	0	0	0	0.062	0.146	0	0.556	0.613
TERT	HSPA4	9606.ENSP00000309572	9606.ENSP00000302961	0	0	0	0	0.065	0.27	0	0.294	0.476
TERT	CASP8	9606.ENSP00000309572	9606.ENSP00000351273	0	0	0	0	0.062	0	0	0.394	0.407
TERT	HIST1H3I	9606.ENSP00000309572	9606.ENSP00000483283	0	0	0	0	0	0	0	0.409	0.409
TERT	HIST1H3J	9606.ENSP00000309572	9606.ENSP00000352252	0	0	0	0	0	0	0	0.41	0.41
TERT	HIST1H3H	9606.ENSP00000309572	9606.ENSP00000358160	0	0	0	0	0	0	0	0.41	0.41
TERT	STK19	9606.ENSP00000309572	9606.ENSP00000364482	0	0	0	0	0	0	0	0.415	0.415
TERT	TNF	9606.ENSP00000309572	9606.ENSP00000398698	0	0	0	0	0	0	0	0.417	0.417
TERT	MUC1	9606.ENSP00000309572	9606.ENSP00000484824	0	0	0	0	0	0	0	0.423	0.422
TERT	ASH1L	9606.ENSP00000309572	9606.ENSP00000376204	0	0	0	0	0.049	0	0	0.433	0.438
TERT	FGFR2	9606.ENSP00000309572	9606.ENSP00000410294	0	0	0	0	0	0	0	0.457	0.457
TERT	SURF6	9606.ENSP00000309572	9606.ENSP00000361092	0	0	0	0	0	0.212	0	0.36	0.474
TERT	CHEK2	9606.ENSP00000309572	9606.ENSP00000372023	0	0	0	0	0.087	0.104	0	0.577	0.624
TERT	CDKN2A	9606.ENSP00000309572	9606.ENSP00000418915	0	0	0	0	0.062	0.129	0	0.752	0.779
TERT	CLPTM1L	9606.ENSP00000309572	9606.ENSP00000313854	0	0	0	0	0.077	0	0	0.839	0.845
TERT	ESR1	9606.ENSP00000309572	9606.ENSP00000405330	0	0	0	0	0	0	0.9	0.518	0.949
THBS3	SCAMP3	9606.ENSP00000357362	9606.ENSP00000307275	0	0	0	0	0	0	0	0.536	0.536
THBS3	GBA	9606.ENSP00000357362	9606.ENSP00000314508	0	0	0	0	0.078	0	0	0.616	0.631
THBS3	TRIM46	9606.ENSP00000357362	9606.ENSP00000334657	0	0	0	0	0.077	0	0	0.814	0.82
THBS3	FAM189B	9606.ENSP00000357362	9606.ENSP00000354958	0	0	0	0	0.062	0	0	0.54	0.55
THBS3	MTX1	9606.ENSP00000357362	9606.ENSP00000357360	0	0	0	0	0	0	0	0.836	0.836
THBS3	MUC1	9606.ENSP00000357362	9606.ENSP00000484824	0	0.124	0	0	0.076	0	0	0.539	0.594
TLR1	TLR10	9606.ENSP00000354932	9606.ENSP00000308925	0	0	0	0.936	0.093	0.5	0	0.986	0.557
TLR1	CASP8	9606.ENSP00000354932	9606.ENSP00000351273	0	0	0	0	0.096	0.07	0	0.365	0.419
TLR1	LTA	9606.ENSP00000354932	9606.ENSP00000403495	0	0	0	0	0.088	0	0	0.473	0.499
TLR1	TNF	9606.ENSP00000354932	9606.ENSP00000398698	0	0	0	0	0.152	0	0	0.736	0.767
TLR1	TLR6	9606.ENSP00000354932	9606.ENSP00000389600	0	0	0	0.972	0.323	0.48	0.9	0.99	0.962
TLR10	FAM114A1	9606.ENSP00000308925	9606.ENSP00000351740	0	0	0	0	0.062	0	0	0.439	0.451
TLR10	TLR1	9606.ENSP00000308925	9606.ENSP00000354932	0	0	0	0.936	0.093	0.5	0	0.986	0.557
TLR10	TNF	9606.ENSP00000308925	9606.ENSP00000398698	0	0	0	0	0.061	0	0	0.714	0.72
TLR6	TLR1	9606.ENSP00000389600	9606.ENSP00000354932	0	0	0	0.972	0.323	0.48	0.9	0.99	0.962
TLR6	TNF	9606.ENSP00000389600	9606.ENSP00000398698	0	0	0	0	0.085	0	0	0.756	0.768
TM6SF2	SUGP1	9606.ENSP00000374014	9606.ENSP00000247001	0	0	0	0	0	0	0	0.4	0.4
TM6SF2	NCAN	9606.ENSP00000374014	9606.ENSP00000252575	0	0	0	0	0	0	0	0.681	0.681
TM6SF2	HAPLN4	9606.ENSP00000374014	9606.ENSP00000291481	0	0	0	0	0.138	0	0	0.922	0.929
TM6SF2	CILP2	9606.ENSP00000374014	9606.ENSP00000291495	0	0	0	0	0	0	0	0.694	0.694
TM6SF2	GATAD2A	9606.ENSP00000374014	9606.ENSP00000353463	0	0	0	0	0	0	0	0.459	0.459
TM6SF2	YJEFN3	9606.ENSP00000374014	9606.ENSP00000426964	0	0	0	0	0	0	0	0.441	0.441
TNF	XBP1	9606.ENSP00000398698	9606.ENSP00000216037	0	0	0	0	0	0	0	0.544	0.544
TNF	EGR2	9606.ENSP00000398698	9606.ENSP00000242480	0	0	0	0	0.121	0.056	0	0.372	0.434
TNF	MICB	9606.ENSP00000398698	9606.ENSP00000252229	0	0	0	0	0	0	0	0.451	0.451
TNF	HSPA4	9606.ENSP00000398698	9606.ENSP00000302961	0	0	0	0	0	0	0	0.673	0.673
TNF	TLR10	9606.ENSP00000398698	9606.ENSP00000308925	0	0	0	0	0.061	0	0	0.714	0.72
TNF	TERT	9606.ENSP00000398698	9606.ENSP00000309572	0	0	0	0	0	0	0	0.417	0.417
TNF	MAPT	9606.ENSP00000398698	9606.ENSP00000340820	0	0	0	0	0	0	0	0.419	0.419
TNF	NCR3	9606.ENSP00000398698	9606.ENSP00000342156	0	0	0	0	0.141	0	0	0.52	0.57
TNF	CASP8	9606.ENSP00000398698	9606.ENSP00000351273	0	0	0	0	0.062	0.282	0.9	0.868	0.989
TNF	TLR1	9606.ENSP00000398698	9606.ENSP00000354932	0	0	0	0	0.152	0	0	0.736	0.767
TNF	HSPA1A	9606.ENSP00000398698	9606.ENSP00000364802	0	0	0	0	0	0	0	0.617	0.618
TNF	AIF1	9606.ENSP00000398698	9606.ENSP00000365227	0	0	0	0	0.139	0	0	0.711	0.74
TNF	LST1	9606.ENSP00000398698	9606.ENSP00000365261	0	0	0	0	0.127	0	0	0.389	0.444
TNF	HLA-C	9606.ENSP00000398698	9606.ENSP00000365402	0	0	0	0	0.077	0	0	0.463	0.483
TNF	MAP3K1	9606.ENSP00000398698	9606.ENSP00000382423	0	0	0	0	0	0	0.9	0.396	0.937
TNF	TLR6	9606.ENSP00000398698	9606.ENSP00000389600	0	0	0	0	0.085	0	0	0.756	0.768
TNF	C4A	9606.ENSP00000398698	9606.ENSP00000396688	0	0	0	0	0.062	0	0	0.47	0.481
TNF	CFB	9606.ENSP00000398698	9606.ENSP00000416561	0	0	0	0	0.062	0	0	0.417	0.429
TNF	C4B	9606.ENSP00000398698	9606.ENSP00000415941	0	0	0	0	0.062	0	0	0.47	0.481
TNF	MUC1	9606.ENSP00000398698	9606.ENSP00000484824	0	0	0	0	0	0	0	0.505	0.505
TNF	MICA	9606.ENSP00000398698	9606.ENSP00000413079	0	0	0	0	0	0	0	0.519	0.519
TNF	CDKN2A	9606.ENSP00000398698	9606.ENSP00000418915	0	0	0	0	0	0	0	0.559	0.559
TNF	ESR1	9606.ENSP00000398698	9606.ENSP00000405330	0	0	0	0	0	0	0	0.622	0.622
TNF	HLA-B	9606.ENSP00000398698	9606.ENSP00000399168	0	0	0	0	0.111	0	0	0.6	0.629
TNF	LTB	9606.ENSP00000398698	9606.ENSP00000410481	0	0	0	0.664	0.3	0	0.6	0.659	0.771
TNF	LTA	9606.ENSP00000398698	9606.ENSP00000403495	0	0	0	0.759	0.282	0.27	0.8	0.83	0.908
TNXB	NCAN	9606.ENSP00000407685	9606.ENSP00000252575	0	0	0	0	0	0.156	0.6	0	0.647
TNXB	PSORS1C1	9606.ENSP00000407685	9606.ENSP00000259881	0	0	0	0	0	0	0	0.455	0.455
TNXB	STK19	9606.ENSP00000407685	9606.ENSP00000364482	0	0	0	0	0	0	0	0.722	0.722
TNXB	DXO	9606.ENSP00000407685	9606.ENSP00000364498	0	0	0	0	0	0	0	0.424	0.424
TNXB	SKIV2L	9606.ENSP00000407685	9606.ENSP00000364543	0	0	0	0	0	0	0	0.459	0.459
TNXB	MCCD1	9606.ENSP00000407685	9606.ENSP00000365362	0	0	0	0	0	0	0	0.481	0.481
TNXB	C4A	9606.ENSP00000407685	9606.ENSP00000396688	0	0	0	0	0.153	0	0	0.635	0.677
TNXB	C4B	9606.ENSP00000407685	9606.ENSP00000415941	0	0	0	0	0.137	0	0	0.612	0.651
TNXB	CYP21A2	9606.ENSP00000407685	9606.ENSP00000408860	0	0	0	0	0.077	0	0	0.801	0.808
TOM1L1	COX11	9606.ENSP00000460823	9606.ENSP00000299335	0	0	0	0	0.062	0	0	0.754	0.759
TOM1L1	DDAH2	9606.ENSP00000460823	9606.ENSP00000364945	0	0	0	0	0	0	0	0.645	0.645
TOM1L1	STXBP4	9606.ENSP00000460823	9606.ENSP00000365530	0	0	0	0	0	0	0	0.765	0.765
TRAK2	ALS2CR12	9606.ENSP00000328875	9606.ENSP00000385098	0	0	0	0	0	0	0	0.556	0.556
TRIM46	GBA	9606.ENSP00000334657	9606.ENSP00000314508	0	0	0	0	0	0	0	0.65	0.65
TRIM46	HNF4G	9606.ENSP00000334657	9606.ENSP00000379701	0	0	0	0	0	0	0	0.495	0.495
TRIM46	MUC1	9606.ENSP00000334657	9606.ENSP00000484824	0	0	0	0	0	0	0	0.729	0.729
TRIM46	THBS3	9606.ENSP00000334657	9606.ENSP00000357362	0	0	0	0	0.077	0	0	0.814	0.82
TRIM46	MTX1	9606.ENSP00000334657	9606.ENSP00000357360	0	0	0	0	0	0	0	0.902	0.902
TSSK6	CILP2	9606.ENSP00000466477	9606.ENSP00000291495	0	0	0	0	0.069	0	0	0.39	0.407
TSSK6	HSPA4	9606.ENSP00000466477	9606.ENSP00000302961	0	0	0	0	0	0.283	0	0.199	0.402
TSSK6	GATAD2A	9606.ENSP00000466477	9606.ENSP00000353463	0	0	0	0	0.06	0	0	0.471	0.481
TSSK6	HSPA1A	9606.ENSP00000466477	9606.ENSP00000364802	0	0	0	0	0	0.227	0	0.421	0.534
TSSK6	ZNF165	9606.ENSP00000466477	9606.ENSP00000366542	0	0	0	0	0.062	0.117	0	0.369	0.432
TSSK6	YJEFN3	9606.ENSP00000466477	9606.ENSP00000426964	0	0	0	0	0.065	0	0	0.559	0.57
TTC28	HSPA4	9606.ENSP00000381003	9606.ENSP00000302961	0	0	0	0	0.235	0.246	0	0.062	0.411
UNC45A	HSPA4	9606.ENSP00000407487	9606.ENSP00000302961	0	0	0	0	0.062	0.173	0	0.345	0.448
UNC45A	HSPA1B	9606.ENSP00000407487	9606.ENSP00000364801	0	0	0	0	0	0.369	0	0.172	0.455
UNC45A	HSPA1A	9606.ENSP00000407487	9606.ENSP00000364802	0	0	0	0	0	0.369	0	0.172	0.455
UNC45A	HSPA1L	9606.ENSP00000407487	9606.ENSP00000364805	0	0	0	0	0	0.369	0	0.172	0.455
USHBP1	ABHD8	9606.ENSP00000252597	9606.ENSP00000247706	0	0	0	0	0	0	0	0.519	0.519
USHBP1	BABAM1	9606.ENSP00000252597	9606.ENSP00000352408	0	0	0	0	0	0	0	0.464	0.463
VARS	HSPA4	9606.ENSP00000364815	9606.ENSP00000302961	0.051	0	0	0	0.187	0.18	0	0.268	0.475
VARS	ZBTB12	9606.ENSP00000364815	9606.ENSP00000364677	0	0	0	0	0.142	0.058	0	0.419	0.489
VARS	HSPA1B	9606.ENSP00000364815	9606.ENSP00000364801	0.051	0	0	0	0.108	0.184	0	0.246	0.409
VARS	HSPA1A	9606.ENSP00000364815	9606.ENSP00000364802	0.051	0	0	0	0.108	0.184	0	0.296	0.448
VARS	HSPA1L	9606.ENSP00000364815	9606.ENSP00000364805	0.051	0	0	0	0.108	0.184	0	0.256	0.417
VARS	LSM2	9606.ENSP00000364815	9606.ENSP00000364813	0	0	0	0	0.102	0	0	0.446	0.482
VARS	SAPCD1	9606.ENSP00000364815	9606.ENSP00000411948	0	0	0	0	0	0	0	0.455	0.455
VARS	LY6G6C	9606.ENSP00000364815	9606.ENSP00000364978	0	0	0	0	0	0	0	0.46	0.459
VARS	DDX39B	9606.ENSP00000364815	9606.ENSP00000379475	0	0	0	0	0.256	0.138	0	0.229	0.463
VARS	C6orf47	9606.ENSP00000364815	9606.ENSP00000365076	0	0	0	0	0	0	0	0.467	0.467
VARS	NFKBIL1	9606.ENSP00000364815	9606.ENSP00000365318	0	0	0	0	0.088	0	0	0.666	0.683
VARS	PRRC2A	9606.ENSP00000364815	9606.ENSP00000365201	0	0	0	0	0.108	0	0	0.681	0.704
VARS	VWA7	9606.ENSP00000364815	9606.ENSP00000364840	0	0	0	0	0.062	0.141	0	0.95	0.956
VPS33B	PRC1	9606.ENSP00000327650	9606.ENSP00000377793	0	0.511	0	0	0	0	0	0.049	0.515
VPS33B	NSF	9606.ENSP00000327650	9606.ENSP00000381293	0	0	0	0	0.062	0.153	0	0.456	0.53
VWA7	VARS	9606.ENSP00000364840	9606.ENSP00000364815	0	0	0	0	0.062	0.141	0	0.95	0.956
VWA7	LY6G6F	9606.ENSP00000364840	9606.ENSP00000364992	0	0	0	0	0	0	0	0.417	0.416
VWA7	LY6G5C	9606.ENSP00000364840	9606.ENSP00000372724	0	0	0	0	0	0	0	0.421	0.42
VWA7	CLIC1	9606.ENSP00000364840	9606.ENSP00000364935	0	0	0	0	0	0.191	0	0.317	0.423
VWA7	C6orf25	9606.ENSP00000364840	9606.ENSP00000364964	0	0	0	0	0	0	0	0.426	0.426
VWA7	PRRC2A	9606.ENSP00000364840	9606.ENSP00000365201	0	0	0	0	0	0	0	0.46	0.459
VWA7	GPANK1	9606.ENSP00000364840	9606.ENSP00000365071	0	0	0	0	0	0	0	0.501	0.501
VWA7	C6orf47	9606.ENSP00000364840	9606.ENSP00000365076	0	0	0	0	0	0	0	0.517	0.517
VWA7	LY6G6C	9606.ENSP00000364840	9606.ENSP00000364978	0	0	0	0	0	0	0	0.558	0.558
VWA7	MSH5	9606.ENSP00000364840	9606.ENSP00000364855	0	0	0	0	0.063	0	0	0.553	0.563
VWA7	SAPCD1	9606.ENSP00000364840	9606.ENSP00000411948	0	0	0	0	0.062	0	0	0.649	0.656
WNT3	CRHR1	9606.ENSP00000225512	9606.ENSP00000381333	0	0	0	0	0	0	0	0.432	0.432
WNT3	POU5F1	9606.ENSP00000225512	9606.ENSP00000259915	0	0	0	0	0	0.06	0	0.47	0.48
WNT3	KANSL1	9606.ENSP00000225512	9606.ENSP00000262419	0	0	0	0	0	0	0	0.488	0.487
WNT3	STH	9606.ENSP00000225512	9606.ENSP00000443168	0	0	0	0	0	0	0	0.643	0.643
XBP1	CASP8	9606.ENSP00000216037	9606.ENSP00000351273	0	0	0	0	0	0	0	0.475	0.475
XBP1	TNF	9606.ENSP00000216037	9606.ENSP00000398698	0	0	0	0	0	0	0	0.544	0.544
XBP1	HSPA4	9606.ENSP00000216037	9606.ENSP00000302961	0	0	0	0	0.063	0	0	0.55	0.56
XBP1	HSPA1A	9606.ENSP00000216037	9606.ENSP00000364802	0	0	0	0	0.063	0	0	0.57	0.58
XBP1	RPL7A	9606.ENSP00000216037	9606.ENSP00000361076	0	0	0	0	0	0.8	0	0	0.8
XBP1	ESR1	9606.ENSP00000216037	9606.ENSP00000405330	0	0	0	0	0.083	0.282	0	0.827	0.876
YJEFN3	CILP2	9606.ENSP00000426964	9606.ENSP00000291495	0	0.133	0	0	0.062	0	0	0.485	0.545
YJEFN3	GATAD2A	9606.ENSP00000426964	9606.ENSP00000353463	0	0	0	0	0	0	0	0.444	0.444
YJEFN3	TM6SF2	9606.ENSP00000426964	9606.ENSP00000374014	0	0	0	0	0	0	0	0.441	0.441
YJEFN3	NDUFA13	9606.ENSP00000426964	9606.ENSP00000423673	0	0.134	0	0	0.065	0	0	0.342	0.42
YJEFN3	TSSK6	9606.ENSP00000426964	9606.ENSP00000466477	0	0	0	0	0.065	0	0	0.559	0.57
YY1AP1	ASH1L	9606.ENSP00000357323	9606.ENSP00000376204	0	0	0	0	0	0	0	0.91	0.91
ZBTB12	SKIV2L	9606.ENSP00000364677	9606.ENSP00000364543	0	0	0	0	0.097	0.07	0	0.689	0.716
ZBTB12	HLA-B	9606.ENSP00000364677	9606.ENSP00000399168	0	0	0	0	0	0	0	0.411	0.41
ZBTB12	HSPA1L	9606.ENSP00000364677	9606.ENSP00000364805	0	0	0	0	0.062	0.057	0	0.401	0.424
ZBTB12	HLA-C	9606.ENSP00000364677	9606.ENSP00000365402	0	0	0	0	0	0	0	0.43	0.43
ZBTB12	LTA	9606.ENSP00000364677	9606.ENSP00000403495	0	0	0	0	0	0.056	0	0.431	0.439
ZBTB12	VARS	9606.ENSP00000364677	9606.ENSP00000364815	0	0	0	0	0.142	0.058	0	0.419	0.489
ZBTB12	BAG6	9606.ENSP00000364677	9606.ENSP00000365131	0	0	0	0	0.117	0	0	0.461	0.504
ZBTB12	PRRC2A	9606.ENSP00000364677	9606.ENSP00000365201	0	0	0	0	0.161	0.057	0	0.654	0.703
ZBTB12	ABHD16A	9606.ENSP00000364677	9606.ENSP00000379282	0	0	0	0	0	0	0	0.764	0.764
ZKSCAN3	PGBD1	9606.ENSP00000366465	9606.ENSP00000259883	0	0	0	0.617	0	0.683	0	0.402	0.728
ZKSCAN3	ZKSCAN4	9606.ENSP00000366465	9606.ENSP00000366509	0	0	0	0.981	0	0.684	0	0.467	0.686
ZKSCAN4	PGBD1	9606.ENSP00000366509	9606.ENSP00000259883	0	0	0	0.62	0	0.675	0	0.686	0.758
ZKSCAN4	ZKSCAN8	9606.ENSP00000366509	9606.ENSP00000332750	0	0	0	0.907	0	0.615	0	0.564	0.634
ZKSCAN4	NKAPL	9606.ENSP00000366509	9606.ENSP00000345716	0	0	0	0	0	0	0	0.741	0.741
ZKSCAN4	ZKSCAN3	9606.ENSP00000366509	9606.ENSP00000366465	0	0	0	0.981	0	0.684	0	0.467	0.686
ZKSCAN8	PGBD1	9606.ENSP00000332750	9606.ENSP00000259883	0	0	0	0.647	0	0.632	0	0.465	0.689
ZKSCAN8	NKAPL	9606.ENSP00000332750	9606.ENSP00000345716	0	0	0	0	0	0	0	0.487	0.487
ZKSCAN8	ZKSCAN4	9606.ENSP00000332750	9606.ENSP00000366509	0	0	0	0.907	0	0.615	0	0.564	0.634
ZNF165	TSSK6	9606.ENSP00000366542	9606.ENSP00000466477	0	0	0	0	0.062	0.117	0	0.369	0.432
ZNF165	ADAM29	9606.ENSP00000366542	9606.ENSP00000484862	0	0	0	0	0	0	0	0.562	0.562
ZNF184	ABT1	9606.ENSP00000211936	9606.ENSP00000274849	0	0	0	0	0	0	0	0.458	0.457
ZNF184	PRSS16	9606.ENSP00000211936	9606.ENSP00000230582	0	0	0	0	0	0	0	0.502	0.502
ZNF184	HMGN4	9606.ENSP00000211936	9606.ENSP00000366798	0	0	0	0	0	0	0	0.509	0.509
ZNF322	ABT1	9606.ENSP00000482607	9606.ENSP00000274849	0	0	0	0	0	0	0	0.451	0.451
ZNF322	HMGN4	9606.ENSP00000482607	9606.ENSP00000366798	0	0	0	0	0	0	0	0.468	0.468
ZSCAN12	PGBD1	9606.ENSP00000354305	9606.ENSP00000259883	0	0	0	0.627	0	0.345	0	0.52	0.467
ZSCAN12	OR2B2	9606.ENSP00000354305	9606.ENSP00000304419	0	0	0	0	0	0	0	0.642	0.642
ZSCAN16	NKAPL	9606.ENSP00000366527	9606.ENSP00000345716	0	0	0	0	0	0	0	0.519	0.519
ZSCAN26	PGBD1	9606.ENSP00000484931	9606.ENSP00000259883	0	0.001	0	0	0.091	0	0	0.509	0.534
ZSCAN26	NKAPL	9606.ENSP00000484931	9606.ENSP00000345716	0	0	0	0	0	0	0	0.624	0.624
ZSCAN31	NKAPL	9606.ENSP00000390076	9606.ENSP00000345716	0	0	0	0	0	0	0	0.487	0.487
ZSCAN31	CSNK2B	9606.ENSP00000390076	9606.ENSP00000365042	0	0	0	0	0	0.057	0	0.419	0.428
ZSCAN9	NKAPL	9606.ENSP00000404074	9606.ENSP00000345716	0	0	0	0	0	0	0	0.662	0.662
